# Supplementary material for: Genome-Wide Mapping Reveals an Extensive AtfA Regulatory Influence on Development, Metabolism, and Stress Preparedness in Aspergillus nidulans
Source: Cells. 2025 Dec 10;14(24):1965. doi: 10.3390/cells14241965 (PMC12731236; doi:10.3390/cells14241965)
Supplement: Supplementary file 1 [file cells-14-01965-s001.zip]

Archive with 10 entries (9 files):
- cells-3923599-supplementary/
- cells-3923599-supplementary/Supplementary Figure S1_R3.pdf
- cells-3923599-supplementary/Supplementary Figure S2_R3.pdf
- cells-3923599-supplementary/Supplementary Figure S3_R3.pdf
- cells-3923599-supplementary/Supplementary Figure S4_R3.pdf
- cells-3923599-supplementary/Supplementary Table S1_R3.xlsx
- cells-3923599-supplementary/Supplementary Table S2_R3.xlsx
- cells-3923599-supplementary/Supplementary Table S3_R3.xlsx
- cells-3923599-supplementary/Supplementary Table S4_R3.xlsx
- cells-3923599-supplementary/Supplementary Table S5_R3.xlsx
