# Supplementary material for: Genome-Wide Mapping Reveals an Extensive AtfA Regulatory Influence on Development, Metabolism, and Stress Preparedness in Aspergillus nidulans
Source: Cells. 2025 Dec 10;14(24):1965. doi: 10.3390/cells14241965 (PMC12731236; doi:10.3390/cells14241965)
Supplement: Supplementary file 1 [file cells-14-01965-s001.zip › cells-3923599-supplementary/Supplementary Table S1_R3.xlsx]

## Sheet: AnSPD
Table S1 - Aspergillus nidulans Stress Protein Database - Sheet 1
Last updated: August 19, 2024
	Color code
				No AtfA binding
				AtfA binding in both unstressed and MSB stressed cultures					Conidiospore-related phenotypes
				AtfA binding in unstressed cultures					Conidiospore-related phenotypes
				AtfA binding in MSB stressed cultures
Notes	Species	Species ID	PMID	ID	Protein	Stress	GO term	Development	Function
	Aspergillus nidulans	ANID	1400424	AN8979	AlcA	negative role in allyl alcohol tolerance	GO:0046187 (acetaldehyde catabolic process), GO:0006068 (ethanol catabolic process), GO:0070887 (cellular response to chemical stimulus)	vegetative tissue (in alcA4951 mutant)	Alcohol dehydrogenase with a role in two-carbon compound metabolism; expression is negatively regulated by glucose; transcript upregulated by exposure to ethanol; protein levels decrease in response to farnesol
	Aspergillus nidulans	ANID	1400424	AN8978	AlcR	negative role in allyl alcohol tolerance	GO:0046187 (acetaldehyde catabolic process), GO:0006068 (ethanol catabolic process), GO:0070887 (cellular response to chemical stimulus)	vegetative tissue (in alcR125 mutant)	Transcription factor involved in positive regulation of the ethanol regulon; contains Zn(II)2Cys6 DNA-binding domain
	Aspergillus nidulans	ANID	144864	AN20010	OliA	triethyltin, negative role on oligomycin tolerance	GO:0015986 (ATP synthesis coupled proton transport), GO:0070887 (cellular response to chemical stimulus), GO:0035690 (cellular response to drug)	vegetative tissue (in oliA1 mutant)	Mitochondrially encoded subunit 6 of the F0 sector of mitochondrial F1F0 ATP synthase; can mutate to confer oligomycin resistance
	Aspergillus nidulans	ANID	144864	AN1624	OliC	triethyltin, negative role on oligomycin tolerance	GO:0015986 (ATP synthesis coupled proton transport), GO:0070887 (cellular response to chemical stimulus), GO:0035690 (cellular response to drug)	vegetative tissue (in oliC2 mutant)	Subunit 9 of the mitochondrial inner membrane F1F0-ATPase complex; mutation confers oligomycin resistance; palA-dependent expression independent of pH
	Aspergillus nidulans	ANID	173707	AN7451	AN7451/GdhB	heat (37 oC with L-glutamate, L-alanine, or L-aspartate N-sources)	GO:0006807 (nitrogen compound metabolic process), GO:0009064 (glutamine family amino acid metabolic process), GO:0034605 (cellular response to heat)	vegetative tissue (in gdhB11 mutant)	Putative NAD-glutamate dehydrogenase with a predicted role in glutamate and glutamine metabolism
	Aspergillus nidulans	ANID	378391	AN1182	BenA	heat (44 oC), negative role in benomyl tolerance	GO:0007019 (microtubule depolymerization), GO:0007017 (microtubule-based process), GO:0034605 (cellular response to heat), GO:0035690 (cellular response to drug)	vegetative tissue (in benA11 (BEN 9), benA17 (BEN 15) and benA21 (BEN 19) mutants)	Beta-tubulin, highly conserved component of microtubules; A. nidulans has two beta-tubulin genes, benA and tubC; temperature sensitive mutants are blocked in mitosis and in nuclear division
			7018696			heat, negative role in benomyl tolerance	GO:0034605 (cellular response to heat), GO:0035690 (cellular response to drug)	vegetative tissue (in benA33 mutant)
			1423663			negative role in benomyl and thiabendazole tolerances	GO:0035690 (cellular response to drug)	vegetative tissue (in several mutants)
	Aspergillus nidulans	ANID	2138511	AN3363	BimC	heat (44 oC)	GO:0000073 (initial mitotic spindle pole body separation), GO:0051228 (mitotic spindle disassembly), GO:0034605 (cellular response to heat)	vegetative tissue (in bimC4 mutant)	Kinesin-family protein required for the normal completion of mitosis; required for separation of mitotic spindle pole bodies
	Aspergillus nidulans	ANID	3277718	AN2772	BimE	heat (42 oC)	GO:0031145 (anaphase-promoting complex-dependent catabolic process), GO:0000278 (mitotic cell cycle), GO:0034605 (cellular response to heat)	vegetative tissue (in bimE7 mutant)	Component of the Anaphase-Promoting Complex/Cyclosome (APC/C), which is a ubiquitin ligase required for cell cycle progression; negative regulator of mitosis
			8586660			heat (44 oC), DNA damage (hydroxyurea-HU)	GO:0034605 (cellular response to heat), GO:0006974 (cellular response to DNA damage stimulus)	vegetative tissue (in bimE7 mutant)
	Aspergillus nidulans	ANID	5475567	AN3587	CreB	molybdate	GO:0045013 (carbon catabolite repression of transcription), GO:0006897 (endocytosis), GO:0071248 (cellular response to metal ion)	vegetative tissue (in unspecified mutant)	Ubiquitin processing protease involved in carbon catabolite repression
			23173087			allyl alcohol (on glucose carbon source)	GO:0009267 (cellular response to starvation), GO:0070887 (cellular response to chemical stimulus)	vegetative tissue (in creB1937 mutant developed in areA217 cells)
	Aspergillus nidulans	ANID	23173087	AN4166	CreC	allyl alcohol (on glucose carbon source)	GO:0045013 (carbon catabolite repression of transcription), GO:0009267 (cellular response to starvation), GO:0070887 (cellular response to chemical stimulus)	vegetative tissue (in creC956 mutant developed in areA217 cells)	Protein involved in carbon catabolite repression; contains five WD40 motifs; required to stabilize the debiquitinating enzyme, CreB, in carbon catabolite derepressing condition
	Aspergillus nidulans	ANID	23173087	AN0719	SptC	allyl alcohol (on acetate carbon source)	GO:0006325 (chromatin organization), GO:0070887 (cellular response to chemical stimulus)	vegetative tissue	Subunit of the SAGA transcriptional regulatory complex
	Aspergillus nidulans	ANID	5671427	AN4770	sA	negative in selenate tolerance	GO:0000103 (sulfate assimilation), GO:0071248 (cellular response to metal ion)	vegetative tissue (in s-1 mutant)	Adenosine 3-phosphate 5-phosphosulfate (PAPS) reductase involved in sulfate assimilation
	Aspergillus nidulans	ANID	5671427	AN2730	sB	negative in selenate and chromate tolerances	GO:0000103 (sulfate assimilation), GO:0008272 (sulfate transport), GO:0071248 (cellular response to metal ion)	vegetative tissue (in s-3 mutant)	APutative transporter with a predicted role in small molecule transport; transcript negatively regulated by sulfate and methionine
	Aspergillus nidulans	ANID	5671427	AN4769	sC	negative in selenate tolerance	GO:0000103 (sulfate assimilation), GO:0071248 (cellular response to metal ion)	vegetative tissue (in s-12 mutant)	ATP sulfurylase involved in sulfate assimilation; mutants are resistant to selenate
	Aspergillus nidulans	ANID	8586660	AN2491	AN2491 (NimQ)	DNA damage (hydroxyurea-HU)	GO:0006271 (DNA strand elongation involved in DNA replication), GO:0006974 (cellular response to DNA damage stimulus)	vegetative tissue (in nimQ20 mutant)	Ortholog(s) have DNA replication origin binding, chromatin binding, single-stranded DNA binding, single-stranded DNA helicase activity
	Aspergillus nidulans	ANID	7982501	AN4409	ArgB	heat (55 oC), oxidative stress (H2O2), DNA damage (4-nitroquinoline N-oxide - 4NQO), UV light	GO:0006526 (arginine biosynthetic process), GO:0034605 (cellular response to heat), GO:0006979 (response to oxidative stress), GO:0042744 (hydrogen peroxide catabolic process), GO:0006974 (cellular response to DNA damage stimulus), GO:0034644 (cellular response to UV)	germinating conidiospores (in argB2 mutant)	Ornithine carbamoyltransferase of the arginine biosynthesis pathway; catalyzes a step in the biosynthesis of arginine precursor ornithine; mutants show reduced rate of DNA damage repair; protein abundance decreased by menadione
			38248967			reactive nitrogen species (acidified nitrite)	GO:0071500 (cellular response to nitrosative stress)	vegetative tissue of argB2 mutant
	Aspergillus nidulans	ANID	7982501	AN5206	LysB	heat (55 oC), oxidative stress (H2O2), DNA damage (4-nitroquinoline N-oxide - 4NQO), UV light	GO:0006553 (lysine metabolic process), GO:0034605 (cellular response to heat), GO:0006979 (response to oxidative stress), GO:0042744 (hydrogen peroxide catabolic process), GO:0006974 (cellular response to DNA damage stimulus), GO:0034644 (cellular response to UV)	germinating conidiospores (in lysB5 mutant)	Putative homoisocitrate dehydrogenase with a predicted role in lysine metabolism
	Aspergillus nidulans	ANID	7982501	AN7051	MetG	heat (55 oC), oxidative stress (H2O2), DNA damage (4-nitroquinoline N-oxide - 4NQO), UV light	GO:0071266 ('de novo' L-methionine biosynthetic process), GO:0034605 (cellular response to heat), GO:0006979 (response to oxidative stress), GO:0042744 (hydrogen peroxide catabolic process), GO:0006974 (cellular response to DNA damage stimulus), GO:0034644 (cellular response to UV)	germinating conidiospores (in methG1 mutant)	Cystathionine beta-lyase, enzyme of the methionine biosynthesis pathway; mutants show a reduced rate of DNA damage repair
	Aspergillus nidulans	ANID	7982501	AN5799	AN5799/ProA	heat (55 oC), oxidative stress (H2O2), DNA damage (4-nitroquinoline N-oxide - 4NQO), UV light	GO:0006560 (proline metabolic process), GO:0034605 (cellular response to heat), GO:0006979 (response to oxidative stress), GO:0042744 (hydrogen peroxide catabolic process), GO:0006974 (cellular response to DNA damage stimulus), GO:0034644 (cellular response to UV)	germinating conidiospores (in proA1 mutant)	Putative gamma-glutamyl phosphate reductase with a predicted role in proline metabolism
			38248967			reactive nitrogen species (acidified nitrite)	GO:0071500 (cellular response to nitrosative stress)	vegetative tissue of proA5 mutant
	Aspergillus nidulans	ANID	8375649	AN7296	BimD	DNA damage (methyl methane sulfonate - MMS - conidia), UV light (germinating conidia)	GO:0006281 (DNA repair), GO:0000278 (mitotic cell cycle), GO:0006974 (cellular response to DNA damage stimulus), GO:0034644 (cellular response to UV)	conidiospores (quiescent and germinating conidia, as indicated) (bimD6 mutant)	Essential protein involved in progression through mitosis; mutations confer sensitivity to DNA damage; putative DNA binding protein
			11353817			x-ray	GO:0006281 (DNA repair), GGO:0006974 (cellular response to DNA damage stimulus)	germinating conidia (in bimD6 mutant)
	Aspergillus nidulans	ANID	8598056	AN8637	CatA	oxidative stress (H2O2)	GO:0006979 (response to oxidative stress), GO:0042744 (hydrogen peroxide catabolic process)	conidiospores	Conidia-specific catalase; predicted role in gluconic acid and gluconate metabolism
			10589732			heat (50 oC)	GO:0034605 (cellular response to heat)	germlings (transcription only)
			21320182			oxidative stress (H2O2)	GO:0006979 (response to oxidative stress), GO:0042744 (hydrogen peroxide catabolic process)	conidiospores
	Aspergillus nidulans	ANID	8809779	AN3441	OrlA	heat (42 oC)	GO:0034605 (cellular response to heat), GO:0031505 (fungal-type cell wall organization), GO:0005992 (trehalose biosynthetic process)	vegetative tissue, conidiospores	Trehalose 6-phosphate phosphatase, predicted subunit of the trehalose-6-phosphate synthase/phosphatase complex; involved in chitin synthesis at elevated temperatures
	Aspergillus nidulans	ANID	9150225	AN9339	CatB	oxidative stress (H2O2, paraquat, uric acid), heat (42 oC) (increased catalase B isoenzyme activity), oxidative stress (H2O2 - decreased tolerances found in catB muatnts)	GO:0034599 (cellular response to oxidative stress), GO:0042744 (hydrogen peroxide catabolic process)	vegetative tissue	Hyphal catalase with a predicted role in gluconic acid and gluconate metabolism
			21320182			oxidative stress (H2O2 - conidia, slight phenotype; menadione - hyphae, slight phenotype)	GO:0034599 (cellular response to oxidative stress), GO:0042744 (hydrogen peroxide catabolic process)	vegetative tissue, conidiospores
			34613761			oxidative stress (menadione)	GO:0034599 (cellular response to oxidative stress)	vegetative tissue
	Aspergillus nidulans	ANID	8849887	AN6364	SudA	cold (25 oC)	GO:0007059 (chromosome segregation), GO:0000278 (mitotic cell cycle), GO:0034605 (cellular response to heat)	vegetative tissue (various sud mutants)	Protein of the chromosome scaffold, involved with BimD in chromosome segregation; member of the DA-box protein family; transcript upregulated in response to camptothecin
	Aspergillus nidulans	ANID	8864218	AN6195	CreA	heat (42 oC, in several mutants), allyl alcohol (in creA1 and other mutants)	GO:0006338 (chromatin remodeling), GO:0043609 (regulation of carbon utilization), GO:0045013 (carbon catabolite repression of transcription), GO:0000433 (carbon catabolite repression of transcription from RNA polymerase II promoter by glucose), GO:0034605 (cellular response to heat), GO:0009267 (cellular response to starvation), GO:0070887 (cellular response to chemical stimulus)	vegetative tissue (in several mutants)	Transcriptional regulator that mediates carbon catabolite repression; mutants display increased extracellular protease activity
			23173087			allyl alcohol (on glucose and acetate carbon sources)	GO:0009267 (cellular response to starvation), GO:0070887 (cellular response to chemical stimulus)	vegetative tissue (in several mutants developed in areA217 strain)
			28424666			allyl alcohol	GO:0009267 (cellular response to starvation), GO:0070887 (cellular response to chemical stimulus)	vegetative tissue (in creAd204 mutant)
			35164551			oxidative stress (H2O2), iron starvation, negative in iron overload (Fe3+)	GO:0034599 (cellular response to oxidative stress), GO:0070301 (cellular response to hydrogen peroxide), GO:0006879 (cellular iron ion homeostasis), GO:0010106 (cellular response to iron ion starvation), GO:0019290 (siderophore biosynthetic process), GO:0033214 (siderophore-dependent iron import into cell)	vegetative tissue
	Aspergillus nidulans	ANID	8358834	AN4789	UvsI	DNA damage (4-nitroquinoline N-oxide - 4-NQO - quiescent conidia, methyl methane sulfonate - MMS - plated and germinated conidia on MMS CM agar), UV light (quiescent conidia)	GO:0006281 (DNA repair), GO:0042276 (error-prone translesion synthesis), GO:0006974 (cellular response to DNA damage stimulus), GO:0034644 (cellular response to UV)	conidiospores, vegetative tissue (quiescent and germinating conidia/growing hyphae of unspecified mutant)	Protein involved in the response to UV; ortholog of S. cerevisiae Rev3p, a catalytic subunit of DNA polymerase zeta involved in post-replication DNA repair
			9202380			DNA damage (ethylmethane sulfonate - EMS - quiescent conidia, bleomycin - germination and growth, synergism in uvsI uvsC double mutant), UV light (germinating conidia, in uvsC, uvsI mutants and synergism in uvsI uvsC double mutant)	GO:0006281 (DNA repair), GO:0006974 (cellular response to DNA damage stimulus), GO:0034644 (cellular response to UV)	conidiospores (germinating and quiescent as indicated, uvsI501 and uvsC114 mutant strains)
			9675845			UV light (quiescent conidia in uvsI501 mutant and ΔuvsI disruptant strains), DNA damage (methyl methanesulfonate - MMS - conidia plated and germinated on MMS CM agar, synergism in uvsI uvsA double mutant)	GO:0006281 (DNA repair), GO:0006974 (cellular response to DNA damage stimulus), GO:0034644 (cellular response to UV)	conidiospores (germinating and quiescent as indicated, uvsI501 and uvsA101 mutant strains)
	Aspergillus nidulans	ANID	9218790	AN6523	SepA	heat (42 oC)	GO:0000915 (actomyosin contractile ring assembly), GO:0090529 (cell septum assembly), GO:0034605 (cellular response to heat)	vegetative tissue	Formin; FH1/2 domain protein; colocalizes with TeaA at cell apex, localization is actin-dependent; required for the formation of actin rings at sites of septation; mutant spores exhibit a random pattern of germ tube emergence
	Aspergillus nidulans	ANID	9307970	AN5181	NudC	heat (42 oC - restrictive for nudC3 mutant), heat (37 oC - lethal ΔnudC strain, which is viable at lower temparatures, in the presence of KCl and/or sorbitol)	GO:0031505 (fungal-type cell wall organization), GO:0030473 (nuclear migration along microtubule), GO:0034605 (cellular response to heat)	vegetative tissue (in nudC3 and ΔnudC mutants, as indicated)	Protein involved in nuclear migration; interacts directly with NudF at spindle-pole bodies; also localizes to hyphal cortex; null mutants inviable except at low temperatures or high osmolarity; null mutants display thickened cell walls
			10931877			heat (43 oC)	GO:0034605 (cellular response to heat)	vegetative tissue (in nudC3 mutant)
	Aspergillus nidulans	ANID	9236777	AN6197	NudF	heat (43 oC )	GO:0048315 (conidium formation), GO:0007097 (nuclear migration), GO:2000574 (regulation of microtubule motor activity), GO:0043935 (sexual sporulation resulting in formation of a cellular spore), GO:0030473 (nuclear migration along microtubule), GO:0034605 (cellular response to heat)	vegetative tissue (in nudF6 and nudF7 mutants)	Nuclear migration protein; mutants defective in asexual and sexual sporulation; similar to human LIS-1; interacts directly with NudC; spindle-pole body-localized; may facilitate minus-end-directed dynein movemen
	Aspergillus nidulans	ANID	9758458	AN8667	AreA	acidic pH (5.0)	GO:0006338 (chromatin remodeling), GO:0000821 (regulation of arginine metabolic process)	vegetative tissue (in areAr mutants)	Wide-domain GATA-type transcription factor; mediates nitrogen metabolite repression; transcript induced by nitrogen starvation and degraded in response to ammonium or glutamine; AreA accumulates in the nucleus during nitrogen starvation
	Aspergillus nidulans	ANID	9927451	AN8851	SwoC	heat (37 oC - partially sucrose remediable, 42 oC)	GO:0034605 (cellular response to heat)	vegetative tissue (in FGSC AGA24 swoC strain)	Predicted pseudouridylate synthase, involved in establishment of cell polarity; mutants show defects in anisotropic growth, endocytosis, nuclear distribution and compartmentation; transcript upregulated in response to camptothecin
	Aspergillus nidulans	ANID	9927451	AN3839	SwoF	heat (42 oC - sucrose remediable), cell wall stress (Calcofluor White at 42 oC)	GO:0034605 (cellular response to heat), GO:0033554 (cellular response to stress)	vegetative tissue (in FGSC AJB11 swoF strain)	Putative glycylpeptide N-tetradecanoyltransferase involved in control of polar growth; predicted role in protein, peptide, and amino acid metabolism
			10931877			heat (43 oC - KCl remediable)	GO:0034605 (cellular response to heat)	vegetative tissue (in nudF6 and nudF7 mutants)
	Aspergillus nidulans	ANID	10102359	AN1023	SagA	DNA damage (alkylating agents N-methyl-N′-nitro-N-nitrosoguanidine - MNNG, ethylmethanesulfonate - EMS, methyl methanesulfonate - MMS, the chemical mutagen 4-nitroquinoline 1-oxide - 4NQO)	GO:0006974 (cellular response to DNA damage stimulus)	vegetative tissue (in sagA1 mutant)	Protein that plays a role in sensitivity to DNA-damaging agents
	Aspergillus nidulans	ANID	10102364	AN4991	AurA	aureobasidin A	GO:0030010 (establishment of cell polarity), GO:0000080 (mitotic G1 phase), GO:0030148 (sphingolipid biosynthetic process), GO:0070887 (cellular response to chemical stimulus)	vegetative tissue (in aurAG275V mutant)	Predicted inositol phosphorylceramide (IPC) synthase with a role in sphingolipid metabolism; mutation confers resistance to aureobasidin A
	Aspergillus nidulans	ANID	10194410	AN1779	NimO	heat (43 oC)	GO:0006260 (DNA replication), GO:0001100 (negative regulation of exit from mitosis), GO:0034605 (cellular response to heat)	vegetative tissue (in nimO18 mutant)	Essential protein kinase required for DNA synthesis and mitotic checkpoint control; this locus is reported to contain an upstream open reading frame (uORF)
	Aspergillus nidulans	ANID	10320571	AN5635	TreB	negative role in heat (50 oC) tolerance, carbon starvation	GO:0034605 (cellular response to heat), GO:0009267 (cellular response to starvation)	germlings	Putative alpha, alpha-trehalase with a predicted role in trehalose hydrolysis
	Aspergillus nidulans	ANID	10361037	AN3026	CopA	heat (42 oC)	GO:0030448 (hyphal growth), GO:0000280 (nuclear division), GO:0034605 (cellular response to heat)	vegetative tissue (in sodVIC1 mutant)	Alpha-COP coatamer-related protein involved in the establishment and maintenance of polarized growth; temperature sensitive mutants defective in nuclear division at the restrictive temperature
	Aspergillus nidulans	ANID	10413615	AN4467	CypB	heat	GO:0034605 (cellular response to heat)	conidiospores	Cyclophilin B, with a possible role in growth at high temperature; predicted N-terminal ER signal sequence; protein levels decrease in response to farnesol
	Aspergillus nidulans	ANID	10438537	AN7725	PyroA	methylene blue + light	GO:0008615 (pyridoxine biosynthetic process)	vegetative tissue	Protein required for biosynthesis of pyridoxine; highly conserved throughout fungi, plants and bacteria
	Aspergillus nidulans	ANID	10438537	AN6141	PyroB	methylene blue + light	GO:0008615 (pyridoxine biosynthetic process)	vegetative tissue	Ortholog(s) have glutaminase activity and role in 'de novo' pyridoxal 5'-phosphate biosynthetic process, negative regulation of apoptotic process, pyridoxine biosynthetic process, vitamin B6 biosynthetic process
	Aspergillus nidulans	ANID	2654626	AN5165	UvsD	DNA damages (methyl methanesulfonate - MMS - 20 and 37 oC)	GO:0006281 (DNA repair), GO:0031572 (G2 DNA damage checkpoint), GO:0006974 (cellular response to DNA damage stimulus), GO:0000077 (DNA damage checkpoint), GO:0034644 (cellular response to UV)	germinating conidia (in uvsD153 mutant)	Protein involved in G2/M transition DNA damage checkpoint
			3523224			UV light (quiescent conidia)	GO:0006281 (DNA repair), GO:0006974 (cellular response to DNA damage stimulus)	conidiospores (quiescent conidia of unspecified mutant)
			5424722			UV light	GO:0006281 (DNA repair), GO:0034644 (cellular response to UV)	conidiospores (quiescent conidia of unspecified uvs8 mutant)
			8358834			DNA damage (4-nitroquinoline N-oxide - 4-NQO)	GO:0006974 (cellular response to DNA damage stimulus)	conidiospores (quiescent conidia of unspecified mutant)
			10564263			DNA damage (hydroxyurea - HU), UV light (quiescent conidiospores and germlings)	GO:0006281 (DNA repair), GO:0006974 (cellular response to DNA damage stimulus), GO:0034644 (cellular response to UV)	vegetative tissue, conidiospores (quiescent and germinating conidia, as indicated) (uvsD mutants, including uvsD308 mutant)
			12462996			DNA damage (hydroxyurea - HU), UV light (conidia)	GO:0006281 (DNA repair), GO:0006974 (cellular response to DNA damage stimulus), GO:0034644 (cellular response to UV)	vegetative tissue, conidiospores (uvsD153 mutant)
			15342504			DNA damage (hydroxyurea - HU)	GO:0006974 (cellular response to DNA damage stimulus)	vegetative tissue (in uvsD153 mutant)
	Aspergillus nidulans	ANID	2654626	AN7309	UvsH	DNA damages (ethylmethane sulfonate - EMS - 37 oC, methyl methanesulfonate - MMS - 20 and 37 oC)	GO:0006281 (DNA repair), GO:0006312 (mitotic recombination), GO:0036297 (interstrand cross-link repair), GO:0006974 (cellular response to DNA damage stimulus), GO:0034644 (cellular response to UV)	germinating conidia (in uvsH77 mutant)	Protein involved in DNA repair; mutants are sensitive to UV and show increased frequency of asexual recombination; transcript upregulated in response to camptothecin
			3523224			UV light (quiescent conidia), γ-ray irradiation (quiescent conidia), DNA damage (MMS - conidia plated onto MMS supplemented CM agar - exposure during germination and growth, quiescent conidia also)	GO:0006281 (DNA repair), GO:0006974 (cellular response to DNA damage stimulus), GO:0034644 (cellular response to UV)	conidiospores, vegetative tissue (quiescent and germinating conidia/growing hyphae of unspecified mutant)
			5424722			UV light	GO:0034644 (cellular response to UV)	conidiospores (quiescent conidia of unspecified uvs4 mutant)
			7651340			UV light (quiescent conidia), DNA damage (MMS - conidia plated onto MMS supplemented CM agar)	GO:0006974 (cellular response to DNA damage stimulus), GO:0034644 (cellular response to UV)	conidia and vegetative tissue (in uvsH77 mutant)
			7982501			heat (55 oC), oxidative stress (H2O2), DNA damage (4-nitroquinoline N-oxide - 4-NQO), UV light	GO:0006281 (DNA repair), GO:0006974 (cellular response to DNA damage stimulus), GO:0034644 (cellular response to UV), GO:0070301 (cellular response to hydrogen peroxide), GO:0034599 (cellular response to oxidative stress)	germinating conidia (in uvsH4 mutant)
			8358834			DNA damage (4-nitroquinoline N-oxide - 4-NQO), UV light	GO:0006281 (DNA repair), GO:0006974 (cellular response to DNA damage stimulus), GO:0034644 (cellular response to UV)	conidiospores (quiescent conidia of unspecified mutant)
			10564263			UV light (quiescent conidiospores and germlings) (32 oC)	GO:0034644 (cellular response to UV)	conidiospores (quiescent and germinating conidia, as indicated) (uvsH4 mutant)
			17028324			UV light (quiescent conidiospores - 42 oC and germlings - 32 and 42 oC)	GO:0034644 (cellular response to UV)	conidiospores (quiescent and germinating conidia, as indicated) (uvsH304 mutant)
			17657356			UV light	GO:0034644 (cellular response to UV)	conidiospores (quiescent conidia of unspecified uvsH77 mutant strains)
	Aspergillus nidulans	ANID	10628978	AN6138	BimA	DNA damage (hydroxyurea - HU)	GO:0006259 (DNA metabolic process), GO:0000910 (cytokinesis), GO:0045842 (positive regulation of mitotic metaphase/anaphase transition), GO:0006974 (cellular response to DNA damage stimulus)	vegetative tissue (in bimA10 mutant)	Component of the Anaphase-Promoting Complex/Cyclosome (APC/C), which is a ubiquitin ligase required for cell cycle progression; mutations lead to DNA damage and block cytokinesis; tetratricopeptide repeat (TPR) gene family member
	Aspergillus nidulans	ANID	10788322	AN1729	PrnA	cold (25 oC)	GO:0006338 (chromatin remodeling), GO:0016584 (nucleosome positioning), GO:0034605 (cellular response to heat)	vegetative tissue (in prnA29 and prnA121 mutants)	Transcriptional activator from the zinc binuclear cluster family, regulates the four gene cluster (prn) involved in proline utilizatio
	Aspergillus nidulans	ANID	10792821	AN5893	FlbA	negative role in osmotin and SDS tolerance	GO:0030436 (asexual sporulation), GO:0048315 (conidium formation)	vegetative tissue, conidiospores	RGS (regulator of G-protein signaling) family member; negative regulator of G-protein signaling promoting conidiophore development; required for light-dependent activation of brlA transcription
	Aspergillus nidulans	ANID	10792821	AN0081	SfaD	negative role in osmotin tolerance	GO:0048315 (conidium formation)	conidiospores	Beta subunit of a heterotrimeric G protein composed of FadA, SfaD, GpgA and involved in regulation of proliferation and conidiophore development; mutant produces increased amounts of extracellular proteinase during carbon starvation
	Aspergillus nidulans	ANID	10792821	AN0651	FadA	negative role in osmotin and SDS tolerance	GO:0007186 (G protein-coupled receptor signaling pathway), GO:0048315 (conidium formation)	vegetative tissue, conidiospores (in dominant interferring fadAG203R mutation)	Alpha subunit of a heterotrimeric G protein composed of FadA, SfaD, GpgA and involved in regulation of proliferation and conidiophore development; mutant produces increased amounts of extracellular proteinase during carbon starvation
	Aspergillus nidulans	ANID	10824738	AN6932	UapA	cold (25 oC)	GO:0015747 (urate transport), GO:0042906 (xanthine transport), GO:0034605 (cellular response to heat)	vegetative tissue (in uapAQ449E and uapAN450Q mutants)	High-capacity, high-affinity uric acid-xanthine permease; induced by purine; positively regulated by uaY; under ammonium repression by AreA; localized to plasma membrane and strongly expressed in periphery of metulae
			23791789			negative role in allopurinol uptake	GO:0015747 (urate transport), GO:0035690 (cellular response to drug)	vegetative tissue
	Aspergillus nidulans	ANID	10835388	AN0359	SgdA	heat (42 oC), negative role in nystatin tolerance (at 42 oC, enrichment culture)	GO:0009847 (spore germination), GO:0034605 (cellular response to heat), GO:0035690 (cellular response to drug)	germinating conidiospores (mutants from NQO mutagenesis)	Putative eIF3b subunit of translation initiation factor 3 (eIF3); required for conidial germination
	Aspergillus nidulans	ANID	10835388	AN10353	SgdB	heat (42 oC), negative role in nystatin tolerance (at 42 oC, enrichment culture)	GO:0009847 (spore germination), GO:0070158 (mitochondrial seryl-tRNA aminoacylation), GO:0034605 (cellular response to heat), GO:0035690 (cellular response to drug)	germinating conidiospores (mutants from NQO mutagenesis)	Protein with similarity to seryl tRNA synthase; required for conidial germination; expression reduced after exposure to farnesol
	Aspergillus nidulans	ANID	10835388	AN8800	SgdC	heat (42 oC), negative role in nystatin tolerance (at 42 oC, enrichment culture)	GO:0009847 (spore germination), GO:0006423 (cysteinyl-tRNA aminoacylation), GO:0034605 (cellular response to heat), GO:0035690 (cellular response to drug)	germinating conidiospores (mutant from NQO mutagenesis)	Protein with similarity to cysteinyl tRNA synthase; required for conidial germination
	Aspergillus nidulans	ANID	10835388	AN3417	SgdD	heat (42 oC), negative role in nystatin tolerance (at 42 oC, enrichment culture)	GO:0009847 (spore germination), GO:0034605 (cellular response to heat), GO:0035690 (cellular response to drug)	germinating conidiospores (mutant from NQO mutagenesis)	Putative malonyl CoA synthetase; required for conidial germination
	Aspergillus nidulans	ANID	10835388	AN6010	SgdE	heat (42 oC), negative role in nystatin tolerance (at 42 oC, enrichment culture)	GO:0009847 (spore germination), GO:0034605 (cellular response to heat), GO:0035690 (cellular response to drug)	germinating conidiospores (mutant from NQO mutagenesis)	Hsp70-family protein; required for conidial germination; protein expressed at increased levels during osmoadaptation
	Aspergillus nidulans	ANID	10931903	AN8489	AtrB	fungicides (Carbendazim, Cyprodinil, Fludioxonil, Kresoxim methyl, Prochloraz - deletion and overexpression strains), negative role in some fungicide tolerances (Ferbam, Thiram, Chlorothalonil, Phleomycin - overexpression strains)	GO:0035690 (cellular response to drug), GO:1990961 (xenobiotic detoxification by transmembrane export across the plasma membrane)	vegetative tissue (deletion and overexpression strains, as indicated)	Putative plasma membrane ATP-binding cassette (ABC) transporter with a predicted role in multidrug resistance; transcript induced by the fungicide imazalil, by camptothecin and by farnesol
	Aspergillus nidulans	ANID	10954082	AN2300	AtrD	MDRP substrates (cycloheximide, the cyclosporine derivative PSC 833, nigericin, valinomycin)	GO:0070887 (cellular response to chemical stimulus), GO:1990961 (xenobiotic detoxification by transmembrane export across the plasma membrane), GO:0035690 (cellular response to drug)	vegetative tissue	Putative ATP-binding cassette (ABC) transporter of the P-glycoprotein cluster; has a role in protection against cytotoxic agents, in antibiotic secretion and in the efflux of the azole-related fungicide fenarimol; upregulated by farnesol
	Aspergillus nidulans	ANID	11102357	AN2180	XprF/HxkD	growth on the non-proteinaceous nitrogen source hypoxanthine, negative role in protease production under carbon starvation (skim milk as carbon source)	GO:0009267 (cellular response to starvation), GO:0030162 (regulation of proteolysis)	vegetative tissue	Non-catalytic hexokinase-like protein involved in regulation of extracellular proteases in response to carbon starvation; localized in nucleus
			17226029			growth on the non-proteinaceous nitrogen sources (e.g. hypoxanthine), negative role in protease production under carbon starvation (milk as carbon source), negative role in growth on proteins under carbon (BSA, casein) and nitrogen (BSA) starvations	GO:0009267 (cellular response to starvation), GO:0030162 (regulation of proteolysis)	vegetative tissue (truncated XprF/HxkD mutants)
	Aspergillus nidulans	ANID	17226029	AN4255	HxkC	growth on the non-proteinaceous nitrogen sources (e.g. hypoxanthine), negative role in protease production under carbon starvation (milk as carbon source), negative role in growth on proteins under carbon (BSA, casein) and nitrogen (BSA) starvations	GO:0009267 (cellular response to starvation), GO:0030162 (regulation of proteolysis)	vegetative tissue	Non-catalytic atypical hexokinase involved in regulation of extracellular proteases in response to carbon starvation; associates with mitochondria
			27836782			oxidative stress (H2O2), negative role in carbon starvation elicited autolysis	GO:0009267 (cellular response to starvation), GO:0001678 (cellular glucose homeostasis), GO:0034599 (cellular response to oxidative stress)	vegetative tissue, conidiospores
	Aspergillus nidulans	ANID	11123696	AN0351	GfdA	negative role in osmotic stress tolerance (osmoremediable growth defect), Calcofluor White, SDS	GO:0006114 (glycerol biosynthetic process), GO:0033554 (cellular response to stress)	vegetative tissue	Putative NAD+ dependent glycerol-3-phosphate dehydrogenase with a predicted role in glycerol metabolism
	Aspergillus nidulans	ANID	11157957	AN7388	CpeA/CatD	enzyme level was increased under glucose starvation, oxidative stress (H2O2) and heat (42 oC)	GO:0034605 (cellular response to heat), GO:0009267 (cellular response to starvation), GO:0000302 (response to reactive oxygen species), GO:0070301 (cellular response to hydrogen peroxide), GO:0034599 (cellular response to oxidative stress)	vegetative tissue (CatD activity was monitored on zymogram)	Putative catalase-peroxidase with a predicted role in gluconic acid and gluconate metabolism; protein also identified as laccase II which is expressed during sexual development
	Aspergillus nidulans	ANID	11277623	AN7430	HisHF	negative role in osmotic stress (NaCl) tolerance (overexpressing strain)	GO:0000105 (istidine biosynthetic process), GO:0006547 ( histidine metabolic process), GO:0071470 (cellular response to osmotic stress)	vegetative tissue (hisHF overexpressing strain)	Putative glutamine amidotransferase with a predicted role in histidine metabolism
	Aspergillus nidulans	ANID	3523224	AN1237	UvsC	UV light (quiescent conidia), DNA damage (methyl methane sulfonate - MMS - conidia plated onto MMS supplemented CM agar - exposure during germination and growth)	GO:0006281 (DNA repair), GO:0000724 (double-strand break repair via homologous recombination), GO:0006974 (cellular response to DNA damage stimulus), GO:0034644 (cellular response to UV)	conidiospores, vegetative tissue (quiescent and germinating conidia/growing hyphae of unspecified mutant)	Protein with homology to Saccharomyces cerevisiae Rad51p and to bacterial RecA; involved in the DNA damage response; mutants are sensitive to DNA double-strand breaks and have defects in homologous recombination
			7982501			UV light (germinating conidia)	GO:0034644 (cellular response to UV)	conidiospores (germinating conidia of uvsC14 mutant strains)
			8358834			DNA damage (4-nitroquinoline N-oxide - 4-NQO - quiescent conidia, methyl methane sulfonate - MMS - plated and germinated conidia on MMS CM agar)	GO:0006974 (cellular response to DNA damage stimulus)	conidiospores, vegetative tissue (quiescent and germinating conidia/growing hyphae of unspecified mutant)
			9202381			DNA damage (ethylmethane sulfonate - EMS - quiescent conidia, bleomycin - germination and growth, synergism in uvsI uvsC double mutant), UV light (germinating conidia, in uvsC, uvsI mutants and synergism in uvsI uvsC double mutant)	GO:0006281 (DNA repair), GO:0000724 (double-strand break repair via homologous recombination), GO:0006974 (cellular response to DNA damage stimulus), GO:0034644 (cellular response to UV)	conidiospores (germinating and quiescent as indicated, uvsI501 and uvsC114 mutant strains)
			11212926			DNA damage (methyl methanesulfonate - MMS)	GO:0006281 (DNA repair), GO:0000724 (double-strand break repair via homologous recombination), GO:0006974 (cellular response to DNA damage stimulus)	vegetative tissue, germinating conidia
			15654119			DNA damage (methyl methanesulfonate - MMS, hyphae; phleomycin - PLM, hyphae and quiescent conidia)	GO:0006281 (DNA repair), GO:0000724 (double-strand break repair via homologous recombination), GO:0006974 (cellular response to DNA damage stimulus)	vegetative tissue, conidiospoes as indicated (uvsC114 mutant)
			17030995			DNA damage (camptothecin - CPT, 4-nitroquinoline oxide - 4-NQO, hydroxyurea - HU, and bleomycin - BLEO), oxidative stress (paraquat)	GO:0006281 (DNA repair), GO:0000724 (double-strand break repair via homologous recombination), GO:0006974 (cellular response to DNA damage stimulus), GO:0034599 (cellular response to oxidative stress)	vegetative tissue
	Aspergillus nidulans	ANID	11318104	AN6391	PphA	cold (20 oC)	GO:0000082 (G1/S transition of mitotic cell cycle), GO:0000082 (cellular bud neck septin ring organization), GO:0034605 (cellular response to heat)	vegetative tissue (in pphAR259Q transformants with inducible palcA promoter)	Protein phosphatase
	Aspergillus nidulans	ANID	11361337	AN3372	ScaA	sca299 mutant: DNA damage (camptothecin - CPT, 4-nitroquinoline oxide - 4-NQO, methyl methanesulfonate - MMS, N-methyl-N'-nitrosoguanidine - MNNG, actinomycin D - hyphae), UV light and X-ray exposure (quiescent conidia); scaA disruptants (hyphae): DNA damaging agents as shown before for sca299, berberine (anti-topoisomerase I agent), mitomycin C and cis-platinum (DNA cross-linking agents), oxidat…	GO:0000729 (DNA double-strand break processing); GO:0006281 (DNA repair), GO:0006974 (cellular response to DNA damage stimulus), GO:0034599 (cellular response to oxidative stress), GO:0007095 (mitotic G2 DNA damage checkpoint), GO:0034644 (cellular response to UV)	vegetative tissue or quiescent conidia, as indicated (in sca299 mutant or in scaA gene disruptant strains)	Putative DNA repair protein with homology to human nibrin; involved in S-phase recovery and G2-M checkpoint; transcript induced in response to DNA damaging agents; also known as campothecin resistance conferring protein rcaA
			12871905			DNA damage (camptothecin - CPT, actinomycin D, methyl methanesulfonate - MMS, 4-nitroquinoline oxide - 4-NQO), heat (44 oC)	GO:0006974 (cellular response to DNA damage stimulus), GO:0034605 (cellular response to heat)	vegetative tissue (in scaA1 mutant)
			15948962			UV light (quiescent and germinating conidia)	GO:0034644 (cellular response to UV)	conidiospores, germlings
			16002650			DNA damage (camptothecin - hyphae), UV light (germinating conidia)	GO:0006974 (cellular response to DNA damage stimulus), GO:0034644 (cellular response to UV)	vegetative tissue, germlings
			17028324			DNA repair (sonB1 ΔscaA double mutant is synthetically lethal at 42 oC)	GO:0000729 (DNA double-strand break processing); GO:0006281 (DNA repair), GO:0034605 (cellular response to heat)	vegetative tissue (sonB1 ΔscaA double mutant at 42 oC)
	Aspergillus nidulans	ANID	11429462	AN5523	TpsA	heat, oxidative stress (H2O2)	GO:0005992 (trehalose biosynthetic process), GO:0034605 (cellular response to heat), GO:0070301 (cellular response to hydrogen peroxide), GO:0034599 (cellular response to oxidative stress)	conidiospores, germlings	Putative alpha,alpha-trehalose-phosphate synthase (UDP-forming) with a role in trehalose biosynthesis; transcriptionally induced during spore germination and exponential growth; required for viability of conidia during prolonged storage
	Aspergillus nidulans	ANID	11452008	AN0676	MipA	heat (42 oC, several mutants), cold (20-30 oC, several mutants)	GO:0031122 (cytoplasmic microtubule organization), GO:0051417 (microtubule nucleation by spindle pole body), GO:0000091 (mitotic anaphase A), GO:0000278 (mitotic cell cycle), GO:0007093 (mitotic cell cycle checkpoint)	vegetative tissue (in several mutants)	Tubulin gamma chain
	Aspergillus nidulans	ANID	11679072	AN5343	KinA	heat (42 oC), negative role in benomyl tolerance	GO:0007019 (microtubule depolymerization), GO:0007097 (nuclear migration), GO:0034605 (cellular response to heat), GO:0035690 (cellular response to drug)	vegetative tissue	Kinesin-family protein; involved in microtubule destabilization; required for normal growth and nuclear positionin
	Aspergillus nidulans	ANID	9584089	AN0118	NudA	heat (43 oC), negative role in benomyl tolerance	GO:0031122 (cytoplasmic microtubule organization), GO:0007097 (nuclear migration), GO:0047496 (vesicle transport along microtubule), GO:0034605 (cellular response to heat), GO:0035690 (cellular response to drug)	vegetative tissue (in nudA5 mutant)	Cytoplasmic dynein heavy chain, component of the microtubule motor protein involved in nuclear migration; locus contains the conserved upstream open reading frame (uORF) AN0118-uORF
			11679072			heat (42 oC), negative role in benomyl tolerance	GO:0031122 (cytoplasmic microtubule organization), GO:0007097 (nuclear migration), GO:0047496 (vesicle transport along microtubule), GO:0034605 (cellular response to heat), GO:0035690 (cellular response to drug)	vegetative tissue (in nudA1 mutant)
	Aspergillus nidulans	ANID	9584089	AN3946	SldA	benomyl	GO:0007094 (mitotic spindle assembly checkpoint), GO:0051315 (attachment of mitotic spindle microtubules to kinetochore), GO:0035690 (cellular response to drug)	vegetative tissue (in sldA744 mutant)	Spindle assembly checkpoint protein kinase; mutants have a moderate growth defect, are sensitive to benomyl, NaCl and display abnormal colony color
			23505451			benomyl	GO:0007094 (mitotic spindle assembly checkpoint), GO:0051315 (attachment of mitotic spindle microtubules to kinetochore), GO:0035690 (cellular response to drug)	vegetative tissue
	Aspergillus nidulans	ANID	9584089	AN2439	SldB	benomyl	GO:0007094 (mitotic spindle assembly checkpoint), GO:0035690 (cellular response to drug)	vegetative tissue (in sldB937 mutant)	Spindle assembly checkpoint protein
	Aspergillus nidulans	ANID	8670863	AN5822	AnkA/SntA	DNA damage (hydroxyurea - HU)	GO:0000086 (G2/M transition of mitotic cell cycle), GO:0000079 (regulation of cyclin-dependent protein serine/threonine kinase activity), GO:0007095 (mitotic G2 DNA damage checkpoint), GO:0006974 (cellular response to DNA damage stimulus)	vegetative tissue	Serine/threonine protein kinase involved in DNA damage checkpoint and G2/M transition; ortholog of S. pombe wee1; inviable; arrests in cell cycle
			11606533			DNA damage (hydroxyurea - HU, in both point-inoculated and spread out - HU plates)	GO:0006974 (cellular response to DNA damage stimulus)	vegetative tissue (in sntA1 mutant)
			15342504			DNA damage (camptothecin - CPT, hydroxyurea - HU, 4-nitroquinoline oxide - 4-NQO, and methyl methane sulfonate - MMS) (synergism in hyphae of ΔnpkA ankA double mutant)	GO:0006281 (DNA repair), GO:0006974 (cellular response to DNA damage stimulus)	vegetative tissue (in ΔnpkA ankA double mutant)
			18245360			DNA damage (4-nitroquinoline oxide - 4-NQO; synergism in ΔatmA ankA double mutant in the presence of hydroxyurea - HU, methyl methanesulfonate - MMS, camptothecin - CPT, 4-nitroquinoline oxide - 4-NQO), UV light (quiescent and germinating conidia, synergism in ΔatmA ankA double mutant)	GO:0006974 (cellular response to DNA damage stimulus), GO:0034644 (cellular response to UV)	vegetative tissue, conidiospores (in ΔatmA ankA double mutant)
	Aspergillus nidulans	ANID	12039735	AN4905	GstA	oxidative stress (diamide), pyrrolnitrin (inhibits electron transport chain), sulphanilamide (antibiotic), SeO32-, Ag+, Ni2+, negative role in carboxin (a systemic fungicide) tolerance	GO:0071248 (cellular response to metal ion), GO:0071466 (cellular response to xenobiotic stimulus), GO:0034599 (cellular response to oxidative stress), GO:0035690 (cellular response to drug)	vegetative tissue	theta class glutathione S-transferase; involved in resistance to a variety of xenobiotics and metals; confers susceptibility to the systemic fungicide carboxin
	Aspergillus nidulans	ANID	11418514	AN1901	PdmA	itraconazole resistance increased (in overexpression strians)	GO:0035690 (cellular response to drug), GO:0006696 (ergosterol biosynthetic process)	vegetative tissue (in pdmA overexpression A. nidulans and A. fumigatus strains)	Putative sterol 14 alpha-demethylase with a predicted role in sterol metabolism
	Aspergillus nidulans	ANID	11918796	AN1017	HogA/SakA	osmotic stress (NaCl, KCl, sorbitol at 30 oC but not at 37 oC)	GO:007147 (cellular hyperosmotic response), GO:0006972 (hyperosmotic response), GO:0007231 (osmosensory signaling pathway), GO:0071470 (cellular response to osmotic stress)	vegetative tissue	Putative mitogen-activated protein kinase (MAPK) involved in osmotic stress response; highly up-regulated under osmotic stress conditions; required for sexual development and sporulation; mutant sensitive to NaCl
			12180932			oxidative stress (H2O2), osmotic stress (KCl, MAPK is activated but no phenotype in mutant), conidiospores are sensitive to heat (50 oC, germinated spores), oxidative stress (H2O2, germinated spores) and storage (quiescent conidia kept at 4 oC)	GO:007147 (cellular hyperosmotic response), GO:0034599 (cellular response to oxidative stress), GO:0070301 (cellular response to hydrogen peroxide)	conidiospores (germinated and quiescent as indicated), vegetative tissue
			15882418			osmotic stress (NaCl, sorbitol)	GO:007147 (cellular hyperosmotic response), GO:0006972 (hyperosmotic response), GO:0007231 (osmosensory signaling pathway), GO:0071470 (cellular response to osmotic stress)	vegetative tissue
			17341812			negative role in iprodione and fludioxonil tolerances (resistances were observed with ΔsrrA ΔhogA double mutant)	GO:007147 (cellular hyperosmotic response), GO:0006972 (hyperosmotic response), GO:0007231 (osmosensory signaling pathway), GO:0071470 (cellular response to osmotic stress), GO:0035690 (cellular response to drug)	vegetative tissue (in ΔsrrA ΔhogA double mutant)
			17617716			osmotic stress (NaCl), negative role in fludioxonil tolerance	GO:0071470 (cellular response to osmotic stress), GO:0035690 (cellular response to drug)	vegetative tissue
			19596074			osmotic stress (KCl, sorbitol), iprodione, fludioxonil	GO:0071470 (cellular response to osmotic stress), GO:0035690 (cellular response to drug)	vegetative tissue
			21091509			farnesol stress (apoptosis inducing)	GO:1900101 (regulation of endoplasmic reticulum unfolded protein response), GO:0097308 (cellular response to farnesol)	vegetative tissue
			21320182			oxidative stress (H2O2, tBOOH, methylglyoxal - conidia; tBOOH, menadione - mycelia)	GO:0034599 (cellular response to oxidative stress), GO:0070301 (cellular response to hydrogen peroxide)	vegetative tissue, conidiospores
			25820520			conodiospores are sensitive to oxidative stress (H2O2, tBOOH, menadione), mycelia are sensitive to tBOOH	GO:0034599 (cellular response to oxidative stress), GO:0070301 (cellular response to hydrogen peroxide)	conidiospores, vegetative tissue
			31556180			heat (37 oC - light, 42 oC - dark, in the absence of uracil and uridine)	GO:0034605 (cellular response to heat)	vegetative tissue
			30405576			cell wall stress (Calcofluor White, Congo Red - conidia, hyphae), oxidative stress (H2O2 - conidia)	GO:0034599 (cellular response to oxidative stress), GO:0070301 (cellular response to hydrogen peroxide), GO:0033554 (cellular response to stress)	conidiospores, vegetative tissue
			34549285			osmotic stress (NaCl, KCl, sorbitol)	GO:007147 (cellular hyperosmotic response), GO:0006972 (hyperosmotic response), GO:0007231 (osmosensory signaling pathway), GO:0071470 (cellular response to osmotic stress)	vegetative tissue
	Aspergillus nidulans	ANID	3523224	AN5344	UvsJ	UV light (quiescent conidia), γ-ray irradiation (quiescent conidia), DNA damage (methyl methane sulfonate - MMS - conidia plated onto MMS supplemented CM agar - exposure during germination and growth)	GO:0006281 (DNA repair), GO:0034644 (cellular response to UV), GO:0006974 (cellular response to DNA damage stimulus)	conidiospores, vegetative tissue (quiescent and germinating conidia/growing hyphae of unspecified mutant)	Protein involved in DNA repair; some similarity to E2 ubiquitin-conjugating enzyme; transcript upregulated in response to camptothecin
			8358834			DNA damage (4-nitroquinoline N-oxide - 4-NQO), UV light	GO:0006281 (DNA repair), GO:0034644 (cellular response to UV), GO:0006974 (cellular response to DNA damage stimulus)	conidiospores (quiescent conidia of unspecified mutant)
			12462996			UV light (germinating conidia)	GO:0006281 (DNA repair), GO:0034644 (cellular response to UV)	conidiospores (uvsJ1 mutant)
	Aspergillus nidulans	ANID	12095681	AN0089	RabS (AvaA)	negative role in G418 antibiotic tolerance	GO:0007032 (endosome organization), GO:0042144 (vacuole fusion, non-autophagic),	vegetative tissue	Putative small GTPase involved in endosomal maturation and vacuolar biogenesis
	Aspergillus nidulans	ANID	12487628	AN8540	MirB	mirB transformed S. cerevisiae cells took up ferric triacetylfusarinine C, mirB was induced by iron starvation in A. nidulans	GO:0010106 (cellular response to iron ion starvation), GO:0015686 (ferric triacetylfusarinine C import into cell)	vegetative tissue (mirB was expresed in S. cerevisiae Phy14 cells)	Siderophore iron transporter
	Aspergillus nidulans	ANID	12519184	AN0420	NudG	heat (42 oC)	GO:0048315 (conidium formation), GO:0030473 (nuclear migration along microtubule), GO:0043935 (sexual sporulation resulting in formation of a cellular spore), GO:0034605 (cellular response to heat)	vegetative tissue (in ΔnudG mutamt)	Cytoplasmic dynein light chain, LC8, component of the microtubule motor protein involved in nuclear migration
	Aspergillus nidulans	ANID	12664133	AN6140	NpgA/CfwA	heat (42 oC)	GO:0070787 (conidiophore development), GO:1900563 (dehydroaustinol biosynthetic process), GO:0042318 (penicillin biosynthetic process), GO:0043324 (pigment metabolic process involved in developmental pigmentation),	vegetative tissue (in cfwA2 mutamt)	Phosphopantetheinyl transferase with a role in transferring a 4'-phosphopantetheine prosthetic group to non-ribosomal peptide synthases; required for siderophore and penicillin biosynthesis and conidial pigmentation
	Aspergillus nidulans	ANID	15155805	AN0268	MesA	heat (42 oC)	GO:0030010 (establishment of cell polarity), GO:0030448 (hyphal growth), GO:0034605 (cellular response to heat)	vegetative tissue (in mesA1 mutamt)	Predicted transmembrane protein required for the maintenance of hyphal polarity; enhancer of sepA polarity defects; localizes to hyphal tips and sites of branch emergence; mutants form wide hyphae with an aberrant pattern of tip branching
	Aspergillus nidulans	ANID	15590818	AN9067	TinC	osmotic and cold stress tolerances moderately decreased (no more details)	GO:0071470 (cellular response to osmotic stress), GO:0034605 (cellular response to heat)	vegetative tissue	Protein identified by two-hybrid interaction with NimA kinase; TinC is cytoplasmic throughout interphase and is also present in nuclei during mitosis
	Aspergillus nidulans	ANID	16415361	AN0038	AtmA	DNA damage (bleomycin - BLEO, methyl methanesulfonate - MMS, camptothecin - CPT), UV light (germinating conidia)	GO:0006974 (cellular response to DNA damage stimulus), GO:0070507 (regulation of microtubule cytoskeleton organization), GO:0000077 (DNA damage checkpoint), GO:0045739 (positive regulation of DNA repair), GO:0034644 (cellular response to UV)	vegetative tissue, germinating conidia	Putative 1-phosphatidylinositol-3-kinase; involved in DNA damage response; mutants display defects in cell polarity and in microtubule organization at the hyphal tip; mutants are camptothecin sensitive; reduced growth on AVICEL medium
			17028324			DNA damage (camptothecin - Camp)	GO:0006974 (cellular response to DNA damage stimulus), GO:0045739 (positive regulation of DNA repair)	vegetative tissue
			17880424			oxidative stress (H2O2)	GO:0034599 (cellular response to oxidative stress), GO:0070301 (cellular response to hydrogen peroxide)	vegetative tissue (germlings)
			18245360			DNA damage (methyl methanesulfonate - MMS, camptothecin - CPT, 4-nitroquinoline oxide - 4-NQO), UV light (germinating conidia)	GO:0006974 (cellular response to DNA damage stimulus), GO:0045739 (positive regulation of DNA repair), GO:0034644 (cellular response to UV)	vegetative tissue, germinating conidia
			21131437			DNA damage (methyl methanesulfonate - MMS, 4-nitroquinoline oxide - 4-NQO)	GO:0006974 (cellular response to DNA damage stimulus), GO:0045739 (positive regulation of DNA repair), GO:0034644 (cellular response to UV)	vegetative tissue
			24192833			carban starvation induced protease secretion (XprG-dependent secretion ), autophagy	GO:0042594 (response to starvation), GO:0009267 (cellular response to starvation)	vegetative tissue
	Aspergillus nidulans	ANID	8810520	AN6318	CsmA/ChsD	hypoosmotic stress (KCl remediable)	GO:0009932 (cell tip growth), GO:0071470 (cellular response to osmotic stress), GO:0006031 (chitin biosynthetic process), GO:0031505 (fungal-type cell wall organization)	vegetative tissue	Class V chitin synthase with a role in chitin biosynthesis; involved in hyphal tip growth; contains a myosin-like domain; mutation is synthetically lethal with csmB mutation; localized at hyphal tips and septa
			10368147			cell wall stress (Calcofluor White, Congo Red)	GO:0033554 (cellular response to stress)	vegetative tissue
			12379226			hypoosmotic stress (partly KCl remediable)	GO:0009932 (cell tip growth), GO:0071470 (cellular response to osmotic stress), GO:0006031 (chitin biosynthetic process), GO:0031505 (fungal-type cell wall organization)	vegetative tissue
			16468983			hypoosmotic stress (partly KCl remediable)	GO:0009932 (cell tip growth), GO:0071470 (cellular response to osmotic stress), GO:0006031 (chitin biosynthetic process), GO:0031505 (fungal-type cell wall organization)	vegetative tissue
	Aspergillus nidulans	ANID	16468983	AN6317	CsmB	hypoosmotic stress (partly KCl remediable)	GO:0009932 (cell tip growth), GO:0071470 (cellular response to osmotic stress), GO:0006031 (chitin biosynthetic process), GO:0031505 (fungal-type cell wall organization)	vegetative tissue	Class VI chitin synthase with a role in chitin biosynthesis; involved in hyphal tip growth; contains a myosin-like domain; mutation is synthetically lethal with csmA mutation; localized at hyphal tips and septa
	Aspergillus nidulans	ANID	12406718	AN1800	TcsB	osmotic stress (mutant has no osmotic stress phenotype)	GO:0007234 (osmosensory signaling via phosphorelay pathway)	vegetative tissue	Transmembrane histidine kinase, part of a two-component signal transducer involved in the HOG signaling pathway that regulates osmotic stress response' transcript upregulated by growth in glycerol
	Aspergillus nidulans	ANID	12750323	AN3597	AcrB	molybdate, fluoroacetamide (gives rise to F-citrate, disrupting citrate cycle), negative role in acriflavine (topical antiseptic) tolerance	GO:0015976 (carbon utilization), GO:0071248 (cellular response to metal ion), GO:0070887 (cellular response to chemical stimulus), GO:0035690 (cellular response to drug)	vegetative tissue (various acrB mutants)	Protein involved in carbon source utilization; interacts genetically with the ubiquitination pathway; contains three predicted transmembrane domains
	Aspergillus nidulans	ANID	12750323	AN4170	CreD	molybdate, negative roles in fluoroacetamide (gives rise to F-citrate, disrupting citrate cycle) and acriflavine (topical antiseptic) tolerances	GO:0015976 (carbon utilization), GO:0071248 (cellular response to metal ion), GO:0070887 (cellular response to chemical stimulus), GO:0035690 (cellular response to drug)	vegetative tissue (in creD34 mutant)	Arrestin domain-containing protein
	Aspergillus nidulans	ANID	12791148	AN0556	MreA	DNA repair (hydroxyurea, etoposide, 4-nitroquinoline 1-oxide, camptothecin, methyl-methane sulphonate and bleomycin), oxidative stress (paraquat, menadione, tBOOH)	GO:0006281 (DNA repair), GO:0006974 (cellular response to DNA damage stimulus), GO:0034599 (cellular response to oxidative stress)	vegetative tissue	Putative DNA repair protein; plays a role in the mitotic checkpoint in response to DNA damaging agents; transcript induced in response to DNA damaging agents; required for normal meiosis and ascospore viability
	Aspergillus nidulans	ANID	12823816	AN5563	GldB	osmotic stress (NaCl)	GO:0071472 (cellular response to salt stress), GO:0006071 (glycerol metabolic process), GO:0006973 (intracellular accumulation of glycerol)	vegetative tissue, conidiospores	Putative dehydrogenase with a predicted role in carbohydrate metabolism; NADP+-dependent glycerol dehydrogenase; required for osmotolerance; transcript downregulated by growth in glycerol; expression upregulated after exposure to farnesol
	Aspergillus nidulans	ANID	12828635	AN5823	SidA	iron starvation, oxidative stress (paraquat)	GO:0006879 (cellular iron ion homeostasis), GO:0010106 (cellular response to iron ion starvation), GO:0034599 (cellular response to oxidative stress), GO:0019290 (siderophore biosynthetic process)	vegetative tissue, conidiospores	L-ornithine N5-monooxygenase; involved in siderophore biosynthesis; null mutant inviable unless medium is supplemented with siderophores
			23505451			osmotic stress (NaCl), benomyl (microtubule poison)	GO:0071470 (cellular response to osmotic stress)	vegetative tissue
	Aspergillus nidulans	ANID	12828635	AN0607	SidC	iron starvation, oxidative stress (paraquat)	GO:0010106 (cellular response to iron ion starvation), GO:0034599 (cellular response to oxidative stress), GO:0031171 (ferricrocin biosynthetic process)	vegetative tissue, conidiospores	Non-ribosomal peptide synthetase; similar to ferrichrome peptide synthetases; involved in ferricrocin (FC) siderophore biosynthesis
			17030991			oxidative stress (H2O2)	GO:0034599 (cellular response to oxidative stress)	conidiospores
	Aspergillus nidulans	ANID	12871905	AN0253	Top1/ScsA	heat (44 oC), DNA damage (methyl methanesulfonate - MMS, 4-nitroquinoline N-oxide - 4-NQO)	GO:0006974 (cellular response to DNA damage stimulus),GO:0006265 (DNA topological change), GO:0006271 (DNA strand elongation involved in DNA replication), GO:0034605 (cellular response to heat), GO:0006974 (cellular response to DNA damage stimulus)	vegetative tissue (in scsA1 mutant)	Putative DNA topoisomerase I; transcript upregulated in response to camptothecin
	Aspergillus nidulans	ANID	12890030	AN4361	MetR	selenate (but negative role in selenate tolerance in a sconB2 background)	GO:0000096 (sulfur amino acid metabolic process), GO:0071248 (cellular response to metal ion)	vegetative tissue (in ΔmetR and ΔmetR sconB2 strains, as indicated)	Putative basic region and leucine zipper (bZIP) transcriptional activator with a role in regulating sulfur metabolism; upregulated in A. oryzae and A. nidulans under hypoxic growth conditions
	Aspergillus nidulans	ANID	14597637	AN8534	AzgA	negative role in 8-azaguanine tolerance	GO:0035344 (hypoxanthine transport), GO:0006863 (purine nucleobase transport), GO:0035690 (cellular response to drug)	vegetative tissue (in azgA4 mutant)	Purine transporter with high affinity for hypoxanthine and adenine; takes up purines for nucleotide salvage and as nitrogen sources; induced by uric acid; regulated by UaY and AreA
	Aspergillus nidulans	ANID	14643255	AN5740	RhoA	cell wall stress (Calcofluor White), caspofungin	GO:0031505 (fungal-type cell wall organization), GO:0070610 (regulation of fungal-type cell wall (1->3)-alpha-glucan biosynthetic process), GO:0006075 ((1->3)-beta-D-glucan biosynthetic process), GO:0007266 (Rho protein signal transduction), GO:0033554 (cellular response to stress)	vegetative tissue (in dominant rhoAE40 mutant hyphae)	Protein with similarity to Saccharomyces cerevisiae Rho family GTPase Rho1p; involved in polar growth, hyphal branching, and cell wall synthesis
	Aspergillus nidulans	ANID	6339527	AN9504	NimA	heat (42 oC)	GO:0000086 (G2/M transition of mitotic cell cycle), GO:0007059 (chromosome segregation), GO:0034605 (cellular response to heat)	vegetative tissue (nimA5 mutant)	Cell-cycle regulated serine/threonine protein kinase; essential for entry into mitosis; temperature sensitive mutants arrest in G2-phase of the cell cycle; high levels of NimA are lethal
			14668365			heat (42 oC)	GO:0034605 (cellular response to heat)	vegetative tissue (nimA1 mutant)
			19019988			heat (42 oC)	GO:0034605 (cellular response to heat)	vegetative tissue (nimA1 mutant)
	Aspergillus nidulans	ANID	14668365	AN1379	SonA	cold (20 oC), DNA damage (1,2,7,8 diepoxyoctane - DEO at 32 and 42 oC)	GO:0006406 (mRNA export from nucleus), GO:0006974 (cellular response to DNA damage stimulus), GO:0034605 (cellular response to heat)	vegetative tissue (sonA1 mutant)	Putative nuclear pore complex protein; extragenic suppressor of nimA1; similar to Schizosaccharomyces pombe Rae1 and Saccharomyces cerevisiae Gle2
	Aspergillus nidulans	ANID	14993324	AN8021	VmaA	alkaline pH (7.5, 8.5), Zn2+	GO:0071469 (cellular response to alkaline pH), GO:0071294 (cellular response to zinc ion)	vegetative tissue	Putative vacuolar ATPase (V-ATPase), subunit A; required for normal growth and conidiation; mutation confers resistance to concanamycin; mutant fails to grow at alkaline pH; protein induced by farnesol
	Aspergillus nidulans	ANID	15189985	AN4513	KipB	negative role in benomyl tolerance	GO:0007019 (microtubule depolymerization), GO:0010938 (cytoplasmic microtubule depolymerization), GO:1902426 (deactivation of mitotic spindle assembly checkpoint), GO:0035690 (cellular response to drug)	vegetative tissue	Microtubule (MT) depolymerase; Kip3 family kinesin; travels toward MT plus end; roles in mitotic spindle positioning, MT cytoskeletal morphology, mitotic progression, chromosome maintenance; mitotic, astral, cytoplasmic MT localization
	Aspergillus nidulans	ANID	15228532	AN5755	RgsA	negative role in heat and oxidative stress (H2O2) tolerance	GO:0007186 (G protein-coupled receptor signaling pathway), GO:0034605 (cellular response to heat), GO:0034599 (cellular response to oxidative stress)	conidiospores (H2O2), vegatetaive tissue (H2O2), germlings (heat)	Member of the RGS (regulator of G-protein signaling) family, involved in regulation of stress response and conidiation; negatively regulates GanB function
	Aspergillus nidulans	ANID	15386109	AN2840	MctA (AmcA)	DNA damage (hydroxyurea - HU, 4-nitroquinoline oxide - 4-NQO), oxidative stress (menadione)	GO:0035690 (cellular response to drug),	vegetative tissue (with high copy number of the amcA gene)	Putative monocarboxylate transporter, involved in multidrug resistance
	Aspergillus nidulans	ANID	15465388	AN10647	AhbB	imidazole (ergosterol biosynthesis inhibitor)	GO:0030448 (hyphal growth), GO:0070887 (cellular response to chemical stimulus), GO:0035690 (cellular response to drug)	vegetative tissue (in ahbB1 mutant)	Putative cytochrome P450 protein; involved in hyphal branching; mutant branches excessively
	Aspergillus nidulans	ANID	15654119	AN10635	SepB	DNA damage (methyl methanesulfonate - MMS, benomyl - BEN, hyphae; phleomycin - PLM, hyphae and quiescent conidia)	GO:0006281 (DNA repair), GO:0090529 (cell septum assembly), GO:0006974 (cellular response to DNA damage stimulus), GO:0007059 (chromosome segregation)	vegetative tissue, conidiospores as indicated (sepB3 mutant)	Essential protein involved in septation and chromosome segregation; contains WD40 repeats
	Aspergillus nidulans	ANID	15882418	AN7697	SskA	osmotic stress (NaCl, sorbitol)	GO:007147 (cellular hyperosmotic response), GO:0071470 (cellular response to osmotic stress), GO:0007231 (osmosensory signaling pathway), GO:0007234 (osmosensory signaling via phosphorelay pathway)	vegetative tissue	Response regulator, part of a two-component signal transducer involved in the HOG signaling pathway that regulates osmotic stress response; transcript induced by hydrogen peroxide; null spores are heat labile and lose viability at 4 degrees
			17420584			oxidative stress (H2O2-conidia, hyphae, tBOOH-hyphae), low temperature (4 oC-conidia), high temperature (50 oC-conidia), osmotic stress (15 % glycerol-conidia, KCl and sorbitol slightly-hyphae)	GO:0034599 (cellular response to oxidative stress), GO:0034605 (cellular response to heat), GO:0071470 (cellular response to osmotic stress)	vegetative tissue, conidiospores
			17617701			oxidative stress (H2O2, tBOOH)	GO:0034599 (cellular response to oxidative stress)	vegetative tissue
			17341812			negative role in iprodione and fludioxonil tolerances (resistances were observed with ΔsrrA ΔsskA double mutant)	GO:0071470 (cellular response to osmotic stress), GO:0035690 (cellular response to drug)	vegetative tissue of ΔsrrA ΔsskA double mutant
			17630329			osmotic stress (KCl, NaCl and sorbitol), cell wall stress (Calcofluor White), negative role in fludioxonil tolerance (only in ΔsrrA ΔsskA double mutant)	GO:0071470 (cellular response to osmotic stress), GO:007147 (cellular hyperosmotic response), GO:0007234 (osmosensory signaling via phosphorelay pathway), GO:0035690 (cellular response to drug), GO:0033554 (cellular response to stress)	vegetative tissues of ΔsskA mutant and ΔsrrA ΔsskA double mutant, as indicated
			18838792			oxidative stress (H2O2), heat (50 oC), cold (4 oC)	GO:0034605 (cellular response to heat), GO:0034599 (cellular response to oxidative stress)	conidiospores
			19584543			osmotic stress (KCl, sorbitol)	GO:0071470 (cellular response to osmotic stress)	vegetative tissue
			19596074			osmotic stress (KCl, sorbitol), iprodione, fludioxonil	GO:0071470 (cellular response to osmotic stress), GO:0035690 (cellular response to drug)	vegetative tissue
			21091509			farnesol stress (apoptosis inducing)	GO:1900101 (regulation of endoplasmic reticulum unfolded protein response), GO:0097308 (cellular response to farnesol)	vegetative tissue
			37744139			osmotic stress (NaCl)	GO:007147 (cellular hyperosmotic response), GO:0071470 (cellular response to osmotic stress), GO:0007231 (osmosensory signaling pathway), GO:0007234 (osmosensory signaling via phosphorelay pathway)	vegetative tissue
	Aspergillus nidulans	ANID	15882418	AN10153	SskB	osmotic stress (NaCl, sorbitol)	GO:0071470 (cellular response to osmotic stress), GO:0000168 (activation of MAPKK activity involved in osmosensory signaling pathway)	vegetative tissue	Mitogen activated protein kinase kinase kinase (MAPKKK) of the HOG signaling pathway that regulates osmotic stress response; mutants show growth inhibition in 1.5 M sucrose and sensitivity to NaC
			23505451			osmotic stress (NaCl, sucrose)	GO:0071470 (cellular response to osmotic stress)	vegetative tissue
	Aspergillus nidulans	ANID	15882418	AN0931	PbsA/PbsB	osmotic stress (NaCl, sorbitol)	GO:007147 (cellular hyperosmotic response), GO:0006972 (hyperosmotic response), GO:0000169 (activation of MAPK activity involved in osmosensory signaling pathway)	vegetative tissue	Mitogen activated protein kinase kinase (MAPKK) of the HOG signaling pathway that regulates osmotic stress response; mutants are sensitive to NaCl and 1.5 M sucrose
			23505451			osmotic stress (NaCl, sucrose)	GO:0071470 (cellular response to osmotic stress)	vegetative tissue
			30405576			cell wall stress (Calcofluor White, Congo Red - conidia, hyphae)	GO:0033554 (cellular response to stress)	conidiospores, vegetative tissue
	Aspergillus nidulans	ANID	15882418	AN7698	ShoA	osmotic stress (NaCl)	GO:0007232 (osmosensory signaling pathway via Sho1 osmosensor)	Epression of shoA complemented the high-osmolarity sensitivity of the two S. cerevisiae mutant strains, ssk2Δ ssk22Δ sho1Δ and ssk1Δ sho1Δ .	Putative transmembrane osmosensor, equivalent to S. cerevisiae Sho1p which activates MAP kinase-dependent high-osmolarity glycerol response pathway. ShoA may not be involved in the osmoresponsive activation of the A. nidulans HOG pathway.
	Aspergillus nidulans	ANID	15948962	AN3619	SldI	DNA damage (4-nitroquinoline oxide - 4-NQO, bleomycin - BLEO, hydroxyurea - HU, methyl methane sulfonate - MMS and camptothecin - CPT), UV light (both in quiescent or germinating conidia)	GO:0000077 (DNA damage checkpoint), GO:0006974 (cellular response to DNA damage stimulus), GO:0009411 (response to UV), GO:0034644 (cellular response to UV), GO:0006281 (DNA repair)	vegetative tissue	Protein with similarity to Rad50; transcript induced in response to DNA damaging agents
	Aspergillus nidulans	ANID	16087751	AN6305	PkaA	oxidative stress (H2O2)	GO:0007186 (G protein-coupled receptor signaling pathway), GO:0006979 (response to oxidative stress), GO:0070301 (cellular response to hydrogen peroxide)	vegetative tissue	cAMP-dependent protein kinase catalytic subunit; cAMP signaling during conidial germination; overlapping functions with SchA; induced by osmotic stress; mutant growth defect remediated by sucrose and NaCl; reduced growth on AVICEL medium
			19648579			cell wall stress (caspofungin)	GO:0035690 (cellular response to drug), GO:0033554 (cellular response to stress)	vegetative tissue
			23505451			Osmoremediable growth defect (sucrose, NaCl)	GO:0033554 (cellular response to stress), GO:0071470 (cellular response to osmotic stress)	vegetative tissue
	Aspergillus nidulans	ANID	16087751	AN4717	PkaB	negative role in oxidative stress (H2O2) tolerance	GO:0006979 (response to oxidative stress), GO:0070301 (cellular response to hydrogen peroxide)	vegetative tissue (pkaB overexpression)	Cyclic AMP-dependent protein kinase A (PKA) catalytic subunit; deletion mutant has no phenotype; synthetically lethal with pkaA deletion
	Aspergillus nidulans	ANID	11779799	AN2087	MusN	DNA damage (hydroxyurea - HU, methyl methane sulfonate - MMS, and bleomycin - BLM; both hyphae and conidia - viability assays), UV light (germinating conidia)	GO:0006281 (DNA repair), GO:0006974 (cellular response to DNA damage stimulus), GO:0034644 (cellular response to UV)	vegetative tissue, conidiospores (also germinating conida as indicated)	DNA helicase of the RecQ family, involved in response to DNA damage; interacts with 1-phosphatidylinositol-3-kinase UvsB
			15654119			DNA damage (methyl methanesulfonate - MMS)	GO:0006281 (DNA repair), GO:0006974 (cellular response to DNA damage stimulus)	vegetative tissue (musN227 mutant)
			16079239			DNA damage (camptothecin - CPT, hydroxyurea - HU, 4-nitroquinoline oxide - 4-NQO, and methyl methane sulfonate - MMS)	GO:0006281 (DNA repair), GO:0006974 (cellular response to DNA damage stimulus)	vegetative tissue
	Aspergillus nidulans	ANID	16079239	AN2129	CsnE	DNA damage (camptothecin - CPT, hydroxyurea - HU, 4-nitroquinoline oxide - 4-NQO, and methyl methane sulfonate - MMS)	GO:0006281 (DNA repair), GO:0006974 (cellular response to DNA damage stimulus)	vegetative tissue	Subunit 5 of the COP9 signalosome (CSN) responsible for cleaving the ubiquitin-like protein Nedd8 from cullin-RING E3 ubiquitin ligases; required for normal cleistothecia development; mutants impaired in secondary metabolism
			21062371			oxidative stress (menadione, diamide, GSSG)	GO:0070791 (cleistothecium development), GO:0000338 (protein deneddylation), GO:0045116 (protein neddylation), GO:0034599 (cellular response to oxidative stress)	vegetative tissue
	Aspergillus nidulans	ANID	16079239	AN1539	CsnD	DNA damage (camptothecin - CPT, hydroxyurea - HU, 4-nitroquinoline oxide - 4-NQO, and methyl methane sulfonate - MMS), viability of germlings (HU)	GO:0070791 (cleistothecium development), GO:0006974 (cellular response to DNA damage stimulus), GO:0006281 (DNA repair)	vegetative tissue, germlings (as indicated)	Subunit 4 of the COP9 signalosome; required for light-dependent asexual and sexual development and cleistothecia production; regulates secondary metabolite production, mutant hyphae are aberrant with abnormal red pigmentation
	Aspergillus nidulans	ANID	15342504	AN6044	NpkA	DNA damage (camptothecin - CPT, hydroxyurea - HU, 4-nitroquinoline oxide - 4-NQO, and methyl methane sulfonate - MMS) (synergism in hyphae of ΔnpkA ankA double mutant)	GO:0000077 (DNA damage checkpoint), GO:0031573 (intra-S DNA damage checkpoint), GO:0006281 (DNA repair), GO:0006974 (cellular response to DNA damage stimulus)	vegetative tissue (in ΔnpkA ankA double mutant)	Putative serine/threonine protein kinase of the PITSLRE superfamily involved in cell cycle progression during S phase and in DNA damage response; camptothecin induced
			16079239			DNA damage (camptothecin - CPT, hydroxyurea - HU, 4-nitroquinoline oxide - 4-NQO, and methyl methane sulfonate - MMS) (in hyphae of ΔcsnE ΔnpkA and ΔcsnD ΔnpkA double mutants), UV light (in germinating conidia of ΔcsnE ΔnpkA and ΔcsnD ΔnpkA double mutants)	GO:0000077 (DNA damage checkpoint), GO:0031573 (intra-S DNA damage checkpoint), GO:0006281 (DNA repair), GO:0006974 (cellular response to DNA damage stimulus), GO:0034644 (cellular response to UV)	vegetative tissue, germinating conidia (ΔcsnE ΔnpkA and ΔcsnD ΔnpkA double mutants as indicated)
			18245360			genotoxic stress (hydroxyurea, 4-nitroquinoline 1-oxide, induced by 4-nitroquinoline 1-oxide, camptothecin, methyl-methane sulphonate; synergism in ΔatmA ΔnpkA double mutant), UV light (quiescent conidiospores and germlings)	GO:0000077 (DNA damage checkpoint), GO:0031573 (intra-S DNA damage checkpoint), GO:0006281 (DNA repair), GO:0006974 (cellular response to DNA damage stimulus), GO:0034644 (cellular response to UV)	vegetative tissue (in ΔatmA ΔnpkA double mutant), conidiospores, germlings
	Aspergillus nidulans	ANID	15563609	AN8286	KipA	benomyl	GO:0045176 (apical protein localization), GO:0043622 (cortical microtubule organization), GO:0070507 (regulation of microtubule cytoskeleton organization), GO:0035690 (cellular response to drug)	vegetative tissue	Kinesin, CENP-E family; microtubule plus-end-directed motor activity; required for wild-type hyphal morphology, microtubule arrangement at hyphal tip, localization of Spitzenkorper, TeaA and TeaR, polarity of germ tube emergence
	Aspergillus nidulans	ANID	15950156	AN7950	EglC	negative role in cell wall stress (enzyme - Glucanex - digestion) tolerance	GO:0009251 (glucan catabolic process), GO:0033554 (cellular response to stress)	vegetative tissue	Putative glucan endo-1,3-beta-D-glucosidase with predicted role in degradation of glucans; glycosyl phosphatidylinositol (GPI)-linked protein
	Aspergillus nidulans	ANID	16151253	AN3598	FprA	negative role in rapamycin tolerance	GO:0031929 (TOR signaling), GO:0035690 (cellular response to drug)	vegetative tissue (in fprA1 mutant)	Putative peptidyl-prolyl cis-trans isomerase; FKBP12 homolog; mutant displays reduced growth on 2-pyrrolidone and enhanced growth on threonine
	Aspergillus nidulans	ANID	16151253	AN5982	TorA	negative role in rapamycin tolerance	GO:0031929 (TOR signaling), GO:0038202 (TORC1 signaling), GO:0035690 (cellular response to drug)	vegetative tissue (in torA3//+ heterozygote strain)	Tor kinase homolog; essential; heterozygous diploids show increased sensitivity to DL-aspartic acid beta-hydroxamate in ammonium medium and enhanced growth on threonine; null mutants have early septation defect and arrest as short germlings
	Aspergillus nidulans	ANID	16215172	AN1401	KapK	leptomycin B (a specific nuclear export inhibitor)	GO:0006611 (protein export from nucleus), GO:0035690 (cellular response to drug)	vegetative tissue (in crmAT525C mutant)	Essential exportin 1 involved in nuclear export
	Aspergillus nidulans	ANID	16215180	AN8042	HdaA	oxidative stress (H2O2, menadione)	GO:0034599 (cellular response to oxidative stress), GO:0006348 (chromatin silencing at telomere), GO:0016575 (histone deacetylation)	vegetative tissue	Histone deacetylase; null mutant produces higher amounts of penicillin than wild-type
	Aspergillus nidulans	ANID	16510786	AN3129	PrpA	DNA damage (phleomycin, 4-nitroquinoline 1-oxide, hydroxyurea, nicotinamide, induced by 4-nitroquinoline 1-oxide, methyl-methane sulphonate and bleomycin), oxidative stress (H2O2), negative in farnesol induced cell death	GO:0006915 (apoptotic process), GO:0097190 (apoptotic signaling pathway), GO:0006974 (cellular response to DNA damage stimulus), GO:0034599 (cellular response to oxidative stress), GO:0097308 (cellular response to farnesol)	vegetative tissue	Poly(ADP-ribose) polymerase (PARP); predicted to function during the DNA damage response; transcript induced during asexual development and in response to the DNA damaging agents MMS, BLEO, 4-NQO and camptothecin
	Aspergillus nidulans	ANID	14668365	AN5627	SonB	DNA damage (hydroxyurea at 32 oC), cold stress (20 oC)	GO:0006913 (nucleocytoplasmic transport), GO:0010389 (regulation of G2/M transition of mitotic cell cycle), GO:0006974 (cellular response to DNA damage stimulus), GO:0034605 (cellular response to heat)	vegetative tissue of sonB1 mutant	Nuclear pore complex protein with homology to human NUP98/NUP96; extragenic suppressor of nimA1; locus contains the conserved upstream open reading frame (uORF) AN5627-uORF
			17028324			DNA damage (1,2,7,8 diepoxyoctane - DEO, methyl methanesulfonate - MMS; in both point-inoculated and spread out - DEO plates) at 42 oC, UV light (germinating conidia) at 42 oC, sonB1 ΔscaA double mutant is synthetically lethal at 42 oC	GO:0006974 (cellular response to DNA damage stimulus), GO:0034605 (cellular response to heat), GO:0034644 (cellular response to UV)	vegetative tissue, germlings (as indicated) (in sonB1 mutant)
	Aspergillus nidulans	ANID	16987955	AN4595	Nup42	heat (42 oC)	GO:0061246 (establishment or maintenance of bipolar cell polarity regulating cell shape), GO:0000226 (microtubule cytoskeleton organization), GO:0034605 (cellular response to heat)	vegetative tissue	Putative nuclear pore complex protein with homology to Saccharomyces cerevisiae Nup42p; localizes to the nuclear periphery during interphase and disperses throughout the cell during mitosis
	Aspergillus nidulans	ANID	16987955	AN1190	Nup84	heat (42 oC)	GO:0016973 (poly(A)+ mRNA export from nucleus), GO:0034605 (cellular response to heat)	vegetative tissue	Putative nuclear pore complex protein with homology to Saccharomyces cerevisiae Nup84p; synthetically lethal with ndc1 mutation
			19019988			heat (42 oC), benzyl alcohol (membrane destabilizer)	GO:0034605 (cellular response to heat), GO:0033554 (cellular response to stress)	vegetative tissue
	Aspergillus nidulans	ANID	16987955	AN1238	Nup120	heat (42 oC)	GO:0034605 (cellular response to heat)	vegetative tissue	Putative nuclear pore complex protein with low homology to Saccharomyces cerevisiae Nup120p; synthetically lethal with ndc1 mutation
			19019988			heat (42 oC), benzyl alcohol (membrane destabilizer)	GO:0034605 (cellular response to heat), GO:0033554 (cellular response to stress)	vegetative tissue
	Aspergillus nidulans	ANID	16987955	AN4293	Nup133	heat (42 oC)	GO:0016973 (poly(A)+ mRNA export from nucleus), GO:0034605 (cellular response to heat)	vegetative tissue	Putative nuclear pore complex protein with similarity to Saccharomyces cerevisiae Nup133p; synthetically lethal with ndc1 mutation
			19019988			heat (42 oC), benzyl alcohol (membrane destabilizer)	GO:0034605 (cellular response to heat), GO:0033554 (cellular response to stress)	vegetative tissue
	Aspergillus nidulans	ANID	16987955	AN9406	Trm1	heat (42 oC)	GO:0002940 (tRNA N2-guanine methylation), GO:0034605 (cellular response to heat)	vegetative tissue	Putative 2,N2-dimethylguanosine tRNA methyltransferase; mutants are self-sterile
	Aspergillus nidulans	ANID	16987955	AN2431	Nup49	cold (20 oC)	GO:0034605 (cellular response to heat)	vegetative tissue	Putative nuclear pore complex protein with homology to Saccharomyces cerevisiae Nup49p
	Aspergillus nidulans	ANID	16987955	AN1064	Nup57	cold (20 oC)	GO:0034605 (cellular response to heat)	vegetative tissue	Putative nuclear pore complex protein with homology to Saccharomyces cerevisiae Nup57p
	Aspergillus nidulans	ANID	17028324	AN3468	H2A.X	DNA damage (1,2,7,8 diepoxyoctane - DEO, camptothecin ) at 32 oC	GO:0006281 (DNA repair), GO:0007076 (mitotic chromosome condensation), GO:0045739 (positive regulation of DNA repair)	vegetative tissue (in H2AX-S129A mutant)	Histone H2A
	Aspergillus nidulans	ANID	8670863	AN4182	NimX/Cdc2	DNA damage (hydroxyurea-HU)	GO:0045931 (positive regulation of mitotic cell cycle), GO:0000729 (DNA double-strand break processing), GO:0006303 (double-strand break repair via nonhomologous end joining), GO:0000706 (meiotic DNA double-strand break processing), GO:0006974 (cellular response to DNA damage stimulus)	vegetative tissue (in nimXcdc2AF mutant)	Cyclin-dependent protein kinase involved in cell cycle control; required for cell cycle progression through G1 and G2; regulated by NimE cyclin and NimT phosphatase; homolog of S. pombe cdc2; transcript camptothecin upregulated
			9009279			DNA damage (methyl methanesulfonate - MMS; in both spread out and point-inoculated plates) at 32 oC, UV light (germinating conidia) at 32 oC	GO:0006974 (cellular response to DNA damage stimulus), GO:0034644 (cellular response to UV)	vegetative tissue, germlings (as indicated) (in cdc2AF mutant)
			15465388			heat (42 oC)	GO:0034605 (cellular response to heat)	vegetative tissue (in ahbA1 mutant)
			17030995			UV light (germinating conidia) at 32 and 42 oC	GO:0034644 (cellular response to UV)	germlings (in cdc2AF mutant)
	Aspergillus nidulans	ANID	17030995	AN6073	PhbA	DNA damage (bleomycin - BLEO), oxidative stress (menadione, paraquat)	GO:0000001 (mitochondrion inheritance), GO:0006457 (protein folding), GO:0006974 (cellular response to DNA damage stimulus), GO:0034599 (cellular response to oxidative stress)	vegetative tissue	Putative prohibitin with a predicted role in mitochondrial maintenance; transcript upregulated in response to camptothecin
	Aspergillus nidulans	ANID	17030995	AN1708	MshA	DNA damage (4-nitroquinoline 1-oxide - 4NQO, bleomycin - BLEO), oxidative stress (paraquat, menadione - slight)	GO:0043570 (maintenance of DNA repeat elements), GO:0006298 (mismatch repair), GO:0006281 (DNA repair), GO:0006974 (cellular response to DNA damage stimulus), GO:0034599 (cellular response to oxidative stress)	vegetative tissue	Putative MutS homolog with a predicted role in DNA mismatch repair; transcript upregulated in response to camptothecin
	Aspergillus nidulans	ANID	17030995	AN7103	CshA	DNA damage (4-nitroquinoline 1-oxide - 4NQO, bleomycin - BLEO), oxidative stress (paraquat)	GO:0036297 (interstrand cross-link repair), GO:0043570 (maintenance of DNA repeat elements), GO:0000710 (meiotic mismatch repair), GO:0006298 (mismatch repair), GO:0043111 (replication fork arrest), GO:0006281 (DNA repair), GO:0006974 (cellular response to DNA damage stimulus), GO:0034599 (cellular response to oxidative stress)	vegetative tissue	Protein with homology to Cockayne's syndrome nucleotide excision repair protein; transcript upregulated in response to camptothecin
	Aspergillus nidulans	ANID	17030995	AN2893	FhdA	DNA damage (bleomycin - BLEO), oxidative stress (paraquat, menadione)	GO:0006974 (cellular response to DNA damage stimulus), GO:0034599 (cellular response to oxidative stress)	vegetative tissue	Putative forkhead-associated domain protein; transcript upregulated in response to camptothecin
	Aspergillus nidulans	ANID	17030995	AN10448	TprA	DNA damage (bleomycin - BLEO), oxidative stress (paraquat)	GO:0006974 (cellular response to DNA damage stimulus), GO:0034599 (cellular response to oxidative stress)	vegetative tissue	Tetratricopeptide repeat (TPR)-containing protein; usvB-dependent transcript induction in response to camptothecin
	Aspergillus nidulans	ANID	17237365	AN5521	AlpA	heat (37 and 42 oC), benomyl	GO:0046785 (microtubule polymerization), GO:0031110 (regulation of microtubule polymerization or depolymerization), GO:0034605 (cellular response to heat), GO:0035690 (cellular response to drug)	vegetative tissue	Microtubule stabilizing, plus end-binding protein; Dis1/XMAP215 family, group 3; mutation causes polarity defects, hyphal curving, Spitzenkorper mislocalization, misplaced germ tube emergence, fewer and less dynamic cytoplasmic microtubule
	Aspergillus nidulans	ANID	17341812	AN3688	SrrA	negative role in iprodione and fludioxonil tolerances (in liquid medium of the ΔsrrA mutant, and also in agar cultures of ΔsrrA ΔsskA and ΔsrrA ΔhogA double mutants)	GO:0071470 (cellular response to osmotic stress), GO:007147 (cellular hyperosmotic response), GO:0007234 (osmosensory signaling via phosphorelay pathway), GO:0035690 (cellular response to drug)	vegetative tissues of ΔsrrA mutant and ΔsrrA ΔsskA and ΔsrrA ΔhogA double mutants, as indicated	Response regulator, part of a two-component signal transduction system involved in control of stress response and conidiation; transcript induced by hydrogen peroxide
			17420584			oxidative stress (H2O2, tBOOH), osmotic stress (KCl and sorbitol slightly)	GO:0034599 (cellular response to oxidative stress), GO:0070301 (cellular response to hydrogen peroxide), GO:0071470 (cellular response to osmotic stress), GO:007147 (cellular hyperosmotic response), GO:0007234 (osmosensory signaling via phosphorelay pathway)	vegetative tissue
			17617701			oxidative stress (H2O2, tBOOH)	GO:0034599 (cellular response to oxidative stress), GO:0070301 (cellular response to hydrogen peroxide)	vegetative tissue
			17630329			osmotic stress (KCl, NaCl and sorbitol - slight phenotypes), oxidative stress (H2O2, tBOOH, menadione - slight phenotype), cell wall stress (Calcofluor White), negative role in fludioxonil tolerance (only in ΔsrrA ΔsskA double mutant)	GO:0070301 (cellular response to hydrogen peroxide), GO:0071470 (cellular response to osmotic stress), GO:007147 (cellular hyperosmotic response), GO:0007234 (osmosensory signaling via phosphorelay pathway), GO:0034599 (cellular response to oxidative stress), GO:0035690 (cellular response to drug), GO:0033554 (cellular response to stress)	vegetative tissues of ΔsrrA mutant and ΔsrrA ΔsskA double mutant, as indicated
			19584543			osmotic stress (KCl and sorbitol)	GO:0071470 (cellular response to osmotic stress), GO:007147 (cellular hyperosmotic response), GO:0007234 (osmosensory signaling via phosphorelay pathway)	vegetative tissue
			21091509			farnesol stress (apoptosis inducing)	GO:1900101 (regulation of endoplasmic reticulum unfolded protein response), GO:0097308 (cellular response to farnesol)	vegetative tissue
			21229249			oxidative stress (H2O2), osmotic stress (mannitol, sorbitol, sucrose), negative role in fludioxonil tolerance (in liquid medium), positive function in cell wall stress (Calcofluor White) tolerance, negative role in cell wall degrading enzyme (Yatalase+Lysing Enzymes) tolerance	GO:0034599 (cellular response to oxidative stress), GO:0070301 (cellular response to hydrogen peroxide), GO:0071470 (cellular response to osmotic stress), GO:007147 (cellular hyperosmotic response), GO:0007234 (osmosensory signaling via phosphorelay pathway), GO:0035690 (cellular response to drug), GO:0033554 (cellular response to stress)	vegetative tissue
			28424666			oxidative stress (H2O2 - both in hyphae and conidia)	GO:0034599 (cellular response to oxidative stress), GO:0070301 (cellular response to hydrogen peroxide)	vegetative tissue, conidiospores
			37744139			osmotic stress (NaCl) in ΔsskA ΔrrA double mutant	GO:0071470 (cellular response to osmotic stress), GO:007147 (cellular hyperosmotic response), GO:0007234 (osmosensory signaling via phosphorelay pathway)	vegetative tissues of ΔsrrA ΔsskA double mutant
	Aspergillus nidulans	ANID	17409079	AN0640	BasA	aureobasidin A	GO:0030437 (ascospore formation), GO:0030148 (sphingolipid biosynthetic process), GO:0070887 (cellular response to chemical stimulus)	vegetative tissue (in basA1 mutant)	Protein with a role in sphingoglycolipid metabolism; required for phytosphingosine biosynthesis; depletion causes cell wall thickening, reduced asexual development, increased sexual development, increased levels of ppoA and steA transcript
GenBank: ABR22526.1	Aspergillus nidulans	ANID	17520477	AN11247	FurD	negative role in fluoro-uracil tolarance	GO:0015857 (uracil transport), GO:0035690 (cellular response to drug), GO:0033554 (cellular response to stress), GO:0070887 (cellular response to chemical stimulus)	vegetative tissue	High-affinity, high-capacity, uracil/H+ symporter; transcript induced by urea
			19460095			negative role in fluoro-uracil tolarance	GO:0015857 (uracil transport), GO:0035690 (cellular response to drug), GO:0033554 (cellular response to stress), GO:0070887 (cellular response to chemical stimulus)	vegetative tissue
	Aspergillus nidulans	ANID	17601488	AN6107	ClcA	Cu2+ stress	GO:0006878 (cellular copper ion homeostasis), GO:0006821 (chloride transport), GO:0071248 (cellular response to metal ion)	vegetative tissue	Putative voltage-gated anion channel protein with a role in copper homeosta
	Aspergillus nidulans	ANID	17631497	AN0170	TrxA	oxidative stress (H2O2), recombinant proteins TrxA and TrxR, expressed in E. coli, were able to reduce insulin and oxidized glutathione in an NADPH-dependent manner	GO:0034599 (cellular response to oxidative stress), GO:0006979 (response to oxidative stress), GO:0070301 (cellular response to hydrogen peroxide), GO:0042744 (hydrogen peroxide catabolic process), GO:0034614 (cellular response to reactive oxygen species)	vegetative tissue	Thioredoxin; predicted role in cell redox homeostasis; required for conidiation; expression upregulated after exposure to farnesol
	Aspergillus nidulans	ANID	17631497	AN3581	TrxR	oxidative stress (recombinant proteins TrxA and TrxR, expressed in E. coli, were able to reduce insulin and oxidized glutathione in an NADPH-dependent manner)	GO:0034599 (cellular response to oxidative stress), GO:0045454 (cell redox homeostasis), GO:0098869 (cellular oxidant detoxification), GO:0019430 (removal of superoxide radicals)	in vitro enzyme assay	Thioredoxin reductase with a predicted role in pyrimidine metabolism; putative flavoprotein; intracellular, menadione stress-induced protein; transcripts of two different sizes have been detected
	Aspergillus nidulans	ANID	17880424	AN0240	PppA	oxidative stress (H2O2)	GO:0097308 (cellular response to farnesol), GO:0006098 (pentose-phosphate shunt), GO:0006979 (response to oxidative stress), GO:0070301 (cellular response to hydrogen peroxide)	germlings (in pppA1 mutant)	Putative transaldolase with a predicted role in the pentose-phosphate shunt; intracellular, menadione stress-induced protein; protein induced by farnesol
	Aspergillus nidulans	ANID	17912349	AN1959	VosA	oxidative stress (H2O2), heat (50 oC)	GO:0048315 (conidium formation), GO:0030435 (sporulation resulting in formation of a cellular spore), GO:0005992 (trehalose biosynthetic process), GO:0006979 (response to oxidative stress), GO:0070301 (cellular response to hydrogen peroxide), GO:0034605 (cellular response to heat)	conidiospores (ascospores)	Nuclear protein involved in spore formation and trehalose accumulation; potential transcription-activating domain; mutants have low spore viability; two overlapping transcripts; VosA-VelB form a dimeric complex in hyphae grown in the dark
			21152013			oxidative stress (H2O2), UV light	GO:0070301 (cellular response to hydrogen peroxide), GO:0034644 (cellular response to UV)	conidiospores
			30044771			oxidative stress (H2O2)	GO:0006979 (response to oxidative stress), GO:0070301 (cellular response to hydrogen peroxide)	conidiospores
			31963266			oxidative stress (H2O2), heat (50 oC)	GO:0006979 (response to oxidative stress), GO:0070301 (cellular response to hydrogen peroxide), GO:0034605 (cellular response to heat)	ascospores
			38447800			heat stress (50 oC), oxidative stress (H2O2, tBOOH, menadione), amphotericin B	GO:0034605 (cellular response to heat), GO:0034599 (cellular response to oxidative stress), GO:0070301 (cellular response to hydrogen peroxide), GO:0035690 (cellular response to drug)	conidiospores
	Aspergillus nidulans	ANID	18060432	AN0596	DdbA	DNA repair ( 4-nitroquinoline 1-oxide, induced by 4-nitroquinoline 1-oxide, camptothecin, methyl-methane sulphonate and bleomycin), oxidative stress (induced by H2O2, paraquat, menadione), UV light stress	GO:0006974 (cellular response to DNA damage stimulus), GO:0006282 (regulation of DNA repair), GO:0006979 (response to oxidative stress), GO:0034644 (cellular response to UV)	vegetative tissue, germaniting conidia	Putative DNA damage binding protein involved in the DNA damage response; homolog of human DDB1; NeddH-associated protein
	Aspergillus nidulans	ANID	18406638	AN7735	EglD	negative role in cell wall stress (enzyme - Glucanex - digestion) tolerance	GO:0035690 (cellular response to drug)	conidiospores	Putative endoglucanase; protein localized to the conidial cell wall
	Aspergillus nidulans	ANID	18495868	AN0387	CryA	UV light (cryA expressed in E. coli increased the UV tolerance of bacteria, overexpression of cryA improved the UV tolerance of the ΔuvsB mutant)	GO:0071492 (cellular response to UV-A), GO:0071483 (cellular response to blue light), GO:0000719 (photoreactive repair)	vegetative tissue (ΔuvsB mutant germlings overexpressing cryA and cryA expressing E. coli cells)	Cryptochrome, nuclearly-localized protein that senses UVA and blue light and represses sexual development by regulating other regulators such as VeA, NsdD, and RosA; member of the class I cyclobutane pyrimidine dimer (CPD) photolyase family
	Aspergillus nidulans	ANID	18599832	AN8848	GmtA	cell wall stress (Calcofluor White)	GO:0007163 (establishment or maintenance of cell polarity), GO:1990570 (GDP-mannose transmembrane transport), GO:0051278 (fungal-type cell wall polysaccharide biosynthetic process), GO:0033554 (cellular response to stress)	vegetative tissue (likely in gmtAA315P mutant)	Putative GDP-mannose transporte
	Aspergillus nidulans	ANID	2654626	AN6303	UvsF	DNA damages (ethylmethane sulfonate - EMS - 37 oC, methyl methanesulfonate - MMS - 20 and 37 oC)	GO:0006281 (DNA repair), GO:0006974 (cellular response to DNA damage stimulus)	conidiospoes, germling (in mutant)	Protein with similarity to DNA replication factor C; mutations cause hypersensitivity to UV; transcript upregulated in response to camptothecin
			3523224			UV light (quiescent conidia), DNA damage (methyl methane sulfonate - MMS - conidia plated onto MMS supplemented CM agar - exposure during germination and growth)	GO:0006281 (DNA repair), GO:0006260 (DNA replication), GO:0006271 (DNA strand elongation involved in DNA replication), GO:0070914 (UV-damage excision repair), GO:0034644 (cellular response to UV)	conidiospores, vegetative tissue (quiescent and germinating conidia/growing hyphae of unspecified mutant)
			8358834			DNA damage (4-nitroquinoline N-oxide - 4-NQO - quiescent conidia, methyl methane sulfonate - MMS - plated and germinated conidia on MMS CM agar), UV light (quiescent conidia)	GO:0006281 (DNA repair), GO:0006974 (cellular response to DNA damage stimulus), GO:0070914 (UV-damage excision repair), GO:0034644 (cellular response to UV)	conidiospores, vegetative tissue (quiescent and germinating conidia/growing hyphae of unspecified mutant)
			18655840			UV light (quiescent conidiospores and germlings)	GO:0034644 (cellular response to UV)	conidiospoes, germling (in uvsF201 mutant)
	Aspergillus nidulans	ANID	18681941	AN9103	AifA	oxidative stress (menadione, induced by H2O2, paraquat, menadione), farnesol stress	GO:0034599 (cellular response to oxidative stress), GO:0045454 (cell redox homeostasis), GO:0055114 (oxidation-reduction process), GO:0097308 (cellular response to farnesol)	germlings, vegetative tissue	Putative apoptosis-inducing factor (AIF)-like mitochondrial oxidoreductase; mutants display decreased survival in the presence of farnesol or menadione, decreased electron transport; expression upregulated after exposure to farnesol (
Knocked out	Aspergillus nidulans	ANID	18838792	AN2911	AtfA	oxidative stress (H2O2), heat (50 oC), cold (4 oC)	GO:0034605 (cellular response to heat), GO:0034599 (cellular response to oxidative stress)	conidiospores	Basic-region leucine zipper transcription factor; plays a role in the response of conidia to stress; expression upregulated after exposure to farnesol
			19596074			osmotic stress (KCl, sorbitol)	GO:0071470 (cellular response to osmotic stress)	vegetative tissue
			20131067			oxidative stress (H2O2, menadione, tBOOH)	GO:0034599 (cellular response to oxidative stress)	vegetative tissue
			21091509			farnesol stress (apoptosis inducing)	GO:1900101 (regulation of endoplasmic reticulum unfolded protein response), GO:0097308 (cellular response to farnesol)	vegetative tissue
			21320182			oxidative stress (H2O2, tBOOH, methylglyoxal - conidia; tBOOH, menadione - mycelia)	GO:0034599 (cellular response to oxidative stress), GO:0070301 (cellular response to hydrogen peroxide)	vegetative tissue, conidiospores
			25416206			oxidative stress (H2O2, tBOOH)	GO:0034599 (cellular response to oxidative stress), GO:0070301 (cellular response to hydrogen peroxide)	vegetative tissue
			26115917			oxidative stress (H2O2, menadione, tBOOH, diamide)	GO:0034599 (cellular response to oxidative stress)	vegetative tissue
			28424666			oxidative stress (H2O2 - conidia)	GO:0034599 (cellular response to oxidative stress), GO:0070301 (cellular response to hydrogen peroxide)	conidiospores
			36204617			oxidative stress (menadione, tBOOH), negative under cell wall integrity (Congo Red) stress	GO:0034599 (cellular response to oxidative stress), GO:0031505 (fungal-type cell wall organization), GO:0033554 (cellular response to stress)	vegetative tissue
	Aspergillus nidulans	ANID	17617701	AN7513	NapA	oxidative stress (H2O2, tBOOH, menadione)	GO:0034599 (cellular response to oxidative stress), GO:0030436 (asexual sporulation), GO:0070301 (cellular response to hydrogen peroxide)	vegetative tissue	Homologous to bZIP family transcription factor human AP-1 and Aspergillus nidulans AtfA
			18838792			oxidative stress (H2O2, tBOOH, menadione)	GO:0034599 (cellular response to oxidative stress), GO:0070301 (cellular response to hydrogen peroxide)	vegetative tissue
			23154967			oxidative stress (diamide, menadione, H2O2, tBOOH)	GO:0034599 (cellular response to oxidative stress), GO:0070301 (cellular response to hydrogen peroxide)	vegetative tissue
			25416206			oxidative stress (H2O2, tBOOH)	GO:0034599 (cellular response to oxidative stress), GO:0070301 (cellular response to hydrogen peroxide)	vegetative tissue
			28424666			oxidative stress (H2O2, menadione - both hyphae and conidia), allyl alcohol (measures carbon derepression of alcohol dehydrogenases), also required in ethanol, arabinose and fructose utilizations as carbon sources	GO:0034599 (cellular response to oxidative stress), GO:0070301 (cellular response to hydrogen peroxide), GO:0009267 (cellular response to starvation), GO:0070887 (cellular response to chemical stimulus)	vegetative tissue, conidiospores
			34769008			oxidative stress (H2O2, tBOOH, menadione, diamide)	GO:0034599 (cellular response to oxidative stress), GO:0070301 (cellular response to hydrogen peroxide)	vegetative tissue
			37495309			oxidative stress (H2O2, menadione)	GO:0034599 (cellular response to oxidative stress), GO:0070301 (cellular response to hydrogen peroxide)	vegetative tissue
	Aspergillus nidulans	ANID	18471095	AN5726	CrzA	Ca2+ stress, alkaline pH (~8), cell wall stress (caspofungin and Congo Red - not shown), negative in AFP tolearnce (Aspergillus giganteus antifungal protein)	GO:0071277 (cellular response to calcium ion), GO:0071469 (cellular response to alkaline pH), GO:0033554 (cellular response to stress), GO:0035690 (cellular response to drug)	vegetative tissue	C2H2-type zinc finger transcription factor involved in cation homeostasis; localized to nucleus in the presence of calcium, manganese or alkaline ambient pH stress; up-regulated under osmotic stress conditions; calcineurin substrate
			19002465			Ca2+ and Mn2+ stress, osmotic stress (NaCl, KCl), alkaline pH	GO:0071277 (cellular response to calcium ion), GO:0071470 (cellular response to osmotic stress), GO:0071469 (cellular response to alkaline pH)	vegetative tissue
			23772954			Ca2+, alkaline pH (pH 8.0)	GO:0071277 (cellular response to calcium ion), GO:0071469 (cellular response to alkaline pH)	vegetative tissue
			23665873			Ca2+ and Mn2+ stress, alkaline pH (pH 8.0)	GO:0071277 (cellular response to calcium ion), GO:0071469 (cellular response to alkaline pH)	vegetative tissue
			25554700			itraconazole, voriconazole	GO:0035690 (cellular response to drug)	vegetative tissue
			28922497			Ca2+ stress, alkaline pH (8.0)	GO:0071277 (cellular response to calcium ion), GO:0071469 (cellular response to alkaline pH)	vegetative tissue
	Aspergillus nidulans	ANID	18689883	AN4743	RacA	negative role in oxidative stress (menadione) tolerance	GO:0009932 (cell tip growth), GO:0030010 (establishment of cell polarity), GO:0034599 (cellular response to oxidative stress)	vegetative tissue	Rho GTPase protein required for normal colony growth and conidiophore development; synthetically lethal with modA null
	Aspergillus nidulans	ANID	18689883	AN7487	ModA (Cdc42)	oxidative stress (menadione)	GO:0007163 (establishment or maintenance of cell polarity), GO:0034599 (cellular response to oxidative stress)	vegetative tissue	ho GTPase protein involved in hyphal cell polarity, hyphal branch formation and normal germination of conidia; required for wild-type conidophore development; GFP-Cdc42 localizes to hyphal tip; synthetically lethal with racA null
	Aspergillus nidulans	ANID	18689883	AN6046	NoxR	oxidative stress (menadione)	GO:0030436 (asexual sporulation), GO:0034599 (cellular response to oxidative stress)	vegetative tissue	Putative p67phox regulatory subunit homolog with a predicted role in regulating hyphal reactive oxygen species (ROS) production; required for normal sexual and asexual development
	Aspergillus nidulans	ANID	19171936	AN0932	GlrA	heat (37 and 42 oC, partially gluathione remediable in both hyphae and germinating conidia), oxidative stress (menadione, diamide, H2O2- slightly both in hyphae and germinanting conidia)	GO:0006750 (glutathione biosynthetic process), GO:0045454 (cell redox homeostasis), GO: 0006749 (glutathione metabolic process), GO:0034599 (cellular response to oxidative stress), GO:0036245 (cellular response to menadione), GO:0034605 (cellular response to heat)	vegetative tissue, conidiospores (germinating)	Putative glutathione oxidoreductase with a predicted role in glutathione biosynthesis
			28263103			osmotic stress (NaCl, KCl, sorbitol), Congo Red, fluconazole, amphotericin B, GO:0035690 (cellular response to drug)	GO:0071470 (cellular response to osmotic stress), GO:0033554 (cellular response to stress)	vegetative tissue
	Aspergillus nidulans	ANID	19171936	AN6024	GstB	heterologously expressed enzyme in E. coli, active against 1-chloro-2,4-dinitrobenzene (CDNB) and cumene hydroperoxide, as substrates	GO:0071466 (cellular response to xenobiotic stimulus), GO:0034599 (cellular response to oxidative stress)	vegetative tissue	Protein with glutathione S-transferase and glutathione peroxidase activities; intracellular, menadione stress-induced protein
	Aspergillus nidulans	ANID	19373970	AN10562	MsrA	oxidatve stress (H2O2, paraquat), UV light (germinating conidia)	GO:0034599 (cellular response to oxidative stress), GO:1990355 (L-methionine salvage from methionine sulphoxide), GO:0034644 (cellular response to UV)	vegetative tissue, germlings	Putative methionine sulfoxide reductase with a predicted role in the reduction of methionine sulfoxide to methionine
	Aspergillus nidulans	ANID	17341812	AN4479	NikA/TcsC	negative function in iprodione and fludioxonil tolerances	GO:0071470 (cellular response to osmotic stress), GO:0035690 (cellular response to drug)	vegetative tissue	Putative histidine-specific protein kinase, part of a two-component signal transduction phosphorelay system involved in response to fungicides; mutant has a strong growth defect
			17630329			negative function in fludioxonil tolerance	GO:0071470 (cellular response to osmotic stress), GO:0035690 (cellular response to drug)	vegetative tissue
			19584543			osmotic stress (sorbitol, KCl, NaCl, sucrose)	GO:0071474 (cellular hyperosmotic response), GO:0007234 (osmosensory signaling via phosphorelay pathway), GO:0071470 (cellular response to osmotic stress)	vegetative tissue
			19648579			cell wall stress (caspofungin)	GO:0035690 (cellular response to drug), GO:0033554 (cellular response to stress)	vegetative tissue
			31254343			osmotic stress (NaCl, sorbitol), oxidative stress (H2O2, tBOOH), negative role under fludioxonil exposure	GO:0071470 (cellular response to osmotic stress), GO:0071474 (cellular hyperosmotic response), GO:0034599 (cellular response to oxidative stress), GO:0035690 (cellular response to drug)	vegetative tissue
	Aspergillus nidulans	ANID	19373970	AN1932	MsrB	oxidatve stress (H2O2, paraquat), UV light (germinating conidia)	GO:0034599 (cellular response to oxidative stress), GO:1990355 (L-methionine salvage from methionine sulphoxide), GO:0034644 (cellular response to UV)	vegetative tissue, germlings	Putative methionine sulfoxide reductase with a predicted role in the reduction of methionine sulfoxide to methionine
	Aspergillus nidulans	ANID	19460095	AN5493	CntA	negative role in 5-fluorouridine tolerance	GO:0015858 (nucleoside transport), GO:0015862 (uridine transport), GO:0035690 (cellular response to drug)	vegetative tissue	Concentrative Nucleoside Transporter
	Aspergillus nidulans	ANID	19648579	AN6037	SwoM	cell wall stress (caspofungin)	GO:0051211 (anisotropic cell growth), GO:0006094 (gluconeogenesis), GO:0006096 (glycolytic process), GO:0035690 (cellular response to drug), GO:0033554 (cellular response to stress)	vegetative tissue	Putative glucose-6-phosphate isomerase with a predicted role in gluconeogenesis and glycolysis; mutant defective in hyphal polarity and conidiation
	Aspergillus nidulans	ANID	9927451	AN5105	PmtA/SwoA	heat (42 oC, partially sucrose remediable), cell wall stress (Calcofluor White)	GO:0031505 (fungal-type cell wall organization), GO:0006493 (protein O-linked glycosylation), GO:0035269 (protein O-linked mannosylation), GO:0034605 (cellular response to heat), GO:0033554 (cellular response to stress)	vegetative tissue (in swoA-1 mutant)	Pmt 2 subfamily protein O-mannosyltransferase; required for normal germination, hyphal growth and conidiophore development; mutants are sensitive to growth at high temperature and to cell wall perturbing agent
			15184583			cell wall stress (Calcofluor White, Congo Red)	GO:0033554 (cellular response to stress)	vegetative tissue
			19648468			heat (42 oC, KCl remediable), hygromycin B	GO:0034605 (cellular response to heat), GO:0035690 (cellular response to drug)	vegetative tissue
			19666781			heat (37 and 42 oC, partially KCl remediable), cell wall stress (Calcofluor White, Congo Red)	GO:0034605 (cellular response to heat), GO:0033554 (cellular response to stress)	vegetative tissue
			27598152			negative role in Nicotiana alata NaD1 and NaD2 defensin resistance	GO:0031505 (fungal-type cell wall organization), GO:0006493 (protein O-linked glycosylation), GO:0035269 (protein O-linked mannosylation), GO:0033554 (cellular response to stress)	vegetative tissue
	Aspergillus nidulans	ANID	19648468	AN4761	PmtB	cell wall stress (Congo Red, micafungin)	GO:0031505 (fungal-type cell wall organization), GO:0006493 (protein O-linked glycosylation), GO:0034605 (cellular response to heat), GO:0033554 (cellular response to stress), GO:0035690 (cellular response to drug)	vegetative tissue	Subfamily 1 protein O-mannosyltransferase; required for normal hyphal growth and conidiophore development
			19666781			heat (37 and 42 oC, partially KCl remediable), Calcofluor White (30 and 37 oC), Congo Red (37 and 42 oC)	GO:0034605 (cellular response to heat), GO:0033554 (cellular response to stress)	vegetative tissue
	Aspergillus nidulans	ANID	19648468	AN1459	PmtC	heat (growth defect at 42 oC was KCl remediable), cell wall stress (Congo Red, micafungin), hygromycin B	GO:0031505 (fungal-type cell wall organization), GO:0006493 (protein O-linked glycosylation), GO:0034605 (cellular response to heat), GO:0033554 (cellular response to stress), GO:0035690 (cellular response to drug)	vegetative tissue	Subfamily 4 protein O-mannosyltransferase; involved in hyphal growth and conidia formation
			19666781			heat (37 and 42 oC, partially KCl remediable), Congo Red (37 and 42 oC)	GO:0034605 (cellular response to heat), GO:0033554 (cellular response to stress)	vegetative tissue
			27598152			negative role in Nicotiana alata NaD2 defensin resistance	GO:0031505 (fungal-type cell wall organization), GO:0006493 (protein O-linked glycosylation), GO:0033554 (cellular response to stress)	vegetative tissue
			34549285			growth defects are osmoremediable (NaCl, KCl, sorbitol)	GO:0071470 (cellular response to osmotic stress), GO:007147 (cellular hyperosmotic response), GO:0031505 (fungal-type cell wall organization), GO:0006493 (protein O-linked glycosylation)	vegetative tissue
	Aspergillus nidulans	ANID	20078882	AN6249	RcnA	negative under oxidative stress (cyclosporin A, paraquat)	GO:0055074 (calcium ion homeostasis), GO:0019722 (calcium-mediated signaling), GO:0071277 (cellular response to calcium ion), GO:0034599 (cellular response to oxidative stress)	vegetative tissue	Putative calcineurin binding protein, calcipressin
	Aspergillus nidulans	ANID	18471095	AN2919	SltA/Ace1	Na+, K+, Li+, Cs+ and Mg2+ ions, alkaline pH (~8.0), neomycin exposure	GO:0055080 (cation homeostasis), GO:0006874 (cellular calcium ion homeostasis), GO:0035865 (cellular response to potassium ion), GO:0071472 (cellular response to salt stress), GO:0071470 (cellular response to osmotic stress), GO:0035690 (cellular response to drug)	vegetative tissue	C2H2 zinc-finger transcription factor involved in cation homeostasis; involved in response to abiotic stress; transcript upregulated in response to camptothecin; necessary for growth on pH 8 medium
			O'Neil et al. (2002) Mycol. Res. 106, 491-498.			Na+ (NaCl at 25 and 37 oC) ion, DNA damages (N-methyl-N′-nitro-N-nitrosoguanidine - MNNG, 4-nitroquinoline 1-oxide - 4NQO), UV light (vegetative tissue), arginine (all experiments were at 37 oC unless otherwise indicated)	GO:0055080 (cation homeostasis), GO:0071472 (cellular response to salt stress), GO:0071470 (cellular response to osmotic stress), GO:0006974 (cellular response to DNA damage stimulus), GO:0034644 (cellular response to UV)	vegetative tissue (in sltA1 mutant)
			20438880			Na+, K+, negative under Ca2+ (ΔsltA, ΔhalA mutant shows Ca2+ auxotrophy)	GO:0055080 (cation homeostasis), GO:0006874 (cellular calcium ion homeostasis), GO:0035865 (cellular response to potassium ion), GO:0071472 (cellular response to salt stress), GO:0071470 (cellular response to osmotic stress)	vegetative tissue
			26119498			K+, Na+, Li+, Mg2+, alkaline pH (8.0), negative under Ca2+ (ΔsltA, ΔhalA mutant shows Ca2+ auxotrophy)	GO:0055080 (cation homeostasis), GO:0006874 (cellular calcium ion homeostasis), GO:0035865 (cellular response to potassium ion), GO:0071472 (cellular response to salt stress), GO:0071470 (cellular response to osmotic stress), GO:0071469 (cellular response to alkaline pH), GO:0071248 (cellular response to metal ion)	vegetative tissue
			27307585			Na+, Li+, alkaline pH (8.0)	GO:0055080 (cation homeostasis), GO:0035865 (cellular response to potassium ion), GO:0071472 (cellular response to salt stress), GO:0071470 (cellular response to osmotic stress), GO:0071469 (cellular response to alkaline pH), GO:0071248 (cellular response to metal ion)	vegetative tissue
			32735212			Na+, alkaline pH (8.0)	GO:0071470 (cellular response to osmotic stress), GO:0071469 (cellular response to alkaline pH)
			38607089			Na+ and Li+ ions, alkaline pH (8.0)	GO:0055080 (cation homeostasis), GO:0071472 (cellular response to salt stress), GO:0071470 (cellular response to osmotic stress), GO:0071469 (cellular response to alkaline pH)	vegetative tissue of gene deletion and sltA1 mutants
	Aspergillus nidulans	ANID	26119498	AN6132	SltB	K+, Na+, Li+, Mg2+, alkaline pH (8.0), negative under Ca2+ (ΔsltA, ΔhalA mutant shows Ca2+ auxotrophy)	GO:0055080 (cation homeostasis), GO:0006874 (cellular calcium ion homeostasis), GO:0035865 (cellular response to potassium ion), GO:0071472 (cellular response to salt stress), GO:0071470 (cellular response to osmotic stress), GO:0071469 (cellular response to alkaline pH)	vegetative tissue	Component of the SltA-dependent pathway involved in cation homeostasis; has domain(s) with predicted transferase activity, transferring phosphorus-containing groups
			27307585			K+, Na+, Li+, Mg2+, alkaline pH (8.0)	GO:0055080 (cation homeostasis), GO:0035865 (cellular response to potassium ion), GO:0071472 (cellular response to salt stress), GO:0071470 (cellular response to osmotic stress), GO:0071469 (cellular response to alkaline pH)	vegetative tissue
			38607089			Na+ and Li+ ions, alkaline pH (8.0)	GO:0055080 (cation homeostasis), GO:0071472 (cellular response to salt stress), GO:0071470 (cellular response to osmotic stress), GO:0071469 (cellular response to alkaline pH)	vegetative tissue
	Aspergillus nidulans	ANID	19019988	AN3941	NimT	heat (42 oC)	GO:0000086 (G2/M transition of mitotic cell cycle), GO:0045840 (positive regulation of mitotic nuclear division), GO:0000079 (regulation of cyclin-dependent protein serine/threonine kinase activity), GO:0034605 (cellular response to heat)	vegetative tissue (in nimT23 mutant)	Protein tyrosine phosphatase involved in cell cycle control; required for progression through G2; homolog of S. pombe cdc25
	Aspergillus nidulans	ANID	19129662	AN3583	KpcA/KexB	decreased growth (NaCl osmoremediable)	GO:0071470 (cellular response to osmotic stress), GO:0016485 (protein processing)	vegetative tissue	Protein with homology to subtilisin serine proteases; enhanced specificity for cleavage of dibasic peptide sequences
	Aspergillus nidulans	ANID	20338257	AN0134	RmtC	heat (42 oC), oxidative stress (H2O2)	GO:0018195 (peptidyl-arginine modification), GO:0034605 (cellular response to heat), GO:0034599 (cellular response to oxidative stress), GO:0070301 (cellular response to hydrogen peroxide)	vegetative tissue	Histone arginine methyltransferase
	Aspergillus nidulans	ANID	20338257	AN10526	RmtA	oxidative stress (H2O2)	GO:0018195 (peptidyl-arginine modification), GO:0034599 (cellular response to oxidative stress), GO:0070301 (cellular response to hydrogen peroxide)	vegetative tissue	Arginine methyltransferase
	Aspergillus nidulans	ANID	20362686	AN9396	DidB	alkaline pH (~8.0)	GO:0032511 (late endosome to vacuole transport via multivesicular body sorting pathway), GO:0015031 (protein transport), GO:0071469 (cellular response to alkaline pH)	vegetative tissue	Protein involved in the vacuolar protein sorting via the multivesicular body pathway
	Aspergillus nidulans	ANID	20438880	AN8830	HalA	K+, (ΔsltA, ΔhalA double mutant shows Ca2+ auxotrophy)	GO:0006874 (cellular calcium ion homeostasis), GO:0030007 (cellular potassium ion homeostasis), GO:0009651 (response to salt stress), GO:0071470 (cellular response to osmotic stress)	vegetative tissue	Predicted protein kinase involved in halotolerance; suppressor of molybdate sensitivity of pacC mutant; mutants are sensitive to NaCl and have a moderate growth defect
			23505451			osmotic stress (NaCl)	GO:0009651 (response to salt stress), GO:0071470 (cellular response to osmotic stress)	vegetative tissue
			26119498			K+, Na+, Li+	GO:0030007 (cellular potassium ion homeostasis), GO:0009651 (response to salt stress), GO:0071470 (cellular response to osmotic stress)	vegetative tissue
	Aspergillus nidulans	ANID	20438880	AN1189	PmcA	Ca2+, (ΔpmcA, ΔpmcB double mutant shows Ca2+ sensitivity)	GO:0006874 (cellular calcium ion homeostasis), GO:0070588 (calcium ion transmembrane transport), GO:0051592 (response to calcium ion)	vegetative tissue	Putative calcium-transporting vacuolar ATPase involved in calcium homeostasis; transcript induced in response to calcium dichloride in a CrzA-dependent manner
			25118249			cell wall stress (Calcoflour White, Congo Red - sucose remediable)	GO:0031505 (fungal-type cell wall organization), GO:0033554 (cellular response to stress)	vegetative tissue
	Aspergillus nidulans	ANID	20438880	AN4920	PmcB	Ca2+, (ΔpmcA, ΔpmcB double mutant shows Ca2+ sensitivity)	GO:0006874 (cellular calcium ion homeostasis), GO:0070588 (calcium ion transmembrane transport), GO:0051592 (response to calcium ion)	vegetative tissue	Putative calcium-transporting mitochondrial ATPase involved in calcium homeostasis
	Aspergillus nidulans	ANID	20534811	AN4915	RabA	heat (42 oC)	GO:0006895 (Golgi to endosome transport), GO:0007038 (endocytosed protein transport to vacuole), GO:0034605 (cellular response to heat)	vegetative tissue	Putative RAB family GTPase; co-localizes with early endosomes; mutants have atypically small vacuoles
	Aspergillus nidulans	ANID	20534811	AN3842	RabB	heat (42 oC)	GO:0006897 (endocytosis), GO:0006623 ( term: protein targeting to vacuole), GO:0044088 (regulation of vacuole organization), GO:0007264 (small GTPase mediated signal transduction), GO:0034605 (cellular response to heat)	vegetative tissue	Putative GTPase required for early endosome trafficking; recruits prototypical Rab5 effectors Vps19, Vps45 and Vps34 and plays the major role in endocytic degradation; involved in vacuolar biogenesis; synthetically lethal with srgG/rabA
	Aspergillus nidulans	ANID	20969648	AN7169	FhbA	nitrosative stress (nitrogen sources + DetaNONOate, NO2- + acidic pH)	GO:007150 (cellular response to nitrosative stress), GO:0070458 (cellular detoxification of nitrogen compound)	vegetative tissue	NirA-dependent flavohemoprotein; required for nitrate and nitrite reductase enzyme activity, regulates sexual development; menadione stress-induced protein; induced by nitrate; palA-dependent, pH-independent expression
	Aspergillus nidulans	ANID	17118679	AN0106	PkcA	cell wall stress (Calcofluor White, Congo Red, Caspofungin, SDS)	GO:0031505 (fungal-type cell wall organization), GO:0009272 (fungal-type cell wall biogenesis), GO:0035690 (cellular response to drug), GO:0033554 (cellular response to stress)	vegetative tissue (in calC2 conditional mutant)	Protein kinase C; essential gene; required for wild-type level of growth, cell wall integrity and penicillin biosynthesis
			17986778			osmotic stress (KCl, KCl+sorbitol), a chitin binding dye (Congo Red ?), β-1,3-glucan synthase inhibitor (micafungin?), a chitin synthase inhibitor (polyoxin B or Nikkomycin Z ?), data not shown; overproduction also disturbs cell wall integrity	GO:0031505 (fungal-type cell wall organization), GO:0009272 (fungal-type cell wall biogenesis), GO:0035690 (cellular response to drug), GO:0071470 (cellular response to osmotic stress), GO:0033554 (cellular response to stress)	vegetative tissue in alcA(p)-pkcA mutant under repressing conditions
			21091509			negative under farnesol stress (causing apoptosis), ER stress (2-deoxy-D-glucose, DTT), positive under caspofungin and posoconazole	GO:0031505 (fungal-type cell wall organization), GO:0009272 (fungal-type cell wall biogenesis), GO:0034976 (response to endoplasmic reticulum stress), GO:0097308 (cellular response to farnesol), GO:0035690 (cellular response to drug)	vegetative tissue
			23209763			temperature (37 oC-osmoremediable, 42 oC) and farnesol induced apoptosis	GO:0034605 (cellular response to heat), GO:0006915 (apoptotic process), GO:0097308 (cellular response to farnesol)	conidiospores, germlings, vegetative tissue of pkcA-ts mutant
	Aspergillus nidulans	ANID	23209763	AN4887	BckA	temperature (37 oC-osmoremediable, 42 oC-osmoremediable) and farnesol induced apoptosis	GO:0000165 (MAPK cascade), GO:0070370 (cellular heat acclimation), GO:0097308 (cellular response to farnesol)	conidiospores, germlings, vegetative tissue	Putative mitogen-activated protein kinase kinase kinase (MAPKKK); inviable mutant arrests as branched germlings, remediated by NaCl or sucrose
			23505451			lethal, osmoremediable (NaCl, sucrose)	GO:0000165 (MAPK cascade)	germlings
	Aspergillus nidulans	ANID	21091509	AN5712	CasA	negative under farnesol stress (causing apoptosis)	GO:0006915 (apoptotic process), GO:0006515 (protein quality control for misfolded or incompletely synthesized proteins), GO:0034976 (response to endoplasmic reticulum stress), GO:0097308 (cellular response to farnesol)	vegetative tissue	Putative metacaspase
	Aspergillus nidulans	ANID	21091509	AN2503	CasB (?)	ER stress (DTT, 2-deoxy-D-glucose), farnesol stress	GO:0034976 (response to endoplasmic reticulum stress), GO:0097308 (cellular response to farnesol)	vegetative tissue	Ortholog(s) have role in response to endoplasmic reticulum stress
	Aspergillus nidulans	ANID	10220889	AN5666	MpkA	germination (defect NaCl remediable)	GO:0071470 (cellular response to osmotic stress)	germlings	Putative mitogen-activated protein kinase (MAP kinase) involved in conidial germination and polarized growth; mutants arrest as branched germlings, phenotype is remediated by sucrose and NaCl; reduced growth on AVICEL medium
			17601879			cell wall stress (Calcoflour White, micafungin), heat (37 oC)	GO:0071470 (cellular response to osmotic stress), GO:0033554 (cellular response to stress), GO:0035690 (cellular response to drug), GO:0070370 (cellular heat acclimation), GO:0034605 (cellular response to heat)	vegetative tissue, in S. cerevisae mpk1Δ mutant (heat at 37 oC)
			19648579			cell wall stress (caspofungin)	GO:0035690 (cellular response to drug), GO:0033554 (cellular response to stress)	vegetative tissue
			21091509			negative under farnesol stress (apoptosis inducing)	GO:0071470 (cellular response to osmotic stress), GO:1900101 (regulation of endoplasmic reticulum unfolded protein response), GO:0097308 (cellular response to farnesol)	vegetative tissue
			23209763			temperature (37 oC-osmoremediable, 42 oC-osmoremediable) and farnesol induced apoptosis	GO:0070370 (cellular heat acclimation), GO:0097308 (cellular response to farnesol)	conidiospores, germlings, vegetative tissue
			23505451			osmoremediable growth defect (NaCl, sucrose)	GO:0071470 (cellular response to osmotic stress)	vegetative tissue
			30639305			negative role under iron starvation (no change in the growth rate of the ΔmpkA mutant under Fe2+ starvation)	GO:0006879 (cellular iron ion homeostasis), GO:0010106 (cellular response to iron ion starvation)	vegetative tissue
	Aspergillus nidulans	ANID	17601879	AN2984	RlmA	cell wall stress (Calcofluor White - in A. nidulans ΔrlmA mutant, caffeine - in S. cerevisiae rlm1Δ mutant complemented with rlmA gene)	GO:0071554 (cell wall organization or biogenesis), GO:0033554 (cellular response to stress)	vegetative tissue (and also in S. cerevisiae rlm1Δ mutant complemented with rlmA gene)	Putative MADS-box family transcription factor; regulates cell wall hydrolase gene expression and autolysis; mutants have abnormal conidiophores arrested at metula formation
			23485399			cell wall stress (Congo Red), oxidative stress (H2O2)	GO:0071554 (cell wall organization or biogenesis), GO:0033554 (cellular response to stress), GO:0034599 (cellular response to oxidative stress), GO:0070301 (cellular response to hydrogen peroxide)	vegetative tissue
			25345444			cell wall stress (Calcofluor White - on YG and MMTF plates, Congo Red - on MMG and MMTF plates)	GO:0071554 (cell wall organization or biogenesis), GO:0033554 (cellular response to stress)
	Aspergillus nidulans	ANID	21091509	AN4668	MpkC	farnesol stress (apoptosis inducing)	GO:0006972 (GO:0006972), GO:1900101 (regulation of endoplasmic reticulum unfolded protein response), GO:0097308 (cellular response to farnesol)	vegetative tissue	Putative mitogen activated protein kinase (MAPK); highly similar to HogA; activated by MAP kinase kinase PbsA
			30405576			cell wall stress (Calcoflour White, Congo Red - hyphae, conidia), negative in oxidative stress (H2O2 - conidia)	GO:0033554 (cellular response to stress), GO:0034599 (cellular response to oxidative stress), GO:0070301 (cellular response to hydrogen peroxide)	vegetative tissue, conidiospores (only in ΔmpkC ΔsakA double mutant)
	Aspergillus nidulans	ANID	21131437	AN2185	NucA	DNA damage (4-nitroquinoline oxide - 4-NQO - hyphae), UV light (quiescent and germinating conidia - slightly)	GO:0006308 (DNA catabolic process), GO:0006309 (apoptotic DNA fragmentation), GO:0006974 (cellular response to DNA damage stimulus), GO:0034644 (cellular response to UV)	vegetative tissue, conidiospores (quiescent and germinating, as indicated)	Putative homolog of mammalian EndoG and S. cerevisiae Nuc1p; plays no role in cell death, unlike its mammalian ortholog
	Aspergillus nidulans	ANID	21880896	AN3864	NxtA	heat (42 oC)	GO:0006810 (transport), GO:0034605 (cellular response to heat)	vegetative tissue	Putative homologue of the human NTF2-like export factor 1, p15/NXT1
	Aspergillus nidulans	ANID	21880896	AN2737	MexA	heat (42 oC)	GO:0006406 (mRNA export from nucleus), GO:0016973 (poly(A)+ mRNA export from nucleus), GO:0034605 (cellular response to heat)	vegetative tissue	Ortholog(s) have RNA binding activity and role in mRNA export from nucleus, poly(A)+ mRNA export from nucleus, ribosomal large subunit export from nucleus, ribosomal small subunit export from nucleus
	Aspergillus nidulans	ANID	21880896	AN5717	KapI	heat (42 oC)	GO:0006606 (protein import into nucleus), GO:0034605 (cellular response to heat)	vegetative tissue	Non-essential karyopherin family protein; required for normal hyphal growth and conidial development; predicted to contain five HEAT (huntingtin-elongation-A subunit-TOR) motifs
	Aspergillus nidulans	ANID	21926329	AN5660	WscA	hypo-osmotic stress, acidic pH (3.8)	GO:0000199 (activation of MAPK activity involved in cell wall organization or biogenesis), GO:0071852 (fungal-type cell wall organization or biogenesis), GO:0006950 (response to stress)	vegetative tissue	Putative plasma membrane sensor-transducer; N- and O- glycosylated and localized in the cell wall and membrane; mutants display a high frequency of swollen hyphae under hypo-osmotic conditions; required for conidiation
	Aspergillus nidulans	ANID	21926329	AN6927	WscB	hypo-osmotic stress, acidic pH (3.8)	GO:0000199 (activation of MAPK activity involved in cell wall organization or biogenesis), GO:0006950 (response to stress)	vegetative tissue	Putative plasma membrane sensor-transducer; N- and O- glycosylated and localized in the cell wall and membrane
	Aspergillus nidulans	ANID	22038601	AN0121	HemC	nitrosative stress (nitrite), oxidative stress (H2O2)	GO:0006783 (heme biosynthetic process), GO:0071500 (cellular response to nitrosative stress), GO:0034599 (cellular response to oxidative stress)	vegetative tissue	Porphobilinogen deaminase; heme biosynthesis enzyme that facilitates growth in reactive nitrogen species conditions; transcriptionally induced by reactive nitrogen species
	Aspergillus nidulans	ANID	22142781	AN4510	FbxA	negative role in 2-deoxy-D-glucose tolerance (on xylose)	GO:0051423 (positive regulation of endo-1,4-beta-xylanase activity), GO:0009267 (cellular response to starvation)	vegetative tissue	F-box protein; mutant shows increased resistance to 2-deoxyglucose; BLAST indicates no apparent homologs in higher eukaryotes
	Aspergillus nidulans	ANID	22142781	AN5517	FbxB	negative role in 2-deoxy-D-glucose tolerance (on xylose)	GO:0000082 (G1/S transition of mitotic cell cycle), GO:0009267 (cellular response to starvation)	vegetative tissue	Putative F-box protein
	Aspergillus nidulans	ANID	22634043	AN5324	DlpA	caspofungin, DTT, osmotic stress (sorbitol, NaCl, transcriptional), cold (12 oC, transcriptional), farnesol (transcriptional), oxidative stress (H2O2, conidia), heat (55 oC, conidia)	GO:0097308 (cellular response to farnesol), GO:0034605 (cellular response to heat), GO:0070301 (cellular response to hydrogen peroxide), GO:0071470 (cellular response to osmotic stress), GO:0034599 (cellular response to oxidative stress), GO:1900101 (regulation of endoplasmic reticulum unfolded protein response), GO:0097308 (cellular response to farnesol)	vegetative tissue	Dehydrin-like protein
	Aspergillus nidulans	ANID	21152013	AN1052	VeA	oxidative stress (H2O2), UV light	GO:0071483 (cellular response to blue light), GO:0071491 (cellular response to red light), GO:0071333 (cellular response to glucose stimulus), GO:0034599 (cellular response to oxidative stress), GO:0070301 (cellular response to hydrogen peroxide), GO:0034644 (cellular response to UV)	conidiospores	Protein involved in light-sensitive control of differentiation and secondary metabolism; localizes to the nucleus in dark and to both nucleus and cytoplasm in the light; induced by light; AspGD sequence represents the veA1 mutant allele
	Aspergillus nidulans	ANID	21152013	AN0363	VelB	oxidative stress (H2O2), UV light	GO:0071482 (cellular response to light stimulus), GO:0070301 (cellular response to hydrogen peroxide), GO:0034644 (cellular response to UV)	conidiospores	Component of the velvet complex composed of VelB, VeA, and LaeA that coordinates development and secondary metabolism in response to light
	Aspergillus nidulans	ANID	22750657	AN3793	PpzA	oxidative stress (tBOOH, menadione, diamide)	GO:0034599 (cellular response to oxidative stress)	vegetative tissue	Catalytic subunit of protein phosphatase Z (PPZ); role in resistance to oxidative stress; reduced growth on AVICEL medium and reduced eglA and eglB expression
	Aspergillus nidulans	ANID	22828981	AN2846	GpxA	oxidative stress (H2O2)	GO:0034599 (cellular response to oxidative stress)	transgene expressed in Cordyceps militaris hyphae	Putative glutathione peroxidase with a predicted role in glutathione biosynthesis; protein induced by farnesol
			28424666			oxidative stress (H2O2 - minor function only in ΔgpxA, ΔtpxA, ΔtpxB, ΔnapA quadruple mutant)	GO:0034599 (cellular response to oxidative stress), GO:0045454 (cell redox homeostasis), GO:0061692 (cellular detoxification of hydrogen peroxide), GO:0006750 (glutathione biosynthetic process), GO:0042744 (hydrogen peroxide catabolic process)	vegetative tissue of ΔgpxA, ΔtpxA, ΔtpxB, ΔnapA quadruple mutant
	Aspergillus nidulans	ANID	23078837	AN3112	UgmA	cell wall stress (caspofungin)	GO:0070592 (cell wall polysaccharide biosynthetic process), GO:0009272 (fungal-type cell wall biogenesis), GO:0035690 (cellular response to drug), GO:0033554 (cellular response to stress)	vegetative tissue (strains expressing ugmA gene with repressible alcA(p) and niiA(p) promoters)	UDP-galactopyranose mutase, a flavoenzyme that converts UDP-galactopyranose to UDP-galactofuranose, a central enzyme in in galactofuranose biosynthesis; involved in cell wall biogenesis
	Aspergillus nidulans	ANID	23078837	AN4727	UgeA	cell wall stress (caspofungin)	GO:0006012 (galactose metabolic process), GO:0035690 (cellular response to drug), GO:0033554 (cellular response to stress)	vegetative tissue (strains expressing ugeA gene with repressible alcA(p) and niiA(p) promoters)	UDP-glucose 4-epimerase, involved in galactose metabolism; converts UDP-galactose to UDP-glucose; intracellular; protein abundance decreased by menadione stress
	Aspergillus nidulans	ANID	21693196	AN3113	UgtA	cell wall stress (caspofungin)	GO:0043936 (asexual sporulation resulting in formation of a cellular spore), GO:0008643 (carbohydrate transport), GO:0035690 (cellular response to drug), GO:0033554 (cellular response to stress)	vegetative tissue	UDP-galactofuranose transporter; 11 membrane-predicted spanning regions; required for wild-type conidiophore development, conidiation, cell wall architecture, hyphal morphology and drug sensitivity; required for cell wall galactofuranose
			23078837			cell wall stress (caspofungin)	GO:0035690 (cellular response to drug), GO:0033554 (cellular response to stress)	vegetative tissue (strains expressing ugtA gene with repressible alcA(p) and niiA(p) promoters)
	Aspergillus nidulans	ANID	23154967	AN10378	ZipC	negative in oxidative stress (diamide tolerance decreased in overexpression strain)	GO:0034599 (cellular response to oxidative stress)	vegetative tissue (in overexpression strain)	Putative bZIP transcription factor
	Aspergillus nidulans	ANID	23154967	AN11891	ZipA	negative in oxidative stress (menadione tolerance decreased in overexpression strain, H2O2 tolerance increased in the ΔzipA strain)	GO:0030436 (asexual sporulation), GO:0034599 (cellular response to oxidative stress)	vegetative tissue (in overexpression and gened deletion strains, as indicated)	Putative bZIP transcription factor
	Aspergillus nidulans	ANID	23173087	AN4670	AcdX	allyl alcohol (on acetate carbon source)	GO:1904788 (positive regulation of induction of conjugation with cellular fusion by regulation of transcription from RNA polymerase II promoter), GO:0070887 (cellular response to chemical stimulus)	vegetative tissue (in acdX1 and acdX2 mutants)	Subunit of the SAGA transcriptional regulatory complex; mutations abolish acetate repression; WD repeat protein; locus contains the conserved upstream open reading frame (uORF) AN4670-uORF
	Aspergillus nidulans	ANID	23472095	AN5973	PkcB (YpkA)	heat (44 oC), lovastatin, phytosphingosine (only under repressing conditions in the niiA::ypkA strain), negative role in cell wall stress (Calcofluor White, SDS)	GO:0030010 (establishment of cell polarity), GO:0034605 (cellular response to heat), GO:0035690 (cellular response to drug), GO:0033554 (cellular response to stress)	vegetative tissues (in alcA::ypkA and niiA::ypkA strains under both repressing and overexpressing conditions)	Protein with similarity to protein kinase C; involved in polar axis establishment and germling growth; mutant is inviable and forms microcolonies
	Aspergillus nidulans	ANID	23490137	AN0056	AN0056/ArtA	8-azaguanine	GO:0016567 (protein ubiquitination), GO:0002092 (positive regulation of receptor internalization), GO:0035690 (cellular response to drug)	vegetative tissue	Arrestin-like protein; involved in UapA ubiquitination, endocytosis and vacuolar turnover; HulA-dependent ubiquitination at Lys-343 is critical for function
	Aspergillus nidulans	ANID	23490137	AN1089	ArtB	5-fluorouracil (only this one is mentioned in the paper), 5-fluorocytosine, 5-fluorouridine, p-fluorophenylalanine	GO:0006897 (endocytosis), GO:2000397 (positive regulation of ubiquitin-dependent endocytosis), GO:0035690 (cellular response to drug)	vegetative tissue	Ortholog(s) have ubiquitin protein ligase binding activity, role in endocytosis, positive regulation of ubiquitin-dependent endocytosis, regulation of intracellular transport and early endosome, late endosome localization
	Aspergillus nidulans	ANID	23490137	AN1743	ArtC	5-fluorouridine (not mentioned in the paper)	GO:000906 (aerobic respiration), GO:0035690 (cellular response to drug)	vegetative tissue	Putative methyltransferase with a predicted role in histidine metabolism
	Aspergillus nidulans	ANID	23490137	AN9105	ArtD	5-fluorocytosine (only this one is mentioned in the paper), p-fluorophenylalanine	GO:0035690 (cellular response to drug)	vegetative tissue	Arrestin-like protein
	Aspergillus nidulans	ANID	23490137	AN2447	ArtE	5-ﬂuorouridine, p-ﬂuorophenylalanine (these are not mentioned in the paper)	GO:0035690 (cellular response to drug)	vegetative tissue	Arrestin-like protein; produces colorless asexual conidiospores on the surface of the colony
	Aspergillus nidulans	ANID	23490137	AN3302	ArtF	5-ﬂuorouridine (not mentioned in the paper)	GO:0035690 (cellular response to drug)	vegetative tissue	Arrestin-like protein
	Aspergillus nidulans	ANID	23490137	AN5453	ArtG	5-ﬂuorouridine, p-ﬂuorophenylalanine (these are not mentioned in the paper)	GO:0035690 (cellular response to drug)	vegetative tissue	Arrestin-like protein
	Aspergillus nidulans	ANID	23505451	AN7572	SrrB/RimO	osmotic stress (NaCl)	GO:0071470 (cellular response to osmotic stress)	vegetative tissue	Putative response regulator of a two-component phosphorelay system; mutants sensitive to NaCl
			35843417			osmotic stress (NaCl, sorbitol), oxidative stress (H2O2, menadione) (increased stress tolerance in rimO overexpressing strain)	GO:0071470 (cellular response to osmotic stress), GO:0034599 (cellular response to oxidative stress), GO:0070301 (cellular response to hydrogen peroxide)	vegetative tissue of the strain overexpressing the GFP-rimO construct
	Aspergillus nidulans	ANID	23505451	AN8751	SidB	osmotic stress (NaCl)	GO:0048315 (conidium formation), GO:0009272 (fungal-type cell wall biogenesis), GO:0071470 (cellular response to osmotic stress)	vegetative tissue	Septation initiation network (SIN) component; required for septation and conidiation; interacts with MobA; localizes to spindle pole bodies and sites of septation; S. pombe Mob1p is required for the activity of the sidB ortholog, Sid2p
	Aspergillus nidulans	ANID	23505451	AN7537	Ppk33	osmotic stress (NaCl)	GO:0071470 (cellular response to osmotic stress)	vegetative tissue	Predicted protein serine/threonine kinase, protein tyrosine kinase; mutants sensitive to NaCl
	Aspergillus nidulans	ANID	18245360	AN5494	ChkA	genotoxic stress (hydroxyurea), UV light (quiescent conidiospores and germlings)	GO:0006974 (cellular response to DNA damage stimulus), GO:0000077 (DNA damage checkpoint), GO:0034644 (cellular response to UV)	vegetative tissue, conidiospores, germlings	Putative serine/threonine kinase; role in the DNA damage response; mutants sensitive to hydroxyurea and DEO
			23505451			genotoxic stress (hydroxyurea, 1,2,7,8-diepoxyoctane - DEO)	GO:0006974 (cellular response to DNA damage stimulus)	vegetative tissue
	Aspergillus nidulans	ANID	18245360	AN4279	ChkB	UV light (quiescent conidiospores)	GO:0006974 (cellular response to DNA damage stimulus), GO:0000077 (DNA damage checkpoint), GO:0034644 (cellular response to UV)	conidiospores	Putative a2+/calmodulin-dependent protein kinase; role in the response to DNA damage; mutants sensitive to hydroxyurea
			23505451			genotoxic stress (hydroxyurea)	GO:0006974 (cellular response to DNA damage stimulus)	vegetative tissue
	Aspergillus nidulans	ANID	23505451	AN7563	ChkC	genotoxic stress (hydroxyurea)	GO:0006974 (cellular response to DNA damage stimulus)	vegetative tissue	Predicted Ca2+/calmodulin-dependent protein kinase; mutants sensitive to hydroxyurea
	Aspergillus nidulans	ANID	23505451	AN8261	PhoA	osmotic stress (NaCl)	GO:0048315 (conidium formation), GO:0071470 (cellular response to osmotic stress)	vegetative tissue	Cyclin-dependent protein kinase; role in regulation of development in response to phosphate availability; interacts with cyclin Pho80; lethal in combination with mutations in phoB; mutant is sensitive to NaCl
	Aspergillus nidulans	ANID	23505451	AN8865	PtkA	osmotic stress (NaCl)	GO:0071470 (cellular response to osmotic stress)	vegetative tissue	Cyclin-dependent kinase; PITALRE motif; S. pombe Cdc9 ortholog; constitutively expressed throughout development; localized to nucleus but the localization is lost during mitosis; mutants have strong growth defect and are sensitive to NaCl
	Aspergillus nidulans	ANID	23505451	AN8190	Stk47	osmotic stress (NaCl)	GO:0071470 (cellular response to osmotic stress)	vegetative tissue	Predicted protein serine/threonine kinase; mutants have a strong growth defect and are sensitive to NaC	Predicted protein serine/threonine kinase, putative member of the C-terminal domain kinase complex CTDK-1, a putative cyclin-dependent kinase (CDK)
			37943062			phosphate salt stress (NaH2PO4)	GO:007147 (cellular hyperosmotic response), GO:0006970 (response to osmotic stress)	vegetative tissue
	Aspergillus nidulans	ANID	23505451	AN6508	Gsk3/GskA	osmoremediable growth defect (sucrose)	GO:1905342 (positive regulation of protein localization to kinetochore), GO:0033047 (regulation of mitotic sister chromatid segregation)	vegetative tissue	Protein kinase; transcript upregulated in response to camptothecin; mutants have brown pigment, a conidiaton defect and a strong growth defect but defects remediated by sucrose; required for nuclear import of CrzA under alkaline pH stress
	Aspergillus nidulans	ANID	23505451	AN7185	SrpkA	osmotic stress (NaCl)	GO:003000 (cellular cation homeostasis), GO:0006873 (cellular ion homeostasis), GO:0071470 (cellular response to osmotic stress)	vegetative tissue	Putative protein serine/threonine kinase; mutants are sensitive to NaCl and have a moderate growth defect
	Aspergillus nidulans	ANID	23505451	AN8827	CmkC	osmotic stress (NaCl)	GO:0051783 (regulation of nuclear division), GO:0071470 (cellular response to osmotic stress)	vegetative tissue	Ca2+/calmodulin-dependent protein kinase, involved in nuclear division; required for normal timing of NimX activation at G1/S transition; mutants sensitive to NaCl
	Aspergillus nidulans	ANID	22140227	AN1560	PlkA	cold (32 oC, remediated at 37 oC)	GO:0000086 (G2/M transition of mitotic cell cycle), GO:0000910 (cytokinesis), GO:0034605 (cellular response to heat)	vegetative tissue (in gene deletion and repressible alcA(p)::plkA strains)	Polo-like kinase, involved in initiation of mitosis and mitotic progression; transcript upregulated in response to camptothecin; reported as essential in one study, viable with strong growth defect in another study; mutant sensitive to NaCl
			23505451			osmotic stress (NaCl)	GO:0071470 (cellular response to osmotic stress)	vegetative tissue
	Aspergillus nidulans	ANID	23505451	AN4385	SepH	lethal, osmotic stress (NaCl)	GO:0000915 (actomyosin contractile ring assembly), GO:0071470 (cellular response to osmotic stress)	vegetative tissue (heterokaryon)	Serine/threonine protein kinase involved in septation; required for actin ring formation during cytokinesis; mutants have strong growth defect, septation and conidiation defects, sensitivity to NaCl
			31194741			heat (42 oC)	GO:0034605 (cellular response to heat)	vegetative tissue of the sepH1muatant
			35107348			cell wall stress (Calcofluar White, micafungin), miconazole	GO:0031505 (fungal-type cell wall organization), GO:0033554 (cellular response to stress), GO:0035690 (cellular response to drug)	conidiodpores (germinating, colony forming)
	Aspergillus nidulans	ANID	23505451	AN11032	SepL	osmotic stress (NaCl)	GO:0030437 (ascospore formation), GO:0071470 (cellular response to osmotic stress)	vegetative tissue	Protein kinase; mutants are sensitive to NaCl, have a strong growth defect and display defects in septation and conidiation
	Aspergillus nidulans	ANID	23505451	AN4189	MkkA	lethal, osmoremediable (NaCl, sucrose)	GO:0000196 (cell wall integrity MAPK cascade), GO:0000199 (activation of MAPK activity involved in cell wall organization or biogenesis)	germlings	Essential mitogen-activated protein kinase kinase (MAPKK); mutants arrest as branched germlings, but the phenotype is remediated by NaCl or sucrose
	Aspergillus nidulans	ANID	24308872	AN3307	AgsB	cell wall stress (Calcofluor White)	GO:0070596 ((1->3)-alpha-glucan biosynthetic process), GO:0035690 (cellular response to drug), GO:0033554 (cellular response to stress)	vegetative tissue	Catalytic subunit of the major alpha-1,3 glucan synthase complex; mutants grow as dispersed hyphae in liquid culture
	Aspergillus nidulans	ANID	24308872	AN3309	AmyG	cell wall stress (Calcofluor White)	GO:0005975 (carbohydrate metabolic process), GO:0033554 (cellular response to stress)	vegetative tissue	Putative alpha-amylase with a predicted role in starch metabolism
	Aspergillus nidulans	ANID	25762568	AN4544	MsgA	negative role in 2-deoxy-D-glucose tolerance (on casein)	GO:1904359 (regulation of spore germination), GO:0009267 (cellular response to starvation)	vegetative tissue (conidiospores inoculated either before or after germination)	Putative dual-specificity protein tyrosine/serine/threonine phosphatase
	Aspergillus nidulans	ANID	25762568	AN0129	PpsA	negative role in 2-deoxy-D-glucose tolerance (on casein)	GO:1904359 (regulation of spore germination), GO:0009267 (cellular response to starvation)	vegetative tissue (conidiospores inoculated either before or after germination)	Putative dual-specificity protein tyrosine/serine/threonine phosphatase
	Aspergillus nidulans	ANID	25762568	AN10077	PsrA	negative role in 2-deoxy-D-glucose tolerance (on casein)	GO:1904359 (regulation of spore germination), GO:0009267 (cellular response to starvation)	vegetative tissue (conidiospores inoculated before or after germination)	Putative aspartate-based protein phosphatase
	Aspergillus nidulans	ANID	25762568	AN0914	PtcD	negative role in 2-deoxy-D-glucose tolerance (on casein)	GO:1904359 (regulation of spore germination), GO:0009267 (cellular response to starvation)	vegetative tissue (conidiospores inoculated before or after germination)	Putative serine/threonine phosphatase
	Aspergillus nidulans	ANID	25762568	AN5722	PtcE	negative role in 2-deoxy-D-glucose tolerance (on casein)	GO:1904359 (regulation of spore germination), GO:0009267 (cellular response to starvation)	vegetative tissue (conidiospores inoculated before or after germination)	Putative protein serine/threonine phosphatase
	Aspergillus nidulans	ANID	25762568	AN4896	PtpB	positive (conidia inoculated before germination) or negative (conidia inoculated after germination) role in 2-deoxy-D-glucose tolerance (on casein)	GO:1904359 (regulation of spore germination), GO:0009267 (cellular response to starvation)	vegetative tissue (conidiospores inoculated before or after germination)	Putative protein tyrosine phosphatase
	Aspergillus nidulans	ANID	25762568	AN10138	SdpA	positive (conidia inoculated before germination) or negative (conidia inoculated after germination) role in 2-deoxy-D-glucose tolerance (on casein)	GO:1904359 (regulation of spore germination), GO:0009267 (cellular response to starvation)	vegetative tissue (conidiospores inoculated before or after germination)	Predicted dual-specificity protein tyrosine/serine/threonine phosphatase
	Aspergillus nidulans	ANID	28346365	AN3308	AmyD	negative role in cell wall stress (Calcofluor White) tolerance	GO:0016052 (carbohydrate catabolic process), GO:0005975 (carbohydrate metabolic process), GO:0033554 (cellular response to stress)	vegetative tissue (in overexpressing actA(p)-amyD strain)	Putative alpha-amylase with a predicted role in starch metabolism; predicted glycosyl phosphatidylinositol (GPI)-anchor
	Aspergillus nidulans	ANID	25104516	AN3739	SnxA	cold (lethal phenotype at 20 and 22 oC)	GO:0045931 (positive regulation of mitotic cell cycle), GO:0034605 (cellular response to heat)	vegetative tissue	SR/RRM family mRNA binding protein involved in control of G2/M transitio
	Aspergillus nidulans	ANID	2654626	AN6975	UvsB	DNA damages (methyl methanesulfonate - MMS - 20 and 37 oC)	GO:0000077 (DNA damage checkpoint), GO:0006281 (DNA repair), GO:0031572 (G2 DNA damage checkpoint), GO:0006974 (cellular response to DNA damage stimulus), GO:0034644 (cellular response to UV)	germinating conidia (in uvsB110 mutant)	Putative 1-phosphatidylinositol-3-kinase; role in checkpoint regulation during entry into mitosis and the DNA damage response; mutants have moderate growth defect, are sensitive to camptothecin, hydroxyurea and DEO, abnormal colony color
			3523224			UV light (quiescent conidia), DNA damage (methyl methane sulfonate - MMS - conidia plated onto MMS supplemented CM agar - exposure during germination and growth)	GO:0006974 (cellular response to DNA damage stimulus), GO:0034644 (cellular response to UV)	conidiospores, vegetative tissue (quiescent and germinating conidia/growing hyphae of unspecified mutant)
			5424722			UV light	GO:0034644 (cellular response to UV)	conidiospores (quiescent conidia of unspecified uvs12 mutant)
			7982501			heat (55 oC), oxidative stress (H2O2), DNA damage (4-nitroquinoline N-oxide - 4-NQO), UV light	GO:0006974 (cellular response to DNA damage stimulus), GO:0034644 (cellular response to UV), GO:0034599 (cellular response to oxidative stress), GO:0070301 (cellular response to hydrogen peroxide)	germinating conidia (in uvsB312 mutant)
			8358834			DNA damage (4-nitroquinoline N-oxide - 4-NQO - quiescent conidia, methyl methane sulfonate - MMS - plated and germinated conidia on MMS CM agar), UV light (quiescent conidia)	GO:0006974 (cellular response to DNA damage stimulus), GO:0034644 (cellular response to UV)	conidiospores, vegetative tissue (quiescent and germinating conidia/growing hyphae of unspecified mutant)
			8375649			DNA damage (methyl methane sulfonate - MMS - conidia), UV light (germinating conidia)	GO:0000077 (DNA damage checkpoint), GO:0006281 (DNA repair), GO:0031572 (G2 DNA damage checkpoint), GO:0006974 (cellular response to DNA damage stimulus), GO:0034644 (cellular response to UV)	conidiospores (quiescent and germinating conidia, as indicated) (uvsB110 mutant)
			7982501			UV light (quiescent and germinating conidia)	GO:0034644 (cellular response to UV)	conidiospores (quiescent and germinating conidia) (uvsB10 mutant)
			10564263			DNA damage (hydroxyurea - HU), UV light (conidiospores and germlings)	GO:0000077 (DNA damage checkpoint), GO:0006281 (DNA repair), GO:0031572 (G2 DNA damage checkpoint), GO:0006974 (cellular response to DNA damage stimulus), GO:0034644 (cellular response to UV)	vegetative tissue, conidiospores (quiescent and germinating conidia, as indicated) (uvsB mutants, including uvsB505 mutant)
			10747054			UV light, DNA damage (methyl methane sulfonate - MMS, hydroxyurea - HU)	GO:0000077 (DNA damage checkpoint), GO:0006281 (DNA repair), GO:0031572 (G2 DNA damage checkpoint), GO:0006974 (cellular response to DNA damage stimulus), GO:0034644 (cellular response to UV)	vegetative tissue (germlings)
			12462996			DNA damage (hydroxyurea - HU)	GO:0006281 (DNA repair), GO:0006974 (cellular response to DNA damage stimulus)	vegetative tissue (uvsB413 mutant)
			15342504			DNA damage (hydroxyurea - HU), UV light (quiescent and germinating conidia)	GO:0006974 (cellular response to DNA damage stimulus), GO:0034644 (cellular response to UV)	vegetative tissue, conidiospores (as indicated)
			15654119			DNA damage (methyl methanesulfonate - MMS)	GO:0006974 (cellular response to DNA damage stimulus)	vegetative tissue (uvsB110 mutant)
			15948962			UV light (quiescent and germinating conidia)	GO:0034644 (cellular response to UV)	conidiospores, germlings
			16002650			DNA damage (camptothecin - CPT, hydroxyurea - HU, 4-nitroquinoline oxide - 4-NQO, and methyl methane sulfonate - MMS), UV light (quiescent and germinating conidia)	GO:0000077 (DNA damage checkpoint), GO:0006281 (DNA repair), GO:0031572 (G2 DNA damage checkpoint), GO:0006974 (cellular response to DNA damage stimulus), GO:0034644 (cellular response to UV)	vegetative tissue, conidiospores, germlings (as indicated)
			16079239			DNA damage (camptothecin - CPT, hydroxyurea - HU, 4-nitroquinoline oxide - 4-NQO, and methyl methane sulfonate - MMS), UV light (quiescent and germinating conidia)	GO:0000077 (DNA damage checkpoint), GO:0006281 (DNA repair), GO:0031572 (G2 DNA damage checkpoint), GO:0006974 (cellular response to DNA damage stimulus), GO:0034644 (cellular response to UV)	vegetative tissue, conidiospores, germlings (as indicated)
			17028324			DNA damage (1,2,7,8-diepoxyoctane - DEO, methyl methanesulfonate - MMS, camptothecin - Camp; in both point-inoculated and spread out - DEO plates) at 32 and 42 oC	GO:0000077 (DNA damage checkpoint), GO:0006281 (DNA repair), GO:0031572 (G2 DNA damage checkpoint), GO:0006974 (cellular response to DNA damage stimulus)	vegetative tissue (uvsB505 mutant)
			17030995			oxidative stress (menadione, paraquat; phenotypes are suppressable by phbA, mshA, cshA, fhdA and trpA deletions)	GO:0034599 (cellular response to oxidative stress)	vegetative tissue
			18245360			DNA damage (methyl methane sulfonate - MMS), UV light (quiescent and germinating conidia)	GO:0000077 (DNA damage checkpoint), GO:0006281 (DNA repair), GO:0031572 (G2 DNA damage checkpoint), GO:0006974 (cellular response to DNA damage stimulus), GO:0034644 (cellular response to UV)	vegetative tissue, conidiospores, germlings
			18495868			UV light	GO:0006281 (DNA repair), GO:0006974 (cellular response to DNA damage stimulus), GO:0034644 (cellular response to UV)	vegetative tissue (germlings)
			21131437			DNA damage (methyl methanesulfonate - MMS, 4-nitroquinoline oxide - 4-NQO), oxidative stress (menadione)	GO:0006281 (DNA repair), GO:0006974 (cellular response to DNA damage stimulus), GO:0034599 (cellular response to oxidative stress)	vegetative tissue
			23505451			genotoxic stress (hydroxyurea, camptothecin, 1,2,7,8-diepoxyoctane - DEO)	GO:0006281 (DNA repair), GO:0006974 (cellular response to DNA damage stimulus)	vegetative tissue
	Aspergillus nidulans	ANID	23644150	AN8640	ConF	negative function in desiccation tolerance (in ΔconF ΔconJ ΔcffA triple mutant)	GO:0071470 (cellular response to osmotic stress)	conidiospoes (in ΔconF ΔconJ ΔcffA triple mutant)	Ortholog of N. crassa conF, light-induced transcript expressed during conidiation in N. crassa; double conF conJ deletion results in increased cellular glycerol or erythritol leading to delayed germination and desiccation resistance
	Aspergillus nidulans	ANID	23644150	AN5015	ConJ	negative function in desiccation tolerance (in ΔconF ΔconJ ΔcffA triple mutant)	GO:0071470 (cellular response to osmotic stress)	conidiospoes (in ΔconF ΔconJ ΔcffA triple mutant)	Putative conidiation gene; transcript induced by light in in developmentally competent mycelia; double conF and conJ deletion results in increased cellular glycerol or erythritol leading to delayed germination and desiccation resistance
	Aspergillus nidulans	ANID	23644150	AN5844	CffA	negative function in desiccation tolerance (in ΔconF ΔconJ ΔcffA triple mutant)	GO:0071470 (cellular response to osmotic stress)	conidiospoes (in ΔconF ΔconJ ΔcffA triple mutant)	Ortholog of N. crassa conF, light-induced transcript expressed during conidiation in N. crassa; 1 of 2 A. nidulans conF orthologs; consitutively expressed in A. nidulans
	Aspergillus nidulans	ANID	23665873	AN8820	CnaA	Ca2+ stress	GO:0097720 (calcineurin-mediated signaling), GO:0071277 (cellular response to calcium ion)	vegetative tissue	Catalytic subunit of the calmodulin-dependent protein phosphatase (calcineurin A), required for cell cycle progression and for nucleocytoplasmic transport of CrzA in response to stres
			23772954			Ca2+ stress, alkaline pH (pH 8.0)	GO:0097720 (calcineurin-mediated signaling), GO:0071277 (cellular response to calcium ion), GO:0071469 (cellular response to alkaline pH)	vegetative tissue
			25554700			itraconazole, voriconazole	GO:0035690 (cellular response to drug)	vegetative tissue
			27037124			growth defects not remediable by osmolytes (NaCl, KCl, sorbitol), Ca2+ stress, cell wall stress (Calcofluor White, Congo Red)	GO:0097720 (calcineurin-mediated signaling), GO:0071277 (cellular response to calcium ion), GO:0031505 (fungal-type cell wall organization), GO:0033554 (cellular response to stress)	vegetative tissue
	Aspergillus nidulans	ANID	23665873	AN6566	CnaB	Ca2+ and Mn2+ stress (visible phenotypes but not indicated by the authors in the paper)	GO:0006874 (cellular calcium ion homeostasis), GO:0071277 (cellular response to calcium ion)	vegetative tissue	Calcium-dependent protein serine/threonine phosphatase; calcineurin regulatory subunit; extragenic suppressor of a crzA null mutation; role in hyphal branching frequency
			27037124			growth defects not remediable by osmolytes (NaCl, KCl, sorbitol), Ca2+ stress, cell wall stress (Calcofluor White, Congo Red)	GO:0006874 (cellular calcium ion homeostasis), GO:0031505 (fungal-type cell wall organization), GO:0071277 (cellular response to calcium ion), GO:0033554 (cellular response to stress)	vegetative tissue
	Aspergillus nidulans	ANID	23665873	AN4979	FolA	heat (44 oC), Mn2+ stress	GO:0006760 (folic acid-containing compound metabolic process), GO:0034605 (cellular response to heat), GO:0071248 (cellular response to metal ion)	vegetative tissue (in folA1 mutant)	Predicted dihydroneopterin aldolase; predicted role in folic acid-containing compound metabolism; extragenic suppressor of a crzA null mutation; role in nuclear division cycle
	Aspergillus nidulans	ANID	23841692	AN9090	RrmA	oxidative stress (H2O2, tBOOH)	GO:0006527 (arginine catabolic process), GO:1900409 (positive regulation of cellular response to oxidative stress), GO:0034599 (cellular response to oxidative stress)	vegetative tissue	RNA binding protein involved in regulation of arginine catabolism; controls stability of mRNAs in response to nitrogen sources and oxidative stress
	Aspergillus nidulans	ANID	23955366	AN5696	NtpA	nitrosative stress (NO donors: NOC-18 or acidified NO2-)	GO:0051410 (detoxification of nitrogen compound), GO:0071500 (cellular response to nitrosative stress)	vegetative tissue	Nitric oxide-induced nitrosothionein involved in NO detoxification
	Aspergillus nidulans	ANID	24214344	AN4389	Mag1	DNA damage (1,2,7,8 diepoxyoctane - DEO at 42 oC)	GO:0006974 (cellular response to DNA damage stimulus), GO:0006307 (DNA dealkylation involved in DNA repair), GO:0006285 (base-excision repair, AP site formation)	vegetative tissue	Putative CMP glycosylase with a predicted role in nucleotide salvage pathways; plays a role in DNA damage response; multicopy suppressor of sonA1 mutation
	Aspergillus nidulans	ANID	24279728	AN1191	SumO	DNA damage (4-nitroquinoline oxide - 4-NQO)	GO:0036182 (asperthecin metabolic process), GO:1900560 (austinol biosynthetic process), GO:1900563 (dehydroaustinol biosynthetic process), GO:0016925 (protein sumoylation), GO:0006974 (cellular response to DNA damage stimulus)	vegetative tissue	Small ubiquitin-like modifier (SUMO) protein; mutant is viable, slow growing with pleiotropic phenotypes; punctate nucleoplasmic localization at interphase; deletion causes dramatic increase in asperthecin; camptothecin induced transcript
	Aspergillus nidulans	ANID	24279728	AN2689	UlpA	DNA damage (4-nitroquinoline oxide - 4-NQO)	GO:0016926 (protein desumoylation), GO:0006974 (cellular response to DNA damage stimulus)	vegetative tissue	SUMO-specific isopeptidase
	Aspergillus nidulans	ANID	24835271	AN0808	Swd1	cold (20 oC)	GO:0000086 (G2/M transition of mitotic cell cycle), GO:0045840 (positive regulation of mitotic nuclear division), GO:0034605 (cellular response to heat)	vegetative tissue	Component of the Set1/COMPASS methytransferase complex; WD40 repeat protein; ortholog of S. cerevisiae Swd1p which has role in histone H3-K4 methylation; expression reduced after exposure to farneso
	Aspergillus nidulans	ANID	24279728	AN8192	UlpB	DNA damage (4-nitroquinoline oxide - 4-NQO)	GO:0016926 (protein desumoylation), GO:0006974 (cellular response to DNA damage stimulus)	vegetative tissue	SUMO-specific isopeptidase
	Aspergillus nidulans	ANID	25416206	AN0273	RsrA	negative role in oxidative stress (H2O2, tBOOH) tolerance, inhibits NapA and NapA target activities	GO:1900408 (negative regulation of cellular response to oxidative stress)	vegetative tissue	Putative transcription factor; involved in oxidative stress response; transcript upregulated in response to camptothecin
	Aspergillus nidulans	ANID	25425159	AN0411	AN0411/SarA	heat (42 oC)	GO:0006888 (endoplasmic reticulum to Golgi vesicle-mediated transport), GO:0034605 (cellular response to heat)	vegetative tissue (in sarA1-8 mutants)	Putative GTPase with a predicted role in ER to Golgi transport
	Aspergillus nidulans	ANID	23071589	AN1168	Cch1/CchA	negative role in cell wall stress (Calcofluor White and Congo Red) tolerances	GO:0031505 (fungal-type cell wall organization), GO:0098703 (calcium ion import across plasma membrane), GO:0033554 (cellular response to stress)	vegetative tissue	Putative voltage-gated calcium channel; locus contains the conserved upstream open reading frame (uORF) AN1168-uORF
			25554700			itraconazole, voriconazole	GO:0035690 (cellular response to drug)	vegetative tissue
			27037124			negative in the growth (in the presence of NaCl and KCl), Ca2+ tolerance and cell wall stress (Calcofluor White and Congo Red) tolerances of ΔcnaA cchAre (repressed) and ΔcnaB ΔcchA double mutants	GO:0031505 (fungal-type cell wall organization), GO:0098703 (calcium ion import across plasma membrane), GO:0071277 (cellular response to calcium ion), GO:0033554 (cellular response to stress)	vegetative tissue of ΔcnaA cchAre and ΔcnaB ΔcchA double mutants
			28550061			heat (42 oC, in midA cchA double mutant, Ca2+ remediable), ER stress (DTT, in midA cchA double mutant, Ca2+ remediable)	GO:0031505 (fungal-type cell wall organization), GO:0098703 (calcium ion import across plasma membrane), GO:0071277 (cellular response to calcium ion), GO:0034605 (cellular response to heat), GO:0006986 (response to unfolded protein)	vegetative tissue (in midA cchA double mutant)
			29867880			negative under Ca2+ exposure	GO:0071277 (cellular response to calcium ion)	vegetative tissue
	Aspergillus nidulans	ANID	25036689	AN4897	MtlA	cell wall stress (Calcofluor White, Congo Red, micafungin)	GO:0033554 (cellular response to stress)	vegetative tissue	Ortholog(s) have role in asexual sporulation resulting in formation of a cellular spore, cellular response to heat and cell septum, cell surface localization
	Aspergillus nidulans	ANID	24118544	AN8677	GfsA	cell wall stress (SDS, Congo Red) but negative role in Calcofluor White tolerance	GO:1901358 (beta-D-galactofuranose biosynthetic process), GO:0033554 (cellular response to stress)	vegetative tissue	Galactofuranosyltransferase involved in biosynthesis of galactofuranose antigen of cell wall O-glyca
	Aspergillus nidulans	ANID	12890030	AN6359	SconB	selenate	GO:0042762 (regulation of sulfur metabolic process), GO:0071248 (cellular response to metal ion)	vegetative tissue (in sconB2 mutant)	Protein involved in sulfur metabolite repression; contains an F-box and seven WD repeats
			24513272			negative in sulfide, Cd2+ and methylglyoxal tolerances	GO:0042762 (regulation of sulfur metabolic process), GO:0046686 (response to cadmium ion)	vegetative tissue
	Aspergillus nidulans	ANID	24513272	AN2302	SconC	negative in sulfide, Cd2+ and methylglyoxal tolerances	GO:0006790 (sulfur compound metabolic process), GO:0042762 (regulation of sulfur metabolic process), GO:0046686 (response to cadmium ion)	vegetative tissue	Skp1-related protein with a predicted role in sulfur metabolism; regulated by sulfur metabolite repression; NeddH-associated protein
	Aspergillus nidulans	ANID	24513272	AN8057	CysB	sulfide, Cd2+, methylglyoxal, menadione	GO:0008652 (cellular amino acid biosynthetic process), GO:0006535 (cysteine biosynthetic process from serine), GO:0046686 (response to cadmium ion), GO:0034599 (cellular response to oxidative stress)	vegetative tissue	Cysteine synthase; plays a role in amino acid metabolism
	Aspergillus nidulans	ANID	25156107	AN1267	HmbB	heat (42 oC), oxidative stress (menadione), negative in diamide stress	GO:0030437 (ascospore formation), GO:0043936 ( term: asexual sporulation resulting in formation of a cellular spore), GO:0034599 (cellular response to oxidative stress), GO:0034605 (cellular response to heat)	vegetative tissue	High-mobility group (HMG) protein with a predicted role in sequence-specific DNA binding, RNA polymerase III transcriptional preinitiation complex assembly and chromatin remodeling; required for germination of condidia and ascospores
			26297166			oxidative stress (menadione), negative under diamide stress	GO:0034599 (cellular response to oxidative stress)	vegetative tissue
	Aspergillus nidulans	ANID	25294314	AN7041	MsbA	cell wall stress (Congo Red, Calcofluor White), Mn2+ stress, ER stress (tunicamycin), amino acid starvation (5-methyl-DL-tryptophan), posaconazole	GO:0043708 (cell adhesion involved in biofilm formation), GO:0044182 (filamentous growth of a population of unicellular organisms), GO:0033554 (cellular response to stress), GO:0035690 (cellular response to drug), GO:0071248 (cellular response to metal ion), GO:0034976 (response to endoplasmic reticulum stress), GO:0009267 (cellular response to starvation), GO:0034198 (cellular response to amino …	vegetative tissue (in minimal medium)	Signaling mucin involved in regulation of starvation response, adhesion and secretion of cellulase
	Aspergillus nidulans	ANID	25626364	AN5583	AslA	K+ stress (bafilomycin remediable, an inhibitor of vacuolar H+-ATPase	GO:0030007 (cellular potassium ion homeostasis), GO:0009651 (response to salt stress), GO:0071470 (cellular response to osmotic stress)	vegetative tissue	Putative C2H2 zinc finger transcription factor, involved in vacuolar sequestration of potassium and vacuolar biogenesis
	Aspergillus nidulans	ANID	25820520	AN4483	CmkD/SrkA	negative in oxidative stress (H2O2, tBOOH, menadione) defence in ΔsakA, ΔsrkA mutant conidiospores, positive under tBOOH stress in ΔsakA, ΔsrkA mutant mycelia	GO:0034599 (cellular response to oxidative stress), GO:0070301 (cellular response to hydrogen peroxide)	conidiospores, vegetative tissue	Predicted protein serine/threonine kinase, part of HogA mitogen-activated protein kinase (MAPK) signaling pathway, involved in regulation of stress response and development
	Aspergillus nidulans	ANID	25712266	AN1060	KdmA	oxidative stress (H2O2, KO2, paraquat), light	GO:0034599 (cellular response to oxidative stress), GO:0070301 (cellular response to hydrogen peroxide)	vegetative tissue	Histone H3 demethylase, involved in transcriptional regulation
	Aspergillus nidulans	ANID	26468899	AN7683	Nce102	oxidative stress (positive under H2O2, paraquat but negative under menadione stress), negative role in myriocin and aureobasidin A (inhibitors of sphingolipid biosynthesis) tolerances at 37 and 42 oC	GO:0070941 (eisosome assembly), GO:0090155 (negative regulation of sphingolipid biosynthetic process), GO:0034599 (cellular response to oxidative stress), GO:0035690 (cellular response to drug), GO:0070887 (cellular response to chemical stimulus)	vegetative tissue	Eisosomal protein involved in eisosome stability; negatively regulates sphingolipid biosynthesis; ortholog of S. cerevisiae Nce102
	Aspergillus nidulans	ANID	20693301	AN5217	PilA	negative role in itraconazole tolerance	GO:0070941 (eisosome assembly), GO:0090155 (negative regulation of sphingolipid biosynthetic process), GO:0035690 (cellular response to drug)	vegetative tissue	Protein with similarity to sphingolipid long chain base-responsive protein Pil1; putative conserved eiosome component; expression upregulated after farnesol exposure; present at the conidial periphery and in punctate structures in myceli
			26468899			oxidative stress (positive under H2O2, paraquat but negative under menadione stress), negative role in myriocin and aureobasidin A (inhibitors of sphingolipid biosynthesis) tolerances at 37 and 42 oC	GO:0070941 (eisosome assembly), GO:0090155 (negative regulation of sphingolipid biosynthetic process), GO:0034599 (cellular response to oxidative stress), GO:0035690 (cellular response to drug), GO:0070887 (cellular response to chemical stimulus)	vegetative tissue
	Aspergillus nidulans	ANID	20693301	AN4615	SurG	negative role in itraconazole tolerance	GO:0035690 (cellular response to drug), GO:0031505 (fungal-type cell wall organization)	vegetative tissue	Transmembrane domain-containing protein with homology to S. cerevisiae Sur7p; SurG-GFP localizes perinuclearly and to patches in the periphery of spores and to the vacuole and endosomes of hyphae
	Aspergillus nidulans	ANID	26210809	AN6569	KaeA	1,4-diamino-2-butanone (an ornithine decarboxylase inhibitor), selenate	GO:0051276 (chromosome organization), GO:0006400 (tRNA modification), GO:0070525 (tRNA threonylcarbamoyladenosine metabolic process), GO:0071248 (cellular response to metal ion)	vegetative tissue (in suDpro mutants)	Putative component of the EKC/KEOPS complex, involved in regulation of arginine metabolism
	Aspergillus nidulans	ANID	26631869	AN10219		oxidative stress (menadione, tBOOH, diamide)	GO:0034599 (cellular response to oxidative stress)	vegetative tissue	Transcript induced in response to calcium dichloride in a CrzA-dependent manner; intracellular, menadione stress-induced protein
	Aspergillus nidulans	ANID	26631869	AN3987		oxidative stress (tBOOH)	GO:0034599 (cellular response to oxidative stress)	vegetative tissue	Tetratricopeptide repeat domain-containing protein; intracellular, menadione stress-induced protein
	Aspergillus nidulans	ANID	26631869	AN6058		oxidative stress (H2O2), negative under diamide tBOOH, sorbitol and Cd2+ stress	GO:0034599 (cellular response to oxidative stress), GO:0071470 (cellular response to osmotic stress), GO:0046686 (response to cadmium ion)	vegetative tissue	DUF833 domain-containing protein; intracellular, menadione stress-induced protein
	Aspergillus nidulans	ANID	26846452	AN5577	SodB/MnSOD	oxidative stress (menadione), apoptosis-eliciting PAF (Penicilliumn chrysogenum antifungal protein)	GO:0072593 (reactive oxygen species metabolic process), GO:0019430 (removal of superoxide radicals), GO:0034599 (cellular response to oxidative stress), GO:0006915 (apoptotic process)	vegetative tissue	Manganese-superoxide dismutase
	Aspergillus nidulans	ANID	26846452	AN6193	PimA	Cd2+ stress	GO:0051131 (chaperone-mediated protein complex assembly), GO:0035694 (mitochondrial protein catabolic process), GO:0006515 (protein quality control for misfolded or incompletely synthesized proteins), GO:0046686 (response to cadmium ion)	vegetative tissue	Ortholog(s) have ATP-dependent peptidase activity and role in chaperone-mediated protein complex assembly, mitochondrial protein catabolic process, protein quality control for misfolded or incompletely synthesized proteins
	Aspergillus nidulans	ANID	16464624	AN1414	XprG	carbon or nitrogen starvation (the ΔxprG mutant did not grow on albumin as an exclusive nitrogen or carbon source)	GO:0042594 (response to starvation), GO:0009267 (cellular response to starvation)	vegetative tissue	p53-like transcription factor that contains a Ndt80-like DNA-binding domain; transcriptional regulator of extracellular proteases; putative acid phosphatase with a predicted role in gluconic acid and gluconate metabolism
			24358888			positive role in carbon starvation elicited autolysis and pigment secretion	GO:0042594 (response to starvation), GO:0009267 (cellular response to starvation)	vegetative tissue
			27836782			positive role in carbon starvation elicited autolysis and pigment secretion, loss of function of XprG compensate for the effect of hxkC deletion in autolysis and pigment release	GO:0042594 (response to starvation), GO:0009267 (cellular response to starvation)	vegetative tissue
	Aspergillus nidulans	ANID	28052140	AN4558	AtrR	miconazole	GO:1901522 (positive regulation of transcription from RNA polymerase II promoter involved in cellular response to chemical stimulus), GO:0035690 (cellular response to drug)	vegetative tissue	Ortholog(s) have role in positive regulation of transcription from RNA polymerase II promoter involved in cellular response to chemical stimulus
	Aspergillus nidulans	ANID	28424666	AN10223	TpxA	oxidative stress (H2O2 - minor function only in ΔgpxA, ΔtpxA, ΔtpxB, ΔnapA quadruple mutant)	GO:0034599 (cellular response to oxidative stress)	vegetative tissue of ΔgpxA, ΔtpxA, ΔtpxB, ΔnapA quadruple mutant	Putative 1-Cys peroxiredoxin; intracellular; protein abundance decreased by menadione stress; expression reduced after exposure to farnesol
	Aspergillus nidulans	ANID	28424666	AN3973	TpxB	oxidative stress (H2O2 - minor function only in ΔgpxA, ΔtpxA, ΔtpxB, ΔnapA quadruple mutant)	GO:0045454 (cell redox homeostasis), GO:0034599 (cellular response to oxidative stress)	vegetative tissue of ΔgpxA, ΔtpxA, ΔtpxB, ΔnapA quadruple mutant	Putative peroxiredoxin
	Aspergillus nidulans	ANID	28370587	AN9069	CpsA	cell wall stress (SDS, Calcofluor White, but cpsA overexpression is also disadvantageous), oxidative stress (menadione), osmotic stress (NaCl but not sorbitol), heat (45 oC, but NaCl and sorbitol increased vegetative growth under thermal stress)	GO:0071554 (cell wall organization or biogenesis), GO:0033554 (cellular response to stress), GO:0034605 (cellular response to heat), GO:0034599 (cellular response to oxidative stress), GO:0071470 (cellular response to osmotic stress)	vegetative tissue	A putative polysaccharide synthase, which localizes in cytosolic vesicles and regulates cell wall composition and integrity, is involbed in adhesion to surfaces, positively regulates penicillin and sterigmatocystin productions as well as sexual and asexual developments
	Aspergillus nidulans	ANID	28481894	AN5709	VadA	oxidative stress (H2O2) tolerence and viability of conidia	GO:0034599 (cellular response to oxidative stress)	conidiospores	VosA/VelB-Activated Developmental gene, a dual function regulator controlling development, secondary metabolism and spore viability
			32872591			UV light	GO:0034644 (cellular response to UV)	conidiospores
	Aspergillus nidulans	ANID	28550061	AN3592	ClxA	heat (42 oC, in Ca2+ remediable, , which MidA and CchA dependent), ER stress (DTT), EGTA	GO:0034605 (cellular response to heat), GO:0006915 (apoptotic process), GO:0006986 (response to unfolded protein), GO:0071277 (cellular response to calcium ion)	vegetative tissue	Putative calnexin with a predicted role in protein folding and protein quality control on the endoplasmic reticulum (ER) membran
	Aspergillus nidulans	ANID	23071589	AN8842	Mid1/MidA	negative role in cell wall stress (Calcofluor White and Congo Red) tolerances	GO:0031505 (fungal-type cell wall organization), GO:0033554 (cellular response to stress)	vegetative tissue	Putative stretch-activated calcium channel; predicted glycosylphosphatidylinositol (GPI)-anchored protein
			25554700			negative role in itraconazole and voriconazole tolerances	GO:0035690 (cellular response to drug)	vegetative tissue
			28550061			heat (42 oC, in midA cchA double mutant, Ca2+ remediable), ER stress (DTT, in midA cchA double mutant, Ca2+ remediable)	GO:0031505 (fungal-type cell wall organization), GO:0098703 (calcium ion import across plasma membrane), GO:0071277 (cellular response to calcium ion), GO:0034605 (cellular response to heat), GO:0006986 (response to unfolded protein)	vegetative tissue (in midA cchA double mutant)
			29867880			negative under Ca2+ exposure	GO:0071277 (cellular response to calcium ion)	vegetative tissue
	Aspergillus nidulans	ANID	25118249	AN7464	PmrA	cell wall stress (Calcoflour White, Congo Red - sucose remediable)	GO:0031505 (fungal-type cell wall organization), GO:0033554 (cellular response to stress)	vegetative tissue	Putative calcium-transporting ATPase with a predicted role in energy metabolism; putative secretory pathway component; up-regulated under osmotic stress conditions
			28550061			heat (42 oC, in clxA pmrA double mutant, not Ca2+ remediable), ER stress (DTT, in clxA pmrA double mutant, not Ca2+ remediable)	GO:0031505 (fungal-type cell wall organization), GO:0070509 (calcium ion import), GO:0070588 (calcium ion transmembrane transport), GO:0006874 (cellular calcium ion homeostasis), GO:0034605 (cellular response to heat), GO:0006986 (response to unfolded protein)	vegetative tissue (in clxA pmrA double mutant)
	Aspergillus nidulans	ANID	28475687	AN7898	DbaD	bromoquinol (causing oxidative stress and apoptosis)	GO:0044550 (secondary metabolite biosynthetic process), GO:0055085 (transmembrane transport), GO:0035690 (cellular response to drug)	vegetative tissue (overexpression genome library)	Major facilitator superfamily (MFS) transporter with a role in secondary metabolism; member of the dba gene cluster; dba cluster expression is coregulated
	Aspergillus nidulans	ANID	12588984	AN2855	PacC	alkaline pH (8.0), molybdate stress, negative role under neomycin exposure	GO:0071469 (cellular response to alkaline pH), GO:0010446 (response to alkaline pH), GO:0071467 (cellular response to pH), GO:0035690 (cellular response to drug), GO:0071248 (cellular response to metal ion)	vegetative tissue (loss-of-function mutations)	C2H2 finger domain transcription factor; undergoes proteolytic activation in response to alkaline ambient pH; physically interacts with PalA by two-hybrid analysis
			17416893			alkaline pH (8.0), molybdate stress, negative role under neomycin exposure	GO:0071469 (cellular response to alkaline pH), GO:0010446 (response to alkaline pH), GO:0071467 (cellular response to pH), GO:0035690 (cellular response to drug), GO:0071248 (cellular response to metal ion)	vegetative tissue (loss-of-function mutations)
	Aspergillus nidulans	ANID	12588984	AN4351	PalA	alkaline pH (8.0), molybdate stress, negative role under neomycin exposure	GO:0071467 (cellular response to pH), GO:0036244 (cellular response to neutral pH), GO:0071469 (cellular response to alkaline pH), GO:0035690 (cellular response to drug)	vegetative tissue (in palA1 mutation)	Protein involved in a signaling pathway that activates PacC transcription factor in response to alkaline ambient pH
			17416893			alkaline pH (8.0), molybdate stress, negative role under neomycin exposure (data not shown)	GO:0071467 (cellular response to pH), GO:0036244 (cellular response to neutral pH), GO:0071469 (cellular response to alkaline pH), GO:0035690 (cellular response to drug), GO:0071248 (cellular response to metal ion)	vegetative tissue
	Aspergillus nidulans	ANID	17416893	AN0256	PalB	alkaline pH (8.0), molybdate stress, negative role under neomycin exposure (data not shown)	GO:0071467 (cellular response to pH), GO:0071469 (cellular response to alkaline pH), GO:0035690 (cellular response to drug), GO:0071248 (cellular response to metal ion)	vegetative tissue	Predicted calpain-like cysteine protease involved in a signaling pathway that activates PacC transcription factor in response to alkaline ambient pH
			38607089			alkaline pH (8.0), molybdate stress	GO:0071467 (cellular response to pH), GO:0071469 (cellular response to alkaline pH), GO:0071248 (cellular response to metal ion)	vegetative tissue
	Aspergillus nidulans	ANID	17416893	AN7560	PalC	alkaline pH (8.0), molybdate stress, negative role under neomycin exposure (data not shown)	GO:0071467 (cellular response to pH), GO:0071469 (cellular response to alkaline pH), GO:0035690 (cellular response to drug), GO:0071248 (cellular response to metal ion)	vegetative tissue	Protein involved in a signaling pathway that activates PacC transcription factor in response to alkaline ambient pH
	Aspergillus nidulans	ANID	17416893	AN1844	PalF	alkaline pH (8.0), molybdate stress, negative role under neomycin exposure (data not shown)	GO:0071467 (cellular response to pH), GO:0071469 (cellular response to alkaline pH), GO:0035690 (cellular response to drug), GO:0071248 (cellular response to metal ion)	vegetative tissue	Arrestin-related protein involved in a signaling pathway that activates PacC transcription factor in response to alkaline ambient pH; becomes ubiquitylated in alkaline pH
			17951518			alkaline pH (8.0)	GO:0071469 (cellular response to alkaline pH)	vegetative tissue (in palH17 phenotypically null mutation)
	Aspergillus nidulans	ANID	17416893	AN6886	PalH	alkaline pH (8.0), molybdate stress, negative role under neomycin exposure (data not shown)	GO:0071467 (cellular response to pH), GO:0071469 (cellular response to alkaline pH), GO:0035690 (cellular response to drug), GO:0071248 (cellular response to metal ion)	vegetative tissue	Protein involved in a signaling pathway that activates PacC transcription factor in response to alkaline ambient pH; contains 7 transmembrane motifs
			17951518			alkaline pH (8.0)	GO:0071469 (cellular response to alkaline pH)	vegetative tissue (in palF15 phenotypically null mutation)
	Aspergillus nidulans	ANID	17951518	AN4853	PalI	alkaline pH (8.0)	GO:0071469 (cellular response to alkaline pH)	vegetative tissue (in palI32 loss-of-function mutation)	Putative membrane protein involved in a signaling pathway that activates PacC transcription factor in response to alkaline ambient pH
	Aspergillus nidulans	ANID	28611736	AN3117	CrpA	Cu2+, Ag+ (?), and Cd2+ stress	GO:0015691 (cadmium ion transport), GO:0006825 (copper ion transport), GO:0015673 (silver ion transport), GO:0006878 (cellular copper ion homeostasis), GO:0046686 (response to cadmium ion), GO:0071248 (cellular response to metal ion)	vegetative tissue	Ortholog(s) have copper transmembrane transporter activity, phosphorylative mechanism activity, role in cadmium ion transport, cellular copper ion homeostasis, copper ion transport, silver ion transport and plasma membrane localization
			32449553			Cu2+ and Cd2+ stress tolerances (paradoxical growth stimulation by these metal ions in the gene deletion mutants under certain growth conditions)	GO:0046686 (response to cadmium ion), GO:0071248 (cellular response to metal ion)	vegetative tissue
			37676031			Zn2+ and Fe2+ exposures	GO:0071248 (cellular response to metal ion), GO:0010043 (response to zinc ion), GO:0006879 (cellular iron ion homeostasis)	vegetative tissue
	Aspergillus nidulans	ANID	28611736	AN1924	AceA	Cu2+, Ag+ (?), and Cd2+ stress	GO:0006878 (cellular copper ion homeostasis), GO:0046686 (response to cadmium ion), GO:0071248 (cellular response to metal ion)	vegetative tissue	Has domain(s) with predicted DNA binding, DNA-binding transcription factor activity, copper ion binding activity, role in regulation of transcription, DNA-templated and host cell nucleus, nucleus localization
	Aspergillus nidulans	ANID	28611736	AN7011	CrdA	Ag+ (?) stress	GO:0071248 (cellular response to metal ion) (?)	vegetative tissue	Metallothioneine-like, possible ortholog of CaCRD2
	Aspergillus nidulans	ANID	29361208	AN8692	PrxA	oxidative stress (H2O2, tBOOH)	GO:0034599 (cellular response to oxidative stress), GO:0070301 (cellular response to hydrogen peroxide)	vegetative tissue	Thioredoxin-dependent peroxidase; intracellular; PRX5-like domain; highly similar to the allergen Aspf3 from related fungi; menadione stress-repressed protein; osmoadaptation-induced protein; repressed by starvation-induced autophagy
			34613761			oxidative stress (menadione)	GO:0034599 (cellular response to oxidative stress)	vegetative tissue
			37495309			oxidative stress (H2O2, tBOOH, menadione)	GO:0034599 (cellular response to oxidative stress), GO:0070301 (cellular response to hydrogen peroxide)	vegetative tissue
	Aspergillus nidulans	ANID	31394175	AN7258	SspA	oxidative stress (H2O2, paraquat), cell wall stress (Congo Red)	GO:0034599 (cellular response to oxidative stress), GO:0070301 (cellular response to hydrogen peroxide), GO:0033554 (cellular response to stress)	vegetative tissue	Ortholog(s) have cell cortex, peroxisome localization
	Aspergillus nidulans	ANID	31556180	AN9008	FphA	heat (37 oC - light, 42 oC - dark, in the absence of uracil and uridine)	GO:0071491 (cellular response to red light), GO:0034605 (cellular response to heat)	vegetative tissue	Phytochrome photoreceptor, a red-light sensor that represses sexual development under red light; activator of polarized growth in the dark; binds chromophore biliverdin; interacts with VeA and LreB
	Aspergillus nidulans	ANID	32221392	AN0117	SvfA	oxidative stress (menadione, H2O2), cold stress (20 oC)	GO:0034599 (cellular response to oxidative stress), GO:0070301 (cellular response to hydrogen peroxide), GO:0034605 (cellular response to heat)	vegetative tissue	Ortholog(s) have role in cellular response to oxidative stress
	Aspergillus nidulans	ANID	32269291	AN2020	HbxB	oxidative stress (H2O2), heat (55 oC)	GO:0006355 (regulation of transcription, GO:0034605 (cellular response to heat), GO:0034599 (cellular response to oxidative stress), GO:0070301 (cellular response to hydrogen peroxide)	conidiospores	Has domain(s) with predicted DNA binding, DNA-binding transcription factor activity, sequence-specific DNA binding activity and role in regulation of transcription, DNA-templated
			33440846	AN2020		negative in Congo Red response	GO:0031505 (fungal-type cell wall organization), GO:0033554 (cellular response to stress)	vegetative tissue
	Aspergillus nidulans	ANID	32477294	AN8874	DnmA	oxidative stress (menadione)	GO:0001300 (chronological cell aging), GO:0034643 (establishment of mitochondrion localization, microtubule-mediated), GO:000026 (mitochondrial fission), GO:0034599 (cellular response to oxidative stress)	vegetative tissue	Ortholog(s) have GTPase activity, identical protein binding, protein homodimerization activity
	Aspergillus nidulans	ANID	32477294	AN6225	FisA	oxidative stress (menadione)	GO:0001300 (chronological cell aging), GO:000026 (mitochondrial fission), GO:0016559 (peroxisome fission), GO:0034599 (cellular response to oxidative stress)	vegetative tissue	Ortholog(s) have role in chronological cell aging, hyphal growth, mitochondrial fission, peroxisome fission, peroxisome organization and mitochondrial outer membrane, peroxisome localization
	Aspergillus nidulans	ANID	32667960	AN1368	AN1368	gliotoxin	GO:0070887 (cellular response to chemical stimulus), GO:0036146 (cellular response to mycotoxin)	vegetative tissue	Has domain(s) with predicted DNA-binding transcription factor activity, RNA polymerase II-specific, zinc ion binding activity, role in regulation of transcription, DNA-templated and nucleus localization
	Aspergillus nidulans	ANID	32868868	AN1628	EnaB	Na+ and Li+ stress, alkaline pH (8.0, in ΔenaB mutant and, especially, in ΔenaA ΔenaB double mutant), Li+ stress under alkaline pH (8.0)	GO:0070588 (calcium ion transmembrane transport), GO:0097623 (potassium ion export across plasma membrane), GO:0071470 (cellular response to osmotic stress), GO:0071248 (cellular response to metal ion), GO:0071469 (cellular response to alkaline pH)	vegetative tissue (typically in ΔenaB mutant and also in ΔenaA ΔenaB double mutant, as indicated)	Putative membrane ATPase with a predicted role in energy metabolism
	Aspergillus nidulans	ANID	32868868	AN6642	EnaA	alkaline pH (8.0, in ΔenaA ΔenaB double mutant)	GO:0006813 (potassium ion transport), GO:0006814 (sodium ion transport), GO:0071469 (cellular response to alkaline pH)	vegetative tissue (in ΔenaA ΔenaB double mutant)	Putative potassium-transporting ATPase with a predicted role in energy metabolism; locus contains the conserved upstream open reading frames (uORFs) AN6642-uORF and AN6642-uORF.2
	Aspergillus nidulans	ANID	29401458	AN1245	Sem1	oxidative stress (H2O2, menadione)	GO:0006406 (mRNA export from nucleus), GO:0043248 (proteasome assembly), GO:0034599 (cellular response to oxidative stress), GO:0070301 (cellular response to hydrogen peroxide)	vegetative tissue	Has domain(s) with predicted role in mRNA export from nucleus, proteasome assembly and proteasome regulatory particle, lid subcomplex localization
	Aspergillus nidulans	ANID	30044771	AN0585	SclB	oxidative stress (H2O2)	GO:0008270 (zinc ion binding), GO:0034599 (cellular response to oxidative stress), GO:0070301 (cellular response to hydrogen peroxide)	conidiospores	Has domain(s) with predicted DNA-binding transcription factor activity, RNA polymerase II-specific, zinc ion binding activity, role in regulation of transcription, DNA-templated and nucleus localization
	Aspergillus nidulans	ANID	17630329	AN2005	YpdA	osmotic stress (NaCl, sorbitol)	GO:0007234 (osmosensory signaling via phosphorelay pathway), GO:0006970 (response to osmotic stress)	vegetative tissue (in hyphae of ypdA-/ypdA+ heterokaryons)	Histidine-containing phosphotransfer protein, part of a two-component signal transducer involved in the HOG signaling pathway that regulates osmotic stress response
	Aspergillus nidulans	ANID	33086570	AN4402	Por1	oxidative stress (menadione, antimycin - complex III inhibiting, especially in the presence of reactive sulfhydryl thioles such as cysteine or sulfite), methylene blue (a Hsp70 inhibitor - in the presence of reactive sulfur sources)	Ortholog(s) have ubiquinone binding, voltage-gated anion channel activity	vegetative tissue of Anpor1::pyr-4 mutant	Ortholog(s) have voltage-gated anion channel activity and role in DNA transport, apoptotic process, cell redox homeostasis, ion transport, mitochondrion organization
	Aspergillus nidulans	ANID	32389297	AN6792	GfdB	oxidative (H2O2, tBOOH, diamide), cell wall stress (Congo Red)	GO:0034599 (cellular response to oxidative stress), GO:0042542 (response to hydrogen peroxide), GO:0031505 (fungal-type cell wall organization), GO:0033554 (cellular response to stress)	vegetative tissue	Putatively encoding a glycerol 3-phosphate dehydrogenase
			32510634			oxidative (H2O2, tBOOH, menadione), cell wall stress (Congo Red), heavy metal stress (Cd2+)	GO:0034599 (cellular response to oxidative stress), GO:0042542 (response to hydrogen peroxide), GO:0031505 (fungal-type cell wall organization), GO:0033554 (cellular response to stress), GO:0071276 ( cellular response to cadmium ion)	vegetative tissue of genetically supplemented Aspergillus glaucus 'c gfdB (A. nidulans) atrains
			36811707			negative in the osmophily (sorbitol, NaCl) of A. wentii, negative in oxidative stress (H2O2, MSB, diamide) and cell wall stress (Congo Red) treatments, positive under Cd2+ exposures	GO:007147 (cellular hyperosmotic response), GO:0006970 (response to osmotic stress), GO:0034599 (cellular response to oxidative stress), GO:0042542 (response to hydrogen peroxide), GO:0031505 (fungal-type cell wall organization), GO:0033554 (cellular response to stress), GO:0071276 ( cellular response to cadmium ion)	vegetative tissue of genetically supplemented Aspergillus wentii 'c gfdB (A. nidulans) atrains
	Aspergillus nidulans	ANID	33484321	AN8006	DewA	heat (37, 40, 42 and 44 oC), osmotic stress (NaCl)	GO:0034605 (cellular response to heat), GO:0071470 (cellular response to osmotic stress)	yeast vegetative cells, dewA expressed in Saccharomyces cerevisiae using the Yeast Surface Display α-agglutinin (Aga1-Aga2) system	Spore-wall fungal hydrophobin
	Aspergillus nidulans	ANID	33637571	AN1879	DugB	carbon stravation, negative in Cd(II) stress in the ΔdugB ΔdugC duble mutant	GO:0090549 (response to carbon starvation), GO:0071276 ( cellular response to cadmium ion)	vegetative tissue	Component of glutamine amidotransferase (GATase II); forms a complex with Dug3p to degrade glutathione (GSH) and other peptides containing a gamma-glu-X bond (for Dug2 in SGD)
	Aspergillus nidulans	ANID	33637571	AN1092	DugC	carbon stravation, negative in Cd(II) stress in the ΔdugB ΔdugC duble mutant	GO:0090549 (response to carbon starvation), GO:0071276 ( cellular response to cadmium ion)	vegetative tissue	Component of glutamine amidotransferase (GATase II); forms a complex with Dug2p to degrade glutathione (GSH) and other peptides containing a gamma-glu-X bond (for Dug2 in SGD)
	Aspergillus nidulans	ANID	33746193	AN10173	PufE	heat (55 oC), conidiospore viability	GO:0034605 (cellular response to heat)	conidiospores	RNA-binding protein, it plays an important role in conidial viability and stress tolerance
	Aspergillus nidulans	ANID	34290549	AN6859	VidD	heat (55 oC), conidiospore viability	GO:0034605 (cellular response to heat)	conidiospores	a VosA/VelB-inhibited developmental gene, it plays an important role in conidial viability and stress tolerance
	Aspergillus nidulans	ANID	34769008	AN4562	RsmA	oxidative stress (H2O2, tBOOH, menadione, diamide)	GO:0034599 (cellular response to oxidative stress), GO:0070301 (cellular response to hydrogen peroxide)	vegetative tissue	Basic leucine zipper (bZIP) type transcription factor; involved in regulation of secondary metabolite production such as gliotoxin; neutrophils show decreased migration to overexpression mutant supernatants
	Aspergillus nidulans	ANID	34613761	AN2343	AnNTR	negative under oxidative (menadione) stress	GO:0034599 (cellular response to oxidative stress)	vegetative tissue	Putative nitroreductase
	Aspergillus nidulans	ANID	34613761	AN0241	SodA	oxidative stress (menadione)	GO:0034599 (cellular response to oxidative stress)	vegetative tissue	Cu/Zn-superoxide dismutase
	Aspergillus nidulans	ANID	35107348	ANID_00113.1/ AN0113	Bud3	cell wall stress (Calcofluar White, Congo Red, micafungin)	GO:0031505 (fungal-type cell wall organization), GO:0033554 (cellular response to stress), GO:0035690 (cellular response to drug)	conidiodpores (germinating, colony forming)	Putative Rho guanyl nucleotide exchange factor (Rho-GEF), septation
	Aspergillus nidulans	ANID	35107348	ANID_6150.1/ AN6150	Bud4	cell wall stress (Calcofluar White, Congo Red, micafungin), miconazole	GO:0031505 (fungal-type cell wall organization), GO:0033554 (cellular response to stress), GO:0035690 (cellular response to drug)	conidiodpores (germinating, colony forming)	Cell polarity protein, septation
	Aspergillus nidulans	ANID	35107348	ANID_02687.1/ AN2687	Rho4	cell wall stress (Calcofluar White, Congo Red, micafungin)	GO:0031505 (fungal-type cell wall organization), GO:0033554 (cellular response to stress), GO:0035690 (cellular response to drug)	conidiodpores (germinating, colony forming)	Putative Rho-like GTPase, septation
	Aspergillus nidulans	ANID	36114253	AN5955	CsgA	negative in spore viability (10 days), negative in heat (55 oC), UV light and oxidative (H2O2) stresses	GO:0034605 (cellular response to heat), GO:0071482 (cellular response to light stimulus), GO:0034644 (cellular response to UV), GO:0034599 (cellular response to oxidative stress), GO:0070301 (cellular response to hydrogen peroxide),	conidiospores	Has domain(s) with predicted DNA binding, RNA polymerase II transcription factor activity, sequence-specific DNA binding, zinc ion binding activity …
	Aspergillus nidulans	ANID	36204617	AN8643	AtfB	positive to osmotioc stress (NaCl) but negative under sorbitol exposure, heat (50 oC) stress (conidiospores)	GO:0071470 (cellular response to osmotic stress), GO:0034605 (cellular response to heat)	vegetative tissue and conidiospores (heat)	Ortholog(s) have role in cellular response to heat, cellular response to hydrogen peroxide
	Aspergillus nidulans	ANID	36243791	AN2885	HmbA	heat stress (40 oC, sorbitol remediable), negative for cell wall stress (Calcofluor White, Congo Red, SDS), positive for caffeine	GO:0034605 (cellular response to heat), GO:0031505 (fungal-type cell wall organization), GO:0033554 (cellular response to stress)	vegetative tissue	Non-histone chromosomal protein 6, putative, high mobility group B protein
	Aspergillus nidulans	ANID	35941834	AN7571	MscA	Ca2+ ion stress	GO:0071277 (cellular response to calcium ion)	vegetative tissue of ΔmscA gene deletion and gpdAp-mscA overexpressing strains	Ortholog(s) have stretch-activated, cation-selective, calcium channel activity, role in calcium ion transmembrane transport, cell volume homeostasis, …
	Aspergillus nidulans	ANID	35941834	AN6053	MscB	Ca2+ ion stress	GO:0071277 (cellular response to calcium ion)	vegetative tissue of gpdAp-mscA overexpressing strain	Ortholog(s) have role in cell volume homeostasis, cellular calcium ion homeostasis, regulation of resting membrane potential and cortical endoplasmic reticulum …
	Aspergillus nidulans	ANID	36552763	AN6503	VadH	osmotic stress (NaCl, sorbitol, glycerol)	GO:0071470 (cellular response to osmotic stress)	vegetative tissue	Has domain(s) with predicted nucleic acid binding, zinc ion binding activity
	Aspergillus nidulans	ANID	37495309	AN8080	PrxB	oxidative stress (H2O2, menadione)	GO:0034599 (cellular response to oxidative stress), GO:0070301 (cellular response to hydrogen peroxide)	only in vegetative tissues of ΔprxA ΔprxB and ΔprxA ΔprxB ΔnapA mutants	Ortholog(s) have thioredoxin peroxidase activity, role in cell redox homeostasis, cellular response to oxidative stress, response to metal ion and hyphal cell wall, …
	Aspergillus nidulans	ANID	37528554	AN2854	FkhB	heat (50 oC)	GO:0034605 (cellular response to heat)	conidiospores	Forkhead gene
	Aspergillus nidulans	ANID	37943062	AN10640	FlpA	phosphate salt stress (NaH2PO4)	GO:007147 (cellular hyperosmotic response), GO:0006970 (response to osmotic stress)	vegetative tissue	Ortholog(s) have role in positive regulation of septation initiation signaling, regulation of phosphorylation of RNA polymerase II C-terminal domain …, putative member of the CTDK-1 kinase complex, putative cyclin
	Aspergillus nidulans	ANID	37943062	AN6312	FlpB	phosphate salt stress (NaH2PO4)	GO:007147 (cellular hyperosmotic response), GO:0006970 (response to osmotic stress)	vegetative tissue	Ortholog(s) have cytosol, trimeric positive transcription elongation factor complex b localization, putative member of the C-terminal domain kinase complex CTDK-1
	Aspergillus nidulans	ANID	37805121	AN2880	CalF	cell wall stress (Calcofluor White, Congo Red - Ca2+-remediable)	GO:0031505 (fungal-type cell wall organization), GO:0033554 (cellular response to stress), GO:0071277 (cellular response to calcium ion), GO:0006874 (cellular calcium ion homeostasis)	vegetative tissue	Calcium-dependent channel, 7TM region, putative phosphate, putative
	Aspergillus nidulans	ANID	38248967	AN4355	ProC	reactive nitrogen species (acidified nitrite)	GO:0071500 (cellular response to nitrosative stress)	vegetative tissue if proC transformed strain	Hypothetical pyrroline-5-carboxylate reductase
	Aspergillus nidulans	ANID	38248967	AN3675	CpcA	reactive nitrogen species (acidified nitrite)	GO:0071500 (cellular response to nitrosative stress)	vegetative tissue	bZIP transcription factor CpcA, Cross-Pathway Control transcription factor
	Aspergillus nidulans	ANID	38447800	AN5003	SscA	heat stress (50 oC), oxidative stress (H2O2, tBOOH, menadione), amphotericin B	GO:0034605 (cellular response to heat), GO:0034599 (cellular response to oxidative stress), GO:0070301 (cellular response to hydrogen peroxide), GO:0035690 (cellular response to drug)	conidiospores	C2H2 zinc finger domain protein
	Aspergillus nidulans	ANID	38699477	AN9181	NmrB	negative under salicylate, benzoate, resveratrol treatments, negative under amphotericin B but positive under itraconazole exposures, negative under cell wall (Congo Red) and oxidative (H2O2 and menadione) stresses	GO:0070887 (cellular response to chemical stimulus), GO:0035690 (cellular response to drug), GO:0031505 (fungal-type cell wall organization), GO:0033554 (cellular response to stress), GO:0034599 (cellular response to oxidative stress), GO:0070301 (cellular response to hydrogen peroxide)	vegetative tissue	Contains a phenylcoumaran benzylic ether reductase-like domain and a Nitrogen metabolite repressor regulator domain (NmrA)
	Aspergillus nidulans	ANID	38918572	AN4618	MylA	spore viability (2, 7 and 10 days) and germination, heat stress (55 oC), oxidative stress (H2O2)	GO:0034605 (cellular response to heat), GO:0034599 (cellular response to oxidative stress), GO:0070301 (cellular response to hydrogen peroxide)	conidiospores	Has domain(s) with predicted DNA binding, chromatin binding activity, MYB-like protein containing two MYB repeats

## Sheet: Under AtfA control
Table S1 - Aspergillus nidulans Stress Protein Database - Sheet 2 - Stress protein genes under AtfA control
	Color code
				No AtfA binding
				AtfA binding in both unstressed and MSB stressed cultures					Conidiospore-related phenotypes
				AtfA binding in unstressed cultures					Conidiospore-related phenotypes
				AtfA binding in MSB stressed cultures
AtfA controlled stress protein genes in total: 46 genes, phenotypes in conidiospores: 19
Notes	Species	Species ID	PMID	ID	Protein	Stress	GO term	Development	Function
AtfA binding in both unstressed and MSB stressed cultures: 35 genes, phenotypes in conidiospores: 18
	Aspergillus nidulans	ANID	8598056	AN8637	CatA	oxidative stress (H2O2)	GO:0006979 (response to oxidative stress), GO:0042744 (hydrogen peroxide catabolic process)	conidiospores	Conidia-specific catalase; predicted role in gluconic acid and gluconate metabolism
			10589732			heat (50 oC)	GO:0034605 (cellular response to heat)	germlings (transcription only)
			21320182			oxidative stress (H2O2)	GO:0006979 (response to oxidative stress), GO:0042744 (hydrogen peroxide catabolic process)	conidiospores
	Aspergillus nidulans	ANID	8809779	AN3441	OrlA	heat (42 oC)	GO:0034605 (cellular response to heat), GO:0031505 (fungal-type cell wall organization), GO:0005992 (trehalose biosynthetic process)	vegetative tissue, conidiospores	Trehalose 6-phosphate phosphatase, predicted subunit of the trehalose-6-phosphate synthase/phosphatase complex; involved in chitin synthesis at elevated temperatures
	Aspergillus nidulans	ANID	10438537	AN7725	PyroA	methylene blue + light	GO:0008615 (pyridoxine biosynthetic process)	vegetative tissue	Protein required for biosynthesis of pyridoxine; highly conserved throughout fungi, plants and bacteria
	Aspergillus nidulans	ANID	11918796	AN1017	HogA/SakA	osmotic stress (NaCl, KCl, sorbitol at 30 oC but not at 37 oC)	GO:007147 (cellular hyperosmotic response), GO:0006972 (hyperosmotic response), GO:0007231 (osmosensory signaling pathway), GO:0071470 (cellular response to osmotic stress)	vegetative tissue	Putative mitogen-activated protein kinase (MAPK) involved in osmotic stress response; highly up-regulated under osmotic stress conditions; required for sexual development and sporulation; mutant sensitive to NaCl
			12180932			oxidative stress (H2O2), osmotic stress (KCl, MAPK is activated but no phenotype in mutant), conidiospores are sensitive to heat (50 oC, germinated spores), oxidative stress (H2O2, germinated spores) and storage (quiescent conidia kept at 4 oC)	GO:007147 (cellular hyperosmotic response), GO:0034599 (cellular response to oxidative stress), GO:0070301 (cellular response to hydrogen peroxide)	conidiospores (germinated and quiescent as indicated), vegetative tissue
			15882418			osmotic stress (NaCl, sorbitol)	GO:007147 (cellular hyperosmotic response), GO:0006972 (hyperosmotic response), GO:0007231 (osmosensory signaling pathway), GO:0071470 (cellular response to osmotic stress)	vegetative tissue
			17341812			negative role in iprodione and fludioxonil tolerances (resistances were observed with ΔsrrA ΔhogA double mutant)	GO:007147 (cellular hyperosmotic response), GO:0006972 (hyperosmotic response), GO:0007231 (osmosensory signaling pathway), GO:0071470 (cellular response to osmotic stress), GO:0035690 (cellular response to drug)	vegetative tissue (in ΔsrrA ΔhogA double mutant)
			17617716			osmotic stress (NaCl), negative role in fludioxonil tolerance	GO:0071470 (cellular response to osmotic stress), GO:0035690 (cellular response to drug)	vegetative tissue
			19596074			osmotic stress (KCl, sorbitol), iprodione, fludioxonil	GO:0071470 (cellular response to osmotic stress), GO:0035690 (cellular response to drug)	vegetative tissue
			21091509			farnesol stress (apoptosis inducing)	GO:1900101 (regulation of endoplasmic reticulum unfolded protein response), GO:0097308 (cellular response to farnesol)	vegetative tissue
			21320182			oxidative stress (H2O2, tBOOH, methylglyoxal - conidia; tBOOH, menadione - mycelia)	GO:0034599 (cellular response to oxidative stress), GO:0070301 (cellular response to hydrogen peroxide)	vegetative tissue, conidiospores
			25820520			conodiospores are sensitive to oxidative stress (H2O2, tBOOH, menadione), mycelia are sensitive to tBOOH	GO:0034599 (cellular response to oxidative stress), GO:0070301 (cellular response to hydrogen peroxide)	conidiospores, vegetative tissue
			31556180			heat (37 oC - light, 42 oC - dark, in the absence of uracil and uridine)	GO:0034605 (cellular response to heat)	vegetative tissue
			30405576			cell wall stress (Calcofluor White, Congo Red - conidia, hyphae), oxidative stress (H2O2 - conidia)	GO:0034599 (cellular response to oxidative stress), GO:0070301 (cellular response to hydrogen peroxide), GO:0033554 (cellular response to stress)	conidiospores, vegetative tissue
			34549285			osmotic stress (NaCl, KCl, sorbitol)	GO:007147 (cellular hyperosmotic response), GO:0006972 (hyperosmotic response), GO:0007231 (osmosensory signaling pathway), GO:0071470 (cellular response to osmotic stress)	vegetative tissue
	Aspergillus nidulans	ANID	12823816	AN5563	GldB	osmotic stress (NaCl)	GO:0071472 (cellular response to salt stress), GO:0006071 (glycerol metabolic process), GO:0006973 (intracellular accumulation of glycerol)	vegetative tissue, conidiospores	Putative dehydrogenase with a predicted role in carbohydrate metabolism; NADP+-dependent glycerol dehydrogenase; required for osmotolerance; transcript downregulated by growth in glycerol; expression upregulated after exposure to farnesol
	Aspergillus nidulans	ANID	15228532	AN5755	RgsA	negative role in heat and oxidative stress (H2O2) tolerance	GO:0007186 (G protein-coupled receptor signaling pathway), GO:0034605 (cellular response to heat), GO:0034599 (cellular response to oxidative stress)	conidiospores (H2O2), vegatetaive tissue (H2O2), germlings (heat)	Member of the RGS (regulator of G-protein signaling) family, involved in regulation of stress response and conidiation; negatively regulates GanB function
	Aspergillus nidulans	ANID	15882418	AN0931	PbsA/PbsB	osmotic stress (NaCl, sorbitol)	GO:007147 (cellular hyperosmotic response), GO:0006972 (hyperosmotic response), GO:0000169 (activation of MAPK activity involved in osmosensory signaling pathway)	vegetative tissue	Mitogen activated protein kinase kinase (MAPKK) of the HOG signaling pathway that regulates osmotic stress response; mutants are sensitive to NaCl and 1.5 M sucrose
			23505451			osmotic stress (NaCl, sucrose)	GO:0071470 (cellular response to osmotic stress)	vegetative tissue
			30405576			cell wall stress (Calcofluor White, Congo Red - conidia, hyphae)	GO:0033554 (cellular response to stress)	conidiospores, vegetative tissue
	Aspergillus nidulans	ANID	16087751	AN6305	PkaA	oxidative stress (H2O2)	GO:0007186 (G protein-coupled receptor signaling pathway), GO:0006979 (response to oxidative stress), GO:0070301 (cellular response to hydrogen peroxide)	vegetative tissue	cAMP-dependent protein kinase catalytic subunit; cAMP signaling during conidial germination; overlapping functions with SchA; induced by osmotic stress; mutant growth defect remediated by sucrose and NaCl; reduced growth on AVICEL medium
			19648579			cell wall stress (caspofungin)	GO:0035690 (cellular response to drug), GO:0033554 (cellular response to stress)	vegetative tissue
			23505451			Osmoremediable growth defect (sucrose, NaCl)	GO:0033554 (cellular response to stress), GO:0071470 (cellular response to osmotic stress)	vegetative tissue
	Aspergillus nidulans	ANID	15950156	AN7950	EglC	negative role in cell wall stress (enzyme - Glucanex - digestion) tolerance	GO:0009251 (glucan catabolic process), GO:0033554 (cellular response to stress)	vegetative tissue	Putative glucan endo-1,3-beta-D-glucosidase with predicted role in degradation of glucans; glycosyl phosphatidylinositol (GPI)-linked protein
	Aspergillus nidulans	ANID	17631497	AN0170	TrxA	oxidative stress (H2O2), recombinant proteins TrxA and TrxR, expressed in E. coli, were able to reduce insulin and oxidized glutathione in an NADPH-dependent manner	GO:0034599 (cellular response to oxidative stress), GO:0006979 (response to oxidative stress), GO:0070301 (cellular response to hydrogen peroxide), GO:0042744 (hydrogen peroxide catabolic process), GO:0034614 (cellular response to reactive oxygen species)	vegetative tissue	Thioredoxin; predicted role in cell redox homeostasis; required for conidiation; expression upregulated after exposure to farnesol
	Aspergillus nidulans	ANID	17912349	AN1959	VosA	oxidative stress (H2O2), heat (50 oC)	GO:0048315 (conidium formation), GO:0030435 (sporulation resulting in formation of a cellular spore), GO:0005992 (trehalose biosynthetic process), GO:0006979 (response to oxidative stress), GO:0070301 (cellular response to hydrogen peroxide), GO:0034605 (cellular response to heat)	conidiospores (ascospores)	Nuclear protein involved in spore formation and trehalose accumulation; potential transcription-activating domain; mutants have low spore viability; two overlapping transcripts; VosA-VelB form a dimeric complex in hyphae grown in the dark
			21152013			oxidative stress (H2O2), UV light	GO:0070301 (cellular response to hydrogen peroxide), GO:0034644 (cellular response to UV)	conidiospores
			30044771			oxidative stress (H2O2)	GO:0006979 (response to oxidative stress), GO:0070301 (cellular response to hydrogen peroxide)	conidiospores
			31963266			oxidative stress (H2O2), heat (50 oC)	GO:0006979 (response to oxidative stress), GO:0070301 (cellular response to hydrogen peroxide), GO:0034605 (cellular response to heat)	ascospores
			38447800			heat stress (50 oC), oxidative stress (H2O2, tBOOH, menadione), amphotericin B	GO:0034605 (cellular response to heat), GO:0034599 (cellular response to oxidative stress), GO:0070301 (cellular response to hydrogen peroxide), GO:0035690 (cellular response to drug)	conidiospores
Knocked out	Aspergillus nidulans	ANID	18838792	AN2911	AtfA	oxidative stress (H2O2), heat (50 oC), cold (4 oC)	GO:0034605 (cellular response to heat), GO:0034599 (cellular response to oxidative stress)	conidiospores	Basic-region leucine zipper transcription factor; plays a role in the response of conidia to stress; expression upregulated after exposure to farnesol
			19596074			osmotic stress (KCl, sorbitol)	GO:0071470 (cellular response to osmotic stress)	vegetative tissue
			20131067			oxidative stress (H2O2, menadione, tBOOH)	GO:0034599 (cellular response to oxidative stress)	vegetative tissue
			21091509			farnesol stress (apoptosis inducing)	GO:1900101 (regulation of endoplasmic reticulum unfolded protein response), GO:0097308 (cellular response to farnesol)	vegetative tissue
			21320182			oxidative stress (H2O2, tBOOH, methylglyoxal - conidia; tBOOH, menadione - mycelia)	GO:0034599 (cellular response to oxidative stress), GO:0070301 (cellular response to hydrogen peroxide)	vegetative tissue, conidiospores
			25416206			oxidative stress (H2O2, tBOOH)	GO:0034599 (cellular response to oxidative stress), GO:0070301 (cellular response to hydrogen peroxide)	vegetative tissue
			26115917			oxidative stress (H2O2, menadione, tBOOH, diamide)	GO:0034599 (cellular response to oxidative stress)	vegetative tissue
			28424666			oxidative stress (H2O2 - conidia)	GO:0034599 (cellular response to oxidative stress), GO:0070301 (cellular response to hydrogen peroxide)	conidiospores
			36204617			oxidative stress (menadione, tBOOH), negative under cell wall integrity (Congo Red) stress	GO:0034599 (cellular response to oxidative stress), GO:0031505 (fungal-type cell wall organization), GO:0033554 (cellular response to stress)	vegetative tissue
	Aspergillus nidulans	ANID	20362686	AN9396	DidB	alkaline pH (~8.0)	GO:0032511 (late endosome to vacuole transport via multivesicular body sorting pathway), GO:0015031 (protein transport), GO:0071469 (cellular response to alkaline pH)	vegetative tissue	Protein involved in the vacuolar protein sorting via the multivesicular body pathway
	Aspergillus nidulans	ANID	22634043	AN5324	DlpA	caspofungin, DTT, osmotic stress (sorbitol, NaCl, transcriptional), cold (12 oC, transcriptional), farnesol (transcriptional), oxidative stress (H2O2, conidia), heat (55 oC, conidia)	GO:0097308 (cellular response to farnesol), GO:0034605 (cellular response to heat), GO:0070301 (cellular response to hydrogen peroxide), GO:0071470 (cellular response to osmotic stress), GO:0034599 (cellular response to oxidative stress), GO:1900101 (regulation of endoplasmic reticulum unfolded protein response), GO:0097308 (cellular response to farnesol)	vegetative tissue	Dehydrin-like protein
	Aspergillus nidulans	ANID	21152013	AN1052	VeA	oxidative stress (H2O2), UV light	GO:0071483 (cellular response to blue light), GO:0071491 (cellular response to red light), GO:0071333 (cellular response to glucose stimulus), GO:0034599 (cellular response to oxidative stress), GO:0070301 (cellular response to hydrogen peroxide), GO:0034644 (cellular response to UV)	conidiospores	Protein involved in light-sensitive control of differentiation and secondary metabolism; localizes to the nucleus in dark and to both nucleus and cytoplasm in the light; induced by light; AspGD sequence represents the veA1 mutant allele
	Aspergillus nidulans	ANID	21152013	AN0363	VelB	oxidative stress (H2O2), UV light	GO:0071482 (cellular response to light stimulus), GO:0070301 (cellular response to hydrogen peroxide), GO:0034644 (cellular response to UV)	conidiospores	Component of the velvet complex composed of VelB, VeA, and LaeA that coordinates development and secondary metabolism in response to light
	Aspergillus nidulans	ANID	23154967	AN11891	ZipA	negative in oxidative stress (menadione tolerance decreased in overexpression strain, H2O2 tolerance increased in the ΔzipA strain)	GO:0030436 (asexual sporulation), GO:0034599 (cellular response to oxidative stress)	vegetative tissue (in overexpression and gened deletion strains, as indicated)	Putative bZIP transcription factor
	Aspergillus nidulans	ANID	23490137	AN0056	AN0056/ArtA	8-azaguanine	GO:0016567 (protein ubiquitination), GO:0002092 (positive regulation of receptor internalization), GO:0035690 (cellular response to drug)	vegetative tissue	Arrestin-like protein; involved in UapA ubiquitination, endocytosis and vacuolar turnover; HulA-dependent ubiquitination at Lys-343 is critical for function
	Aspergillus nidulans	ANID	23490137	AN1089	ArtB	5-fluorouracil (only this one is mentioned in the paper), 5-fluorocytosine, 5-fluorouridine, p-fluorophenylalanine	GO:0006897 (endocytosis), GO:2000397 (positive regulation of ubiquitin-dependent endocytosis), GO:0035690 (cellular response to drug)	vegetative tissue	Ortholog(s) have ubiquitin protein ligase binding activity, role in endocytosis, positive regulation of ubiquitin-dependent endocytosis, regulation of intracellular transport and early endosome, late endosome localization
	Aspergillus nidulans	ANID	25762568	AN0129	PpsA	negative role in 2-deoxy-D-glucose tolerance (on casein)	GO:1904359 (regulation of spore germination), GO:0009267 (cellular response to starvation)	vegetative tissue (conidiospores inoculated either before or after germination)	Putative dual-specificity protein tyrosine/serine/threonine phosphatase
	Aspergillus nidulans	ANID	25762568	AN0914	PtcD	negative role in 2-deoxy-D-glucose tolerance (on casein)	GO:1904359 (regulation of spore germination), GO:0009267 (cellular response to starvation)	vegetative tissue (conidiospores inoculated before or after germination)	Putative serine/threonine phosphatase
	Aspergillus nidulans	ANID	25762568	AN5722	PtcE	negative role in 2-deoxy-D-glucose tolerance (on casein)	GO:1904359 (regulation of spore germination), GO:0009267 (cellular response to starvation)	vegetative tissue (conidiospores inoculated before or after germination)	Putative protein serine/threonine phosphatase
	Aspergillus nidulans	ANID	23644150	AN8640	ConF	negative function in desiccation tolerance (in ΔconF ΔconJ ΔcffA triple mutant)	GO:0071470 (cellular response to osmotic stress)	conidiospoes (in ΔconF ΔconJ ΔcffA triple mutant)	Ortholog of N. crassa conF, light-induced transcript expressed during conidiation in N. crassa; double conF conJ deletion results in increased cellular glycerol or erythritol leading to delayed germination and desiccation resistance
	Aspergillus nidulans	ANID	23644150	AN5015	ConJ	negative function in desiccation tolerance (in ΔconF ΔconJ ΔcffA triple mutant)	GO:0071470 (cellular response to osmotic stress)	conidiospoes (in ΔconF ΔconJ ΔcffA triple mutant)	Putative conidiation gene; transcript induced by light in in developmentally competent mycelia; double conF and conJ deletion results in increased cellular glycerol or erythritol leading to delayed germination and desiccation resistance
	Aspergillus nidulans	ANID	25820520	AN4483	CmkD/SrkA	negative in oxidative stress (H2O2, tBOOH, menadione) defence in ΔsakA, ΔsrkA mutant conidiospores, positive under tBOOH stress in ΔsakA, ΔsrkA mutant mycelia	GO:0034599 (cellular response to oxidative stress), GO:0070301 (cellular response to hydrogen peroxide)	conidiospores, vegetative tissue	Predicted protein serine/threonine kinase, part of HogA mitogen-activated protein kinase (MAPK) signaling pathway, involved in regulation of stress response and development
	Aspergillus nidulans	ANID	26468899	AN7683	Nce102	oxidative stress (positive under H2O2, paraquat but negative under menadione stress), negative role in myriocin and aureobasidin A (inhibitors of sphingolipid biosynthesis) tolerances at 37 and 42 oC	GO:0070941 (eisosome assembly), GO:0090155 (negative regulation of sphingolipid biosynthetic process), GO:0034599 (cellular response to oxidative stress), GO:0035690 (cellular response to drug), GO:0070887 (cellular response to chemical stimulus)	vegetative tissue	Eisosomal protein involved in eisosome stability; negatively regulates sphingolipid biosynthesis; ortholog of S. cerevisiae Nce102
	Aspergillus nidulans	ANID	20693301	AN5217	PilA	negative role in itraconazole tolerance	GO:0070941 (eisosome assembly), GO:0090155 (negative regulation of sphingolipid biosynthetic process), GO:0035690 (cellular response to drug)	vegetative tissue	Protein with similarity to sphingolipid long chain base-responsive protein Pil1; putative conserved eiosome component; expression upregulated after farnesol exposure; present at the conidial periphery and in punctate structures in myceli
			26468899			oxidative stress (positive under H2O2, paraquat but negative under menadione stress), negative role in myriocin and aureobasidin A (inhibitors of sphingolipid biosynthesis) tolerances at 37 and 42 oC	GO:0070941 (eisosome assembly), GO:0090155 (negative regulation of sphingolipid biosynthetic process), GO:0034599 (cellular response to oxidative stress), GO:0035690 (cellular response to drug), GO:0070887 (cellular response to chemical stimulus)	vegetative tissue
	Aspergillus nidulans	ANID	20693301	AN4615	SurG	negative role in itraconazole tolerance	GO:0035690 (cellular response to drug), GO:0031505 (fungal-type cell wall organization)	vegetative tissue	Transmembrane domain-containing protein with homology to S. cerevisiae Sur7p; SurG-GFP localizes perinuclearly and to patches in the periphery of spores and to the vacuole and endosomes of hyphae
	Aspergillus nidulans	ANID	16464624	AN1414	XprG	carbon or nitrogen starvation (the ΔxprG mutant did not grow on albumin as an exclusive nitrogen or carbon source)	GO:0042594 (response to starvation), GO:0009267 (cellular response to starvation)	vegetative tissue	p53-like transcription factor that contains a Ndt80-like DNA-binding domain; transcriptional regulator of extracellular proteases; putative acid phosphatase with a predicted role in gluconic acid and gluconate metabolism
			24358888			positive role in carbon starvation elicited autolysis and pigment secretion	GO:0042594 (response to starvation), GO:0009267 (cellular response to starvation)	vegetative tissue
			27836782			positive role in carbon starvation elicited autolysis and pigment secretion, loss of function of XprG compensate for the effect of hxkC deletion in autolysis and pigment release	GO:0042594 (response to starvation), GO:0009267 (cellular response to starvation)	vegetative tissue
	Aspergillus nidulans	ANID	28611736	AN7011	CrdA	Ag+ (?) stress	GO:0071248 (cellular response to metal ion) (?)	vegetative tissue	Metallothioneine-like, possible ortholog of CaCRD2
	Aspergillus nidulans	ANID	32868868	AN6642	EnaA	alkaline pH (8.0, in ΔenaA ΔenaB double mutant)	GO:0006813 (potassium ion transport), GO:0006814 (sodium ion transport), GO:0071469 (cellular response to alkaline pH)	vegetative tissue (in ΔenaA ΔenaB double mutant)	Putative potassium-transporting ATPase with a predicted role in energy metabolism; locus contains the conserved upstream open reading frames (uORFs) AN6642-uORF and AN6642-uORF.2
	Aspergillus nidulans	ANID	17630329	AN2005	YpdA	osmotic stress (NaCl, sorbitol)	GO:0007234 (osmosensory signaling via phosphorelay pathway), GO:0006970 (response to osmotic stress)	vegetative tissue (in hyphae of ypdA-/ypdA+ heterokaryons)	Histidine-containing phosphotransfer protein, part of a two-component signal transducer involved in the HOG signaling pathway that regulates osmotic stress response
	Aspergillus nidulans	ANID	34613761	AN0241	SodA	oxidative stress (menadione)	GO:0034599 (cellular response to oxidative stress)	vegetative tissue	Cu/Zn-superoxide dismutase
	Aspergillus nidulans	ANID	36204617	AN8643	AtfB	positive to osmotioc stress (NaCl) but negative under sorbitol exposure, heat (50 oC) stress (conidiospores)	GO:0071470 (cellular response to osmotic stress), GO:0034605 (cellular response to heat)	vegetative tissue and conidiospores (heat)	Ortholog(s) have role in cellular response to heat, cellular response to hydrogen peroxide
	Aspergillus nidulans	ANID	37528554	AN2854	FkhB	heat (50 oC)	GO:0034605 (cellular response to heat)	conidiospores	Forkhead gene
AtfA binding in unstressed cultures: 7 genes, phenotypes in conidiospores: 1
	Aspergillus nidulans	ANID	10361037	AN3026	CopA	heat (42 oC)	GO:0030448 (hyphal growth), GO:0000280 (nuclear division), GO:0034605 (cellular response to heat)	vegetative tissue (in sodVIC1 mutant)	Alpha-COP coatamer-related protein involved in the establishment and maintenance of polarized growth; temperature sensitive mutants defective in nuclear division at the restrictive temperature
	Aspergillus nidulans	ANID	10835388	AN6010	SgdE	heat (42 oC), negative role in nystatin tolerance (at 42 oC, enrichment culture)	GO:0009847 (spore germination), GO:0034605 (cellular response to heat), GO:0035690 (cellular response to drug)	germinating conidiospores (mutant from NQO mutagenesis)	Hsp70-family protein; required for conidial germination; protein expressed at increased levels during osmoadaptation
	Aspergillus nidulans	ANID	10931903	AN8489	AtrB	fungicides (Carbendazim, Cyprodinil, Fludioxonil, Kresoxim methyl, Prochloraz - deletion and overexpression strains), negative role in some fungicide tolerances (Ferbam, Thiram, Chlorothalonil, Phleomycin - overexpression strains)	GO:0035690 (cellular response to drug), GO:1990961 (xenobiotic detoxification by transmembrane export across the plasma membrane)	vegetative tissue (deletion and overexpression strains, as indicated)	Putative plasma membrane ATP-binding cassette (ABC) transporter with a predicted role in multidrug resistance; transcript induced by the fungicide imazalil, by camptothecin and by farnesol
	Aspergillus nidulans	ANID	18495868	AN0387	CryA	UV light (cryA expressed in E. coli increased the UV tolerance of bacteria, overexpression of cryA improved the UV tolerance of the ΔuvsB mutant)	GO:0071492 (cellular response to UV-A), GO:0071483 (cellular response to blue light), GO:0000719 (photoreactive repair)	vegetative tissue (ΔuvsB mutant germlings overexpressing cryA and cryA expressing E. coli cells)	Cryptochrome, nuclearly-localized protein that senses UVA and blue light and represses sexual development by regulating other regulators such as VeA, NsdD, and RosA; member of the class I cyclobutane pyrimidine dimer (CPD) photolyase family
	Aspergillus nidulans	ANID	18681941	AN9103	AifA	oxidative stress (menadione, induced by H2O2, paraquat, menadione), farnesol stress	GO:0034599 (cellular response to oxidative stress), GO:0045454 (cell redox homeostasis), GO:0055114 (oxidation-reduction process), GO:0097308 (cellular response to farnesol)	germlings, vegetative tissue	Putative apoptosis-inducing factor (AIF)-like mitochondrial oxidoreductase; mutants display decreased survival in the presence of farnesol or menadione, decreased electron transport; expression upregulated after exposure to farnesol (
	Aspergillus nidulans	ANID	22142781	AN5517	FbxB	negative role in 2-deoxy-D-glucose tolerance (on xylose)	GO:0000082 (G1/S transition of mitotic cell cycle), GO:0009267 (cellular response to starvation)	vegetative tissue	Putative F-box protein
	Aspergillus nidulans	ANID	29401458	AN1245	Sem1	oxidative stress (H2O2, menadione)	GO:0006406 (mRNA export from nucleus), GO:0043248 (proteasome assembly), GO:0034599 (cellular response to oxidative stress), GO:0070301 (cellular response to hydrogen peroxide)	vegetative tissue	Has domain(s) with predicted role in mRNA export from nucleus, proteasome assembly and proteasome regulatory particle, lid subcomplex localization
AtfA binding MSB stressed cultures: 4 genes
	Aspergillus nidulans	ANID	144864	AN1624	OliC	triethyltin, negative role on oligomycin tolerance	GO:0015986 (ATP synthesis coupled proton transport), GO:0070887 (cellular response to chemical stimulus), GO:0035690 (cellular response to drug)	vegetative tissue (in oliC2 mutant)	Subunit 9 of the mitochondrial inner membrane F1F0-ATPase complex; mutation confers oligomycin resistance; palA-dependent expression independent of pH
	Aspergillus nidulans	ANID	8864218	AN6195	CreA	heat (42 oC, in several mutants), allyl alcohol (in creA1 and other mutants)	GO:0006338 (chromatin remodeling), GO:0043609 (regulation of carbon utilization), GO:0045013 (carbon catabolite repression of transcription), GO:0000433 (carbon catabolite repression of transcription from RNA polymerase II promoter by glucose), GO:0034605 (cellular response to heat), GO:0009267 (cellular response to starvation), GO:0070887 (cellular response to chemical stimulus)	vegetative tissue (in several mutants)	Transcriptional regulator that mediates carbon catabolite repression; mutants display increased extracellular protease activity
			23173087			allyl alcohol (on glucose and acetate carbon sources)	GO:0009267 (cellular response to starvation), GO:0070887 (cellular response to chemical stimulus)	vegetative tissue (in several mutants developed in areA217 strain)
			28424666			allyl alcohol	GO:0009267 (cellular response to starvation), GO:0070887 (cellular response to chemical stimulus)	vegetative tissue (in creAd204 mutant)
			35164551			oxidative stress (H2O2), iron starvation, negative in iron overload (Fe3+)	GO:0034599 (cellular response to oxidative stress), GO:0070301 (cellular response to hydrogen peroxide), GO:0006879 (cellular iron ion homeostasis), GO:0010106 (cellular response to iron ion starvation), GO:0019290 (siderophore biosynthetic process), GO:0033214 (siderophore-dependent iron import into cell)	vegetative tissue
	Aspergillus nidulans	ANID	10954082	AN2300	AtrD	MDRP substrates (cycloheximide, the cyclosporine derivative PSC 833, nigericin, valinomycin)	GO:0070887 (cellular response to chemical stimulus), GO:1990961 (xenobiotic detoxification by transmembrane export across the plasma membrane), GO:0035690 (cellular response to drug)	vegetative tissue	Putative ATP-binding cassette (ABC) transporter of the P-glycoprotein cluster; has a role in protection against cytotoxic agents, in antibiotic secretion and in the efflux of the azole-related fungicide fenarimol; upregulated by farnesol
	Aspergillus nidulans	ANID	17028324	AN3468	H2A.X	DNA damage (1,2,7,8 diepoxyoctane - DEO, camptothecin ) at 32 oC	GO:0006281 (DNA repair), GO:0007076 (mitotic chromosome condensation), GO:0045739 (positive regulation of DNA repair)	vegetative tissue (in H2AX-S129A mutant)	Histone H2A
