# Supplementary material for: Genome-Wide Mapping Reveals an Extensive AtfA Regulatory Influence on Development, Metabolism, and Stress Preparedness in Aspergillus nidulans
Source: Cells. 2025 Dec 10;14(24):1965. doi: 10.3390/cells14241965 (PMC12731236; doi:10.3390/cells14241965)
Supplement: Supplementary file 1 [file cells-14-01965-s001.zip › cells-3923599-supplementary/Supplementary Table S2_R3.xlsx]

## Sheet: Result
Table S2 - ChIP-seq data analysis - Sheet 1
RNA-seq expression changes and AtfA ChIP-seq data in untreated and menadione-treated Aspergillus nidulans ΔatfA and wild-type strains
† - ChIP-seq peaks were confirmed when their centers overlapped with either the - 500 bp upstream region of TSS or the - 1000 ― +50 bp region relative to the TSS.
‡ - Center of the consensus AtfA binding motif (9 bp) was positioned to the - 500 bp ― TSS or to the - 1000 ― +50 bp (relative to the TSS) regions.
§ - Annotation is based on the FungiDB database (FungiDB-68_AnidulansFGSCA4.gff)
AN id	exp. ΔatfA/wt untreated (3d)			exp. ΔatfA/wt MSB treated (3d)			ChIP-seq peak in the -500 ― TSS region†			ChIP-seq peak in the -1000 ― +50 TSS region†			AtfA binding motif in the -500 ― TSS region‡			AtfA binding motif in the -1000 ― +50 TSS region‡			Annotation§
GENE.ID	log2FoldChange	p-adj	diff. change	log2FoldChange	p-adj	diff. change	Untr.(2d)	Untr.(3d)	MSB Tr.(3d)	Untr.(2d)	Untr.(3d)	MSB Tr.(3d)	Untr.(2d)	Untr.(3d)	MSB Tr.(3d)	Untr.(2d)	Untr.(3d)	MSB Tr.(3d)	protein_coding	pseudogene
AN0004	1.44825	0.211692	NA	0.960707	0.428894	NA	NA	NA	NA	NA	NA	NA	NA	NA	NA	NA	NA	NA	NA	ID=AN0004;description=Possible pseudogene%2C Gypsy element-related;ebi_biotype=pseudogene
AN0005	-1.17297	0.0410898	-1	-1.24159	0.0760332	NA	NA	NA	NA	NA	NA	NA	NA	NA	NA	NA	NA	NA	ID=AN0005;Name=lbuA;description=Ortholog of A. niger CBS 513.88 : An03g02250%2C Aspergillus tubingensis : Asptu1_0080862%2C Aspergillus kawachii : Aspka1_0180365%2C Aspergillus acidus : Aspfo1_0194711 and Aspergillus wentii : Aspwe1_0734587;ebi_biotype=protein_coding
AN0006	-0.363423	0.451108	NA	-1.30019	0.00342485	-1	NA	NA	NA	NA	NA	NA	102	102	102	102	102	102	ID=AN0006;description=Ortholog of Neosartorya fischeri NRRL 181 : NFIA_005440%2C Aspergillus versicolor : Aspve1_0175571%2C Aspergillus clavatus NRRL 1 : ACLA_062940%2C ACLA_090730 and Aspergillus sydowii : Aspsy1_0047904;ebi_biotype=protein_coding
AN0007	1.16719	0.838342	NA	0.866433	NA	NA	NA	NA	NA	NA	NA	NA	NA	NA	NA	NA	NA	NA	ID=AN0007;description=Ortholog of A. nidulans FGSC A4 : AN6322%2C AN0902 and A. fumigatus Af293 : Afu1g01340%2C Afu1g15680%2C Afu3g01640;ebi_biotype=protein_coding
AN0008	-0.335795	0.965793	NA	-1.76886	NA	NA	NA	NA	NA	NA	NA	NA	NA	NA	NA	NA	NA	NA	NA	ID=AN0008;Name=CYP669A1P;description=Possible pseudogene%2C similar to cytochrome P450;ebi_biotype=pseudogene
AN0009	1.07984	0.644339	NA	2.02171	0.368312	NA	NA	NA	NA	NA	NA	NA	NA	NA	NA	NA	NA	NA	ID=AN0009;description=Has domain(s) with predicted catalytic activity%2C hydrolase activity;ebi_biotype=protein_coding
AN0010	-1.26534	0.775508	NA	0.858831	NA	NA	NA	NA	NA	NA	NA	NA	NA	NA	NA	NA	NA	NA	NA	ID=AN0010;description=Possible pseudogene%2C similar to amino acid transporter;ebi_biotype=pseudogene
AN0011	-2.49466	0.449503	NA	0.642293	0.867453	NA	NA	NA	NA	NA	NA	NA	NA	NA	NA	NA	NA	NA	NA	ID=AN0011;description=Possible pseudogene;ebi_biotype=pseudogene
AN0012	3.84106	1.68e-12	1	2.88654	5.64e-08	1	NA	NA	NA	NA	NA	NA	NA	NA	NA	NA	NA	NA	ID=AN0012;description=Ortholog of A. fumigatus Af293 : Afu5g10930%2C A. oryzae RIB40 : AO090701000510%2C Aspergillus flavus NRRL 3357 : AFL2T_06133 and Neosartorya fischeri NRRL 181 : NFIA_076310;ebi_biotype=protein_coding
AN0013	5.53312	0.000135396	1	5.4583	0.00179886	1	NA	NA	NA	NA	NA	NA	NA	NA	NA	NA	NA	NA	NA	ID=AN0013;description=Possible pseudogene;ebi_biotype=pseudogene
AN0014	-0.723255	0.887748	NA	0.0245455	NA	NA	NA	NA	NA	NA	NA	NA	NA	NA	NA	NA	NA	NA	ID=AN0014;description=protein of unknown function;ebi_biotype=protein_coding
AN0015	-2.68784	1.27e-06	-1	0.363529	0.568835	NA	NA	NA	NA	NA	NA	NA	NA	NA	NA	NA	NA	NA	ID=AN0015;description=Predicted transmembrane transporter;ebi_biotype=protein_coding
AN0016	0.232834	0.679309	NA	2.01097	2e-06	1	NA	NA	NA	NA	NA	NA	NA	NA	NA	NA	NA	NA	ID=AN0016;description=Putative nonribosomal peptide synthase;ebi_biotype=protein_coding
AN0017	-0.0904154	0.794532	NA	0.243273	0.470111	NA	NA	NA	NA	NA	NA	NA	NA	NA	NA	NA	NA	NA	ID=AN0017;description=Copper ion homeostasis protein%2C putative;ebi_biotype=protein_coding
AN0018	-1.5727	1.9e-08	-1	-1.92787	6.33e-11	-1	NA	NA	NA	NA	NA	NA	NA	NA	NA	NA	NA	NA	NA	ID=AN0018;description=Possible pseudogene;ebi_biotype=pseudogene
AN0019	2.359	1.3e-06	1	2.22146	1.17e-05	1	NA	NA	NA	NA	NA	NA	NA	NA	NA	NA	NA	NA	ID=AN0019;description=protein of unknown function;ebi_biotype=protein_coding
AN0020	-6.43069	1.18e-46	-1	-5.29284	7.9e-34	-1	NA	NA	NA	NA	NA	NA	NA	NA	NA	NA	NA	NA	ID=AN0020;description=protein of unknown function;ebi_biotype=protein_coding
AN0021	-2.25915	0.786936	NA	-1.53487	NA	NA	NA	NA	NA	NA	NA	NA	NA	NA	NA	NA	NA	NA	ID=AN0021;description=protein of unknown function;ebi_biotype=protein_coding
AN0022	0.678988	0.919439	NA	-2.51975	NA	NA	NA	NA	NA	NA	NA	NA	NA	NA	NA	NA	NA	NA	ID=AN0022;Name=aglA;description=Putative alpha-1%2C4-galactosidase;ebi_biotype=protein_coding
AN0023	2.87838	0.0414211	1	3.13886	0.057918	NA	NA	NA	NA	NA	NA	NA	NA	NA	NA	NA	NA	NA	ID=AN0023;description=putative oxidoreductase;ebi_biotype=protein_coding
AN0024	-0.277879	0.815269	NA	-0.609265	0.53385	NA	NA	NA	NA	NA	NA	NA	NA	NA	NA	NA	NA	NA	ID=AN0024;description=oxidoreductase%2C putative;ebi_biotype=protein_coding
AN0025	0.20474	0.968303	NA	0.912974	NA	NA	NA	NA	NA	NA	NA	NA	NA	NA	NA	NA	NA	NA	ID=AN0025;description=N%2CN-dimethylaniline monooxygenase%2C putative;ebi_biotype=protein_coding
AN0026	1.65759	0.238985	NA	3.28311	0.0617355	NA	NA	NA	NA	NA	NA	NA	NA	NA	NA	NA	NA	NA	ID=AN0026;description=Putative Zn(II)2Cys6 transcription factor;ebi_biotype=protein_coding
AN0027	1.83763	0.0510137	NA	1.72207	0.137038	NA	NA	NA	NA	NA	NA	NA	NA	NA	NA	NA	NA	NA	ID=AN0027;description=N%2CN-dimethylaniline monooxygenase%2C putative;ebi_biotype=protein_coding
AN0028	0.287611	0.596611	NA	-0.389857	0.478904	NA	NA	NA	NA	NA	NA	NA	NA	NA	NA	NA	NA	NA	ID=AN0028;description=hydrolase%2C putative;ebi_biotype=protein_coding
AN0029	-0.493429	0.814546	NA	-2.24752	0.212843	NA	NA	NA	NA	NA	NA	NA	NA	NA	NA	NA	NA	NA	ID=AN0029;description=Putative transmembrane transporter;ebi_biotype=protein_coding
AN0030	2.98449	0.000143675	1	2.84494	0.00313611	1	NA	NA	NA	NA	NA	NA	NA	NA	NA	NA	NA	NA	ID=AN0030;description=Has domain(s) with predicted hydrolase activity;ebi_biotype=protein_coding
AN0031	2.3626	3.81e-07	1	2.89484	4.76e-09	1	NA	NA	NA	NA	NA	NA	NA	NA	NA	NA	NA	NA	ID=AN0031;description=protein of unknown function;ebi_biotype=protein_coding
AN0032	0.103282	0.968321	NA	-0.975071	0.557868	NA	NA	NA	NA	NA	NA	NA	NA	NA	NA	NA	NA	NA	ID=AN0032;description=Ortholog of A. nidulans FGSC A4 : AN2556%2C A. niger CBS 513.88 : An11g09050%2C A. oryzae RIB40 : AO090010000754 and Neosartorya fischeri NRRL 181 : NFIA_113020;ebi_biotype=protein_coding
AN0033	-0.669384	0.118069	NA	-0.778415	0.0801882	NA	NA	NA	NA	NA	NA	NA	NA	NA	NA	NA	NA	NA	ID=AN0033;description=Ortholog of A. nidulans FGSC A4 : AN10483%2C AN2809%2C AN2115%2C AN12460%2C A. fumigatus Af293 : Afu2g00940%2C Afu2g16560%2C Afu3g15340%2C Afu7g00460%2C Afu7g06360 and A. niger CBS 513.88 : An14g02830%2C An16g00830;ebi_biotype=protein_coding
AN0034	1.67307	0.00018546	1	1.55375	0.000727887	1	NA	NA	NA	NA	NA	NA	NA	NA	NA	NA	NA	NA	ID=AN0034;description=Putative glycerone kinase with a predicted role in glycerol metabolism;ebi_biotype=protein_coding
AN0035	-3.33238	0.015595	-1	-1.22173	0.474711	NA	NA	NA	NA	NA	NA	NA	NA	NA	NA	NA	NA	NA	ID=AN0035;description=protein of unknown function;ebi_biotype=protein_coding
AN0036	0.354782	0.611151	NA	0.643353	0.353409	NA	NA	NA	NA	NA	NA	NA	NA	NA	NA	NA	NA	NA	ID=AN0036;description=Ortholog(s) have cytosol%2C nucleus localization;ebi_biotype=protein_coding
AN0038	0.872724	6.3e-09	NA	0.403416	0.0128404	NA	NA	NA	NA	NA	NA	NA	NA	NA	NA	NA	NA	NA	ID=AN0038;Name=atmA;description=Putative 1-phosphatidylinositol-3-kinase;ebi_biotype=protein_coding
AN0039	-1.09338	0.00014209	-1	-1.51258	2.18e-07	-1	NA	NA	NA	NA	NA	NA	NA	NA	NA	NA	NA	NA	ID=AN0039;description=Ortholog of S. cerevisiae : YNL011C%2C A. fumigatus Af293 : Afu5g12650%2C A. niger CBS 513.88 : An14g06550%2C A. oryzae RIB40 : AO090120000392 and Aspergillus wentii : Aspwe1_0131485;ebi_biotype=protein_coding
AN0040	-0.0988831	0.603808	NA	-0.538888	0.000942859	NA	NA	NA	NA	NA	NA	NA	NA	NA	NA	NA	NA	NA	ID=AN0040;description=Ortholog(s) have 3'-5' exonuclease activity%2C DNA-directed DNA polymerase activity%2C role in mitochondrial DNA replication and mitochondrion localization;ebi_biotype=protein_coding
AN0041	-0.431904	0.0390652	NA	-0.165818	0.466947	NA	NA	NA	NA	NA	NA	NA	NA	NA	NA	NA	NA	NA	ID=AN0041;description=protein of unknown function;ebi_biotype=protein_coding
AN0042	0.0777963	0.666333	NA	-0.18275	0.267852	NA	NA	NA	NA	NA	NA	NA	485	485	485	485	485	485	ID=AN0042;description=Has domain(s) with predicted metal ion transmembrane transporter activity%2C role in metal ion transport%2C transmembrane transport and membrane localization;ebi_biotype=protein_coding
AN0043	-0.955322	8.81e-07	NA	-1.03197	1.81e-07	-1	NA	NA	NA	NA	NA	NA	NA	NA	NA	NA	NA	NA	ID=AN0043;description=Has domain(s) with predicted transferase activity and role in biosynthetic process;ebi_biotype=protein_coding
AN0044	-0.469418	0.0065408	NA	-0.81763	1.45e-06	NA	NA	NA	NA	NA	NA	NA	NA	NA	NA	NA	NA	NA	ID=AN0044;Name=rad5;description=Ortholog(s) have role in nucleotide-excision repair%2C postreplication repair and nucleus%2C site of double-strand break localization;ebi_biotype=protein_coding
AN0045	-8.80555	3.16e-223	-1	-8.20995	5.93e-194	-1	140,180	110,130	130,150	140,180	110,130	130,150	68,146,155	155,156	68,146,155	68,146,155	155,156	68,146,155	ID=AN0045;description=Transcript induced by light in in developmentally competent mycelia;ebi_biotype=protein_coding
AN0046	-0.983531	5.94e-09	NA	-0.26519	0.16016	NA	NA	NA	NA	NA	NA	NA	NA	NA	NA	NA	NA	NA	ID=AN0046;description=Putative histidyl-tRNA synthetase with a predicted role in tRNA aminoacylation;ebi_biotype=protein_coding
AN0048	2.33051	6.95e-10	1	1.65931	1.86e-05	1	NA	NA	NA	NA	NA	NA	NA	NA	NA	NA	NA	NA	ID=AN0048;description=Ortholog of A. fumigatus Af293 : Afu5g12560%2C A. niger CBS 513.88 : An14g06630%2C A. oryzae RIB40 : AO090120000382%2C Aspergillus wentii : Aspwe1_0026710 and Aspergillus sydowii : Aspsy1_0097984;ebi_biotype=protein_coding
AN0049	-1.22907	2.17e-08	-1	-0.0974917	0.725066	NA	NA	NA	NA	NA	NA	NA	NA	NA	NA	NA	NA	NA	ID=AN0049;description=Ortholog(s) have endoplasmic reticulum localization;ebi_biotype=protein_coding
AN0050	0.814667	0.032417	NA	1.42064	0.000124034	1	NA	NA	NA	NA	NA	NA	NA	NA	NA	NA	NA	NA	ID=AN0050;description=Putative picolinic acid decarboxylase with a predicted role in aromatic amino acid family biosynthesis;ebi_biotype=protein_coding
AN0051	0.303067	0.468744	NA	1.00143	0.010253	1	NA	NA	NA	NA	NA	NA	NA	NA	NA	NA	NA	NA	ID=AN0051;description=Putative dioxygenase;ebi_biotype=protein_coding
AN0052	-0.476739	0.19679	NA	-0.958289	0.00759183	NA	NA	NA	NA	NA	NA	NA	NA	NA	NA	NA	NA	NA	ID=AN0052;description=Has domain(s) with predicted oxidoreductase activity and role in metabolic process;ebi_biotype=protein_coding
AN0053	0.115354	0.786599	NA	0.181527	0.661337	NA	NA	NA	NA	NA	NA	NA	NA	NA	NA	NA	NA	NA	ID=AN0053;description=Ortholog of A. fumigatus Af293 : Afu5g12500%2C A. oryzae RIB40 : AO090120000375%2C Aspergillus wentii : Aspwe1_0170789%2C Aspergillus sydowii : Aspsy1_0144467 and Aspergillus terreus NIH2624 : ATET_02022;ebi_biotype=protein_coding
AN0054	0.111399	0.765922	NA	1.08228	0.000227102	1	NA	NA	NA	NA	NA	NA	NA	NA	NA	NA	NA	NA	ID=AN0054;Name=afeA;description=Putative adenylate-forming enzyme;ebi_biotype=protein_coding
AN0055	1.24054	4.57e-05	1	2.33375	3.29e-13	1	NA	NA	NA	NA	NA	NA	NA	NA	NA	NA	NA	NA	ID=AN0055;Name=tmpA;description=Transmembrane protein involved in regulation of conidium development;ebi_biotype=protein_coding
AN0056	0.522165	0.195163	NA	0.488253	0.243182	NA	194	214	214	194	214	214	NA	NA	NA	NA	NA	NA	ID=AN0056;Name=artA;description=Arrestin-like protein;ebi_biotype=protein_coding
AN0057	-0.162423	0.418806	NA	0.453601	0.0135285	NA	NA	NA	NA	NA	NA	NA	NA	NA	NA	924	924,925	924	ID=AN0057;description=Ortholog(s) have cytosol localization;ebi_biotype=protein_coding
AN0058	0.880006	0.0152513	NA	1.328	0.000484869	1	NA	NA	NA	NA	NA	NA	NA	NA	NA	NA	NA	NA	ID=AN0058;description=Has domain(s) with predicted catalytic activity and role in metabolic process;ebi_biotype=protein_coding
AN0059	1.11922	0.00257181	1	0.0413141	0.933708	NA	NA	NA	NA	NA	NA	NA	NA	NA	NA	NA	NA	NA	ID=AN0059;description=Ortholog(s) have nucleolus localization;ebi_biotype=protein_coding
AN0061	-2.74245	2.27e-44	-1	-1.48564	2.03e-13	-1	NA	NA	NA	NA	NA	NA	90	90	90	90	90	90	ID=AN0061;description=Ortholog of S. cerevisiae : YLR326W%2C A. fumigatus Af293 : Afu5g12410%2C A. oryzae RIB40 : AO090120000361%2C Aspergillus wentii : Aspwe1_0026696 and Aspergillus sydowii : Aspsy1_0103462;ebi_biotype=protein_coding
AN0062	0.0327706	0.902261	NA	-0.0249272	0.914797	NA	NA	NA	NA	NA	NA	NA	NA	NA	NA	NA	NA	NA	ID=AN0062;Name=ncs2;description=Ortholog(s) have role in invasive growth in response to glucose limitation%2C protein urmylation%2C pseudohyphal growth%2C tRNA wobble position uridine thiolation and cytosolic tRNA wobble base thiouridylase complex%2C nucleus localization;ebi_biotype=protein_coding
AN0063	0.341068	0.00843258	NA	0.322594	0.0149203	NA	NA	NA	NA	NA	NA	NA	NA	NA	NA	NA	NA	NA	ID=AN0063;description=Ortholog(s) have cytoplasm localization;ebi_biotype=protein_coding
AN0064	1.5031	0.00100821	1	0.832586	0.0856306	NA	NA	NA	NA	NA	NA	NA	NA	NA	NA	NA	NA	NA	ID=AN0064;description=Ortholog of A. fumigatus Af293 : Afu5g12380%2C A. niger CBS 513.88 : An14g06840%2C A. oryzae RIB40 : AO090120000356%2C Aspergillus wentii : Aspwe1_0447672 and Aspergillus sydowii : Aspsy1_0101454;ebi_biotype=protein_coding
AN0065	0.755605	0.000192296	NA	0.454001	0.0270421	NA	NA	NA	NA	NA	NA	NA	NA	NA	NA	NA	NA	NA	ID=AN0065;description=Ortholog(s) have histone methyltransferase activity (H3-K4 specific) activity;ebi_biotype=protein_coding
AN0066	1.27554	9.05e-11	1	0.592334	0.0037615	NA	NA	NA	NA	NA	NA	NA	NA	NA	NA	932	932	932	ID=AN0066;description=Ortholog(s) have isopropylmalate transmembrane transporter activity%2C malonate(1-) transmembrane transporter activity%2C oxaloacetate transmembrane transporter activity%2C sulfate transmembrane transporter activity;ebi_biotype=protein_coding
AN0067	0.937142	0.00232985	NA	0.684966	0.0320519	NA	NA	NA	NA	NA	NA	NA	NA	NA	NA	NA	NA	NA	ID=AN0067;Name=rnrA;description=Putative ribonucleotide reductase small subunit;ebi_biotype=protein_coding
AN0068	1.36711	5.77e-09	1	0.720292	0.0029777	NA	NA	NA	NA	NA	NA	NA	NA	NA	NA	NA	NA	NA	ID=AN0068;description=Has domain(s) with predicted 7S RNA binding activity%2C role in SRP-dependent cotranslational protein targeting to membrane%2C negative regulation of translational elongation and signal recognition particle localization;ebi_biotype=protein_coding
AN0069	-1.03257	1.62e-09	-1	-1.41055	1.7e-16	-1	NA	NA	NA	NA	NA	NA	NA	NA	NA	NA	NA	NA	ID=AN0069;Name=srgL;description=Putative protein transport protein;ebi_biotype=protein_coding
AN0070	0.46648	0.119644	NA	0.724618	0.0127421	NA	NA	NA	NA	NA	NA	NA	NA	NA	NA	NA	NA	NA	ID=AN0070;Name=uaW;description=2-oxo-4-hydroxy-4-carboxy-5-ureidoimidazoline (OHCU) decarboxylase;ebi_biotype=protein_coding
AN0071	0.324305	0.0276889	NA	-0.270269	0.0752835	NA	NA	NA	NA	NA	NA	NA	NA	NA	NA	NA	NA	NA	ID=AN0071;description=Ortholog of A. fumigatus Af293 : Afu5g12320%2C A. niger CBS 513.88 : An01g02090%2C A. oryzae RIB40 : AO090120000349%2C Aspergillus wentii : Aspwe1_0026685 and Aspergillus sydowii : Aspsy1_0027598;ebi_biotype=protein_coding
AN0072	-0.11467	0.573343	NA	0.0633788	0.759502	NA	NA	NA	NA	NA	NA	NA	NA	NA	NA	852	NA	NA	ID=AN0072;description=Putative pseudouridine synthase with a predicted role in pyrimidine metabolism;ebi_biotype=protein_coding
AN0073	0.763205	2.06e-05	NA	0.210653	0.295499	NA	NA	NA	NA	NA	NA	NA	NA	NA	NA	NA	NA	NA	ID=AN0073;description=Ortholog of A. fumigatus Af293 : Afu5g12302%2C A. niger CBS 513.88 : An01g02110%2C A. oryzae RIB40 : AO090120000347%2C Aspergillus wentii : Aspwe1_0170763 and Aspergillus sydowii : Aspsy1_0195064;ebi_biotype=protein_coding
AN0074	0.542551	0.0888991	NA	0.10332	0.784957	NA	NA	NA	NA	NA	NA	NA	NA	NA	NA	NA	NA	NA	ID=AN0074;description=Ortholog(s) have mRNA binding activity%2C role in nuclear division%2C rRNA processing%2C ribosomal large subunit biogenesis and mitotic spindle pole body%2C nuclear periphery%2C nucleolus%2C preribosome%2C large subunit precursor localization;ebi_biotype=protein_coding
AN0075	0.60323	0.000480123	NA	0.232846	0.223869	NA	NA	NA	NA	NA	NA	NA	NA	NA	NA	NA	NA	NA	ID=AN0075;Name=tigA;description=Putative protein disulfide isomerase;ebi_biotype=protein_coding
AN0076	0.563304	0.000957525	NA	0.642279	0.000178419	NA	NA	NA	NA	NA	NA	NA	NA	NA	NA	NA	NA	NA	ID=AN0076;description=Ortholog(s) have role in cellular response to DNA damage stimulus%2C interspecies interaction between organisms and cytoplasmic mRNA processing body%2C cytosol%2C nuclear periphery%2C polysome localization;ebi_biotype=protein_coding
AN0077	0.840099	1.06e-05	NA	1.53157	7.81e-17	1	NA	NA	NA	NA	NA	NA	NA	NA	NA	NA	NA	NA	ID=AN0077;description=Ortholog(s) have cytosol%2C nucleus localization;ebi_biotype=protein_coding
AN0078	-0.0667078	0.703935	NA	-0.181974	0.246705	NA	NA	NA	NA	NA	NA	NA	NA	NA	NA	NA	NA	NA	ID=AN0078;Name=samB;description=MYND zinc-finger protein;ebi_biotype=protein_coding
AN0080	1.26263	4.92e-05	1	0.719605	0.0368226	NA	NA	NA	NA	NA	NA	NA	NA	NA	NA	NA	NA	NA	ID=AN0080;description=Putative aldolase with a predicted role in naphthalene degradation;ebi_biotype=protein_coding
AN0081	1.12336	1.43e-11	1	0.990044	4.35e-09	NA	NA	NA	NA	NA	NA	NA	NA	NA	NA	NA	NA	NA	ID=AN0081;Name=sfaD;description=Beta subunit of a heterotrimeric G protein composed of FadA%2C SfaD%2C GpgA and involved in regulation of proliferation and conidiophore development;ebi_biotype=protein_coding
AN0082	0.189937	0.228006	NA	0.134942	0.42482	NA	NA	NA	NA	NA	NA	NA	NA	NA	NA	NA	NA	NA	ID=AN0082;Name=phnA;description=Phosducin-like protein;ebi_biotype=protein_coding
AN0083	0.552359	7.5e-07	NA	0.521458	3.02e-06	NA	NA	NA	NA	NA	NA	NA	NA	NA	NA	NA	NA	NA	ID=AN0083;Name=taf30;description=Transcription initiation factor subunit;ebi_biotype=protein_coding
AN0084	-0.0257563	0.884602	NA	0.0475274	0.752953	NA	NA	NA	NA	NA	NA	NA	NA	NA	NA	-29	-29	NA	ID=AN0084;description=Ortholog(s) have GTPase activator activity%2C Ran GTPase binding activity;ebi_biotype=protein_coding
AN0085	-0.173073	0.458606	NA	-0.704684	0.000761722	NA	NA	NA	NA	NA	NA	NA	NA	NA	NA	NA	NA	NA	ID=AN0085;description=Ortholog of A. fumigatus Af293 : Afu5g12170%2C A. niger CBS 513.88 : An18g02150%2C A. oryzae RIB40 : AO090120000334%2C Aspergillus wentii : Aspwe1_0026669 and Aspergillus sydowii : Aspsy1_0040526;ebi_biotype=protein_coding
AN0086	0.818323	6.22e-09	NA	0.722912	4.83e-07	NA	NA	NA	NA	NA	NA	NA	NA	NA	NA	NA	NA	NA	ID=AN0086;description=Ortholog(s) have cytosol%2C nucleus localization;ebi_biotype=protein_coding
AN0087	0.341661	0.0519411	NA	0.206557	0.277475	NA	NA	NA	NA	NA	NA	NA	136	136	136	136	136	136	ID=AN0087;description=Ortholog(s) have cell division site%2C cell tip%2C cytoplasm localization;ebi_biotype=protein_coding
AN0088	0.702119	1.55e-05	NA	0.570732	0.000811746	NA	NA	NA	NA	NA	NA	NA	NA	NA	NA	NA	NA	NA	ID=AN0088;description=Ortholog(s) have Golgi apparatus%2C fungal-type vacuole membrane localization;ebi_biotype=protein_coding
AN0089	-0.616073	3.82e-07	NA	-0.462662	0.000253454	NA	NA	NA	NA	NA	NA	NA	NA	NA	NA	NA	NA	NA	ID=AN0089;Name=rabS;description=Putative small GTPase involved in endosomal maturation and vacuolar biogenesis;ebi_biotype=protein_coding
AN0090	0.0873918	0.621984	NA	-0.107491	0.531278	NA	NA	NA	NA	NA	NA	NA	NA	NA	NA	NA	NA	NA	ID=AN0090;Name=atg16;description=Ortholog of A. fumigatus Af293 : Afu5g12120%2C A. niger CBS 513.88 : An18g02220/atg16%2C Aspergillus wentii : Aspwe1_0170744%2C Aspergillus sydowii : Aspsy1_0040537 and Aspergillus terreus NIH2624 : ATET_02061;ebi_biotype=protein_coding
AN0091	-0.204981	0.256034	NA	-0.178927	0.346216	NA	NA	NA	NA	NA	NA	NA	NA	NA	NA	821	821	NA	ID=AN0091;Name=dot1;description=Ortholog(s) have histone methyltransferase activity (H3-K79 specific)%2C nucleosomal histone binding activity;ebi_biotype=protein_coding
AN0092	0.963402	0.00323642	NA	0.152235	0.700424	NA	NA	NA	NA	NA	NA	NA	489	268,488	NA	489	268,488	NA	ID=AN0092;description=Putative methyltransferase with a predicted role in histidine metabolism;ebi_biotype=protein_coding
AN0093	-0.600985	8.51e-05	NA	-0.695279	6.92e-06	NA	NA	NA	NA	NA	NA	NA	NA	35	NA	NA	35	NA	ID=AN0093;description=Ortholog of A. fumigatus Af293 : Afu5g12090%2C A. niger CBS 513.88 : An18g02240%2C A. oryzae RIB40 : AO090120000325%2C Aspergillus wentii : Aspwe1_0445637 and Aspergillus terreus NIH2624 : ATET_02066;ebi_biotype=protein_coding
AN0094	-0.122081	0.46122	NA	0.0143837	0.941741	NA	NA	NA	NA	NA	NA	NA	NA	NA	NA	NA	NA	NA	ID=AN0094;description=Has domain(s) with predicted DNA binding%2C zinc ion binding activity%2C role in transcription%2C DNA-templated and nucleus localization;ebi_biotype=protein_coding
AN0095	-0.0554036	0.841408	NA	0.37253	0.0896369	NA	NA	NA	NA	NA	NA	NA	NA	NA	NA	NA	NA	NA	ID=AN0095;Name=irs4;description=Has domain(s) with predicted calcium ion binding activity;ebi_biotype=protein_coding
AN0096	0.292764	0.0231836	NA	0.172709	0.217761	NA	NA	NA	NA	NA	NA	NA	NA	NA	NA	NA	NA	NA	ID=AN0096;description=Has domain(s) with predicted DNA binding%2C RNA polymerase II transcription factor activity%2C sequence-specific DNA binding%2C nucleic acid binding%2C zinc ion binding activity;ebi_biotype=protein_coding
AN0097	-0.579792	0.0118054	NA	-0.92236	6.02e-05	NA	NA	NA	NA	NA	NA	NA	82,83	83	83	82,83	83	83	ID=AN0097;description=Ortholog(s) have role in DNA recombination%2C double-strand break repair via nonhomologous end joining and DNA ligase IV complex%2C nuclear chromatin%2C nucleolus localization;ebi_biotype=protein_coding
AN0098	0.315324	0.0293073	NA	-0.218209	0.154778	NA	NA	NA	NA	NA	NA	NA	NA	NA	NA	NA	NA	NA	ID=AN0098;Name=nirA;description=Putative Gal4-type zinc finger protein that regulates expression of genes involved in nitrate assimilation;ebi_biotype=protein_coding
AN0099	2.49263	0.0195357	1	-0.126603	0.891622	NA	NA	NA	NA	NA	NA	NA	NA	NA	NA	NA	NA	NA	ID=AN0099;description=protein of unknown function;ebi_biotype=protein_coding
AN0100	-0.991282	0.145893	NA	-0.609727	0.461834	NA	NA	NA	NA	NA	NA	NA	NA	NA	NA	NA	NA	NA	ID=AN0100;description=Has domain(s) with predicted oxidoreductase activity%2C transferase activity%2C transferring acyl groups other than amino-acyl groups activity and role in oxidation-reduction process;ebi_biotype=protein_coding
AN0101	0	1	NA	-0.794077	NA	NA	NA	NA	NA	NA	NA	NA	NA	NA	NA	NA	NA	NA	ID=AN0101;description=Has domain(s) with predicted oxidoreductase activity%2C acting on the aldehyde or oxo group of donors%2C NAD or NADP as acceptor activity and role in oxidation-reduction process;ebi_biotype=protein_coding
AN0102	-1.09315	0.647189	NA	0.764696	0.794673	NA	NA	NA	NA	NA	NA	NA	NA	NA	NA	NA	NA	NA	ID=AN0102;description=Has domain(s) with predicted catalytic activity%2C nitronate monooxygenase activity and role in oxidation-reduction process;ebi_biotype=protein_coding
AN0103	0.909568	9.97e-05	NA	0.408787	0.101039	NA	NA	NA	NA	NA	NA	NA	NA	NA	NA	NA	NA	NA	ID=AN0103;description=Protein phosphatase;ebi_biotype=protein_coding
AN0104	0.402276	0.117082	NA	0.243883	0.358485	NA	NA	NA	NA	NA	NA	NA	NA	NA	NA	NA	NA	NA	ID=AN0104;description=Ortholog(s) have role in protein N-linked glycosylation and endoplasmic reticulum localization;ebi_biotype=protein_coding
AN0105	0.284758	0.864716	NA	-0.00793682	0.995621	NA	NA	NA	NA	NA	NA	NA	NA	NA	NA	NA	NA	NA	ID=AN0105;description=Ortholog(s) have cytosol%2C nucleus localization;ebi_biotype=protein_coding
AN0106	0.868164	5.08e-08	NA	0.380051	0.0264161	NA	NA	NA	NA	NA	NA	NA	NA	NA	NA	-45	-45	-45	ID=AN0106;Name=pkcA;description=Protein kinase C;ebi_biotype=protein_coding
AN0107	1.73799	7.02e-10	1	1.0557	0.000219257	1	NA	NA	NA	NA	NA	NA	NA	NA	NA	NA	NA	NA	ID=AN0107;description=Ortholog of Aspergillus versicolor : Aspve1_0157204%2C Aspergillus zonatus : Aspzo1_0055006%2C Aspergillus sydowii : Aspsy1_0195148 and Aspergillus aculeatus ATCC16872 : Aacu16872_016220;ebi_biotype=protein_coding
AN0108	1.41156	1.24e-19	1	0.868592	4.2e-08	NA	NA	NA	NA	NA	NA	NA	NA	NA	NA	NA	NA	NA	ID=AN0108;description=Ortholog of A. fumigatus Af293 : Afu5g11940%2C A. niger CBS 513.88 : An18g02440%2C Aspergillus wentii : Aspwe1_0131348 and Aspergillus sydowii : Aspsy1_0195151;ebi_biotype=protein_coding
AN0109	0.87317	1.9e-07	NA	0.657763	0.000110707	NA	NA	NA	NA	NA	NA	NA	NA	NA	NA	NA	NA	NA	ID=AN0109;description=Ortholog(s) have U1 snRNP%2C nucleolus localization;ebi_biotype=protein_coding
AN0110	-0.730143	3.56e-05	NA	-0.488678	0.00835179	NA	NA	NA	NA	NA	NA	NA	NA	NA	NA	NA	NA	NA	ID=AN0110;description=Ortholog(s) have cell division site%2C cytosol%2C fungal-type vacuole membrane localization;ebi_biotype=protein_coding
AN0111	0.024531	0.900033	NA	-0.210398	0.144244	NA	NA	NA	NA	NA	NA	NA	NA	NA	NA	NA	NA	NA	ID=AN0111;description=Ortholog(s) have Prp19 complex%2C cytosol%2C mitotic spindle pole body%2C spliceosomal complex localization;ebi_biotype=protein_coding
AN0112	0.985699	7.93e-09	NA	0.62806	0.000389257	NA	NA	NA	NA	NA	NA	NA	NA	NA	NA	NA	NA	NA	ID=AN0112;Name=geaA;description=ARF guanine-nucleotide exchange factor%2C putative;ebi_biotype=protein_coding
AN0113	1.20501	1.9e-09	1	0.974944	2.51e-06	NA	NA	NA	NA	NA	NA	NA	NA	NA	NA	NA	NA	NA	ID=AN0113;Name=bud3;description=Putative Rho guanyl nucleotide exchange factor (Rho-GEF);ebi_biotype=protein_coding
AN0114	0.417577	0.0168642	NA	-0.0723316	0.722352	NA	NA	NA	NA	NA	NA	NA	NA	NA	NA	725	725	725	ID=AN0114;description=Ortholog(s) have mitochondrion localization;ebi_biotype=protein_coding
AN0116	-0.0871617	0.595736	NA	-0.0918712	0.576369	NA	NA	NA	NA	NA	NA	NA	NA	NA	NA	NA	NA	NA	ID=AN0116;description=Ortholog(s) have structural constituent of ribosome activity and mitochondrial large ribosomal subunit localization;ebi_biotype=protein_coding
AN0117	-1.56669	1.39e-22	-1	-1.73737	2.58e-27	-1	NA	NA	NA	NA	NA	NA	NA	NA	NA	NA	NA	NA	ID=AN0117;Name=svf1;description=Ortholog(s) have role in cellular response to oxidative stress and cytosol%2C nucleus localization;ebi_biotype=protein_coding
AN0118	0.630321	0.0282842	NA	0.374928	0.223828	NA	NA	NA	NA	NA	NA	NA	NA	NA	262	NA	NA	262	ID=AN0118;Name=nudA;description=Cytoplasmic dynein heavy chain%2C component of the microtubule motor protein involved in nuclear migration;ebi_biotype=protein_coding
AN0118-uORF	#VALUE!	NA	NA	#VALUE!	NA	NA	NA	NA	NA	NA	NA	NA	NA	NA	NA	NA	NA	NA	ID=AN0118-uORF;description=Conserved upstream open reading frame (uORF) of AN0118/nudA;ebi_biotype=protein_coding
AN0119	-0.556768	0.0811132	NA	0.51495	0.17167	NA	NA	NA	NA	NA	NA	NA	NA	NA	NA	NA	NA	NA	ID=AN0119;Name=dclA;description=Putative Dicer protein;ebi_biotype=protein_coding
AN0120	-0.055467	0.838698	NA	0.221665	0.324489	NA	NA	NA	NA	NA	NA	NA	NA	NA	NA	636	636,771	NA	ID=AN0120;Name=tapA;description=Putative SitA phosphatase inhibitor protein;ebi_biotype=protein_coding
AN0121	-0.261631	0.0240187	NA	-0.246144	0.034596	NA	NA	NA	NA	NA	NA	NA	NA	NA	NA	NA	NA	NA	ID=AN0121;Name=hemC;description=porphobilinogen deaminase;ebi_biotype=protein_coding
AN0122	0.0165007	0.968321	NA	-0.597099	0.00948173	NA	NA	NA	NA	NA	NA	NA	NA	NA	NA	NA	NA	NA	ID=AN0122;description=Has domain(s) with predicted ATP binding%2C ATP-dependent peptidase activity%2C nucleoside-triphosphatase activity%2C nucleotide binding%2C serine-type endopeptidase activity and role in proteolysis;ebi_biotype=protein_coding
AN0123	0.217364	0.302009	NA	0.400129	0.0468347	NA	NA	NA	NA	NA	NA	NA	NA	NA	NA	756	NA	756	ID=AN0123;description=Ortholog(s) have structural constituent of ribosome activity and mitochondrial large ribosomal subunit localization;ebi_biotype=protein_coding
AN0124	-0.31648	0.230352	NA	-0.678125	0.00708097	NA	NA	NA	NA	NA	NA	NA	NA	NA	NA	NA	NA	NA	ID=AN0124;Name=rio2;description=Essential protein kinase;ebi_biotype=protein_coding
AN0126	0.867476	3.33e-05	NA	0.683973	0.000953269	NA	NA	NA	NA	NA	NA	NA	NA	NA	NA	NA	NA	NA	ID=AN0126;description=Ortholog(s) have ATP binding%2C ATPase activity%2C dinucleotide insertion or deletion binding%2C heteroduplex DNA loop binding%2C single-stranded DNA binding activity;ebi_biotype=protein_coding
AN0127	-0.220715	0.102066	NA	0.0538961	0.733865	NA	NA	NA	NA	NA	NA	NA	NA	NA	NA	NA	NA	NA	ID=AN0127;Name=atg18;description=Ortholog(s) have phosphatidylinositol-3%2C5-bisphosphate binding%2C ubiquitin binding activity;ebi_biotype=protein_coding
AN0128	-1.24807	5.19e-09	-1	-0.970215	1.26e-05	NA	NA	NA	NA	NA	NA	NA	NA	NA	NA	NA	NA	NA	ID=AN0128;Name=ppm2;description=Ortholog(s) have tRNA methyltransferase activity%2C role in tRNA methylation%2C wybutosine biosynthetic process and cytosol%2C mitochondrion%2C nucleus localization;ebi_biotype=protein_coding
AN0129	0.660241	0.00836456	NA	-0.140963	0.634763	NA	NA	NA	970	1095	1165,1424	1165,1454	NA	NA	NA	NA	NA	NA	ID=AN0129;Name=ppsA;description=Putative dual-specificity protein tyrosine/serine/threonine phosphatase;ebi_biotype=protein_coding
AN0130	0.608827	0.0194889	NA	0.217833	0.438768	NA	NA	NA	NA	NA	NA	NA	NA	NA	NA	NA	NA	NA	ID=AN0130;description=Ortholog(s) have S-adenosylmethionine-dependent methyltransferase activity%2C transferase activity%2C transferring alkyl or aryl (other than methyl) groups activity and role in tRNA methylation%2C wybutosine biosynthetic process;ebi_biotype=protein_coding
AN0131	0.99075	3.26e-05	NA	1.06212	8.07e-06	1	NA	NA	NA	NA	NA	NA	NA	NA	NA	NA	NA	NA	ID=AN0131;description=Ortholog(s) have Golgi apparatus%2C endoplasmic reticulum localization;ebi_biotype=protein_coding
AN0132	-0.115327	0.629849	NA	-0.173542	0.42471	NA	NA	NA	NA	NA	NA	NA	NA	NA	NA	NA	NA	NA	ID=AN0132;description=Ortholog of A. fumigatus Af293 : Afu5g11630%2C A. niger CBS 513.88 : An18g03110%2C A. oryzae RIB40 : AO090026000663%2C Aspergillus wentii : Aspwe1_0170695 and Aspergillus sydowii : Aspsy1_0195219;ebi_biotype=protein_coding
AN0133	-0.332736	0.0303997	NA	-0.301691	0.056391	NA	NA	NA	NA	NA	NA	NA	NA	NA	NA	NA	NA	NA	ID=AN0133;description=Putative mRNA splicing factor ATP-dependent RNA helicase;ebi_biotype=protein_coding
AN0134	0.634686	0.000149712	NA	0.22297	0.223187	NA	NA	NA	NA	NA	NA	NA	NA	NA	NA	NA	NA	NA	ID=AN0134;Name=rmtC;description=Histone arginine methyltransferase;ebi_biotype=protein_coding
AN0135	-0.327541	0.11413	NA	-0.431327	0.0371231	NA	NA	NA	NA	NA	NA	NA	NA	NA	NA	NA	NA	NA	ID=AN0135;description=Ortholog(s) have role in cellular protein localization%2C mitotic actomyosin contractile ring assembly and actomyosin contractile ring%2C cytosol%2C nucleus%2C polysome localization;ebi_biotype=protein_coding
AN0136	-0.620312	0.121677	NA	-0.481971	0.217042	NA	NA	NA	NA	NA	NA	NA	NA	NA	NA	NA	NA	NA	ID=AN0136;description=protein of unknown function;ebi_biotype=protein_coding
AN0137	-0.59301	0.00922017	NA	-0.381456	0.115481	NA	NA	NA	NA	NA	NA	NA	NA	NA	NA	NA	NA	NA	ID=AN0137;description=Ortholog(s) have glycerophosphocholine phosphodiesterase activity%2C role in cellular response to drug%2C glycerophospholipid catabolic process and cytosol%2C ribosome localization;ebi_biotype=protein_coding
AN0138	0.206808	0.325555	NA	-0.0958592	0.670949	NA	NA	NA	NA	NA	NA	NA	NA	NA	NA	NA	NA	NA	ID=AN0138;description=Ortholog(s) have cytosol%2C nucleus localization;ebi_biotype=protein_coding
AN0139	-0.0445657	0.863573	NA	0.502975	0.00992387	NA	NA	NA	NA	NA	NA	NA	NA	NA	NA	NA	NA	NA	ID=AN0139;Name=ahrA;description=Threonine aspartase 1%2C putative;ebi_biotype=protein_coding
AN0140	-0.725501	2.54e-09	NA	-0.191592	0.159393	NA	NA	NA	NA	NA	NA	NA	NA	NA	NA	NA	NA	NA	ID=AN0140;description=Protein with a predicted role in actin assembly;ebi_biotype=protein_coding
AN0141	-0.165076	0.394777	NA	-0.195931	0.295926	NA	NA	NA	NA	NA	NA	NA	NA	NA	NA	NA	NA	NA	ID=AN0141;description=Ortholog(s) have double-stranded DNA 5'-3' exodeoxyribonuclease activity%2C single-stranded DNA endodeoxyribonuclease activity%2C tRNA (m5U54) methyltransferase activity and role in double-strand break repair%2C tRNA modification;ebi_biotype=protein_coding
AN0142	-0.236855	0.168118	NA	0.111986	0.554406	NA	NA	NA	NA	NA	NA	NA	NA	NA	NA	NA	NA	NA	ID=AN0142;description=Ortholog(s) have structural constituent of ribosome activity and mitochondrial small ribosomal subunit localization;ebi_biotype=protein_coding
AN0143	1.54263	1.15e-07	1	1.31534	4.34e-06	1	NA	NA	NA	NA	NA	NA	NA	NA	NA	NA	NA	NA	ID=AN0143;description=Has domain(s) with predicted role in attachment of spindle microtubules to kinetochore%2C mitotic spindle organization in nucleus and DASH complex%2C mitotic spindle localization;ebi_biotype=protein_coding
AN0144	0.310013	0.00973719	NA	-0.435311	0.000259838	NA	NA	NA	NA	NA	NA	NA	NA	NA	NA	NA	NA	NA	ID=AN0144;Name=nrc2;description=Ribosomal S6 kinase (RSK);ebi_biotype=protein_coding
AN0146	-3.17919	0.000346413	-1	-0.78378	0.449323	NA	NA	NA	NA	NA	NA	NA	NA	NA	NA	NA	NA	NA	ID=AN0146;Name=mdpC;description=Versicolorin ketoreductase%2C putative;ebi_biotype=protein_coding
AN0147	-3.63054	0.00595422	-1	2.00129	0.170679	NA	NA	NA	NA	NA	NA	NA	NA	NA	NA	NA	NA	NA	ID=AN0147;Name=mdpD;description=Flavin-containing monooxygenase;ebi_biotype=protein_coding
AN0148	-1.40001	0.0415391	-1	1.29676	0.0736142	NA	NA	NA	NA	NA	NA	NA	NA	NA	NA	NA	NA	522,831	ID=AN0148;Name=mdpE;description=Putative C6 zinc finger transcription factor;ebi_biotype=protein_coding
AN0149	-3.28601	0.00517921	-1	0.340899	0.816425	NA	NA	NA	NA	NA	NA	NA	NA	NA	NA	NA	NA	NA	ID=AN0149;Name=mdpF;description=Putative zinc-dependent hydrolase;ebi_biotype=protein_coding
AN0150	-2.94021	0.000743835	-1	0.238252	0.829449	NA	NA	NA	NA	NA	NA	NA	NA	NA	NA	NA	NA	NA	ID=AN0150;Name=mdpG;description=Polyketide synthase;ebi_biotype=protein_coding
AN0153	0.0887908	0.635341	NA	-0.0817737	0.662332	NA	NA	NA	NA	NA	NA	NA	NA	NA	NA	NA	NA	NA	ID=AN0153;description=Putative MYB DNA binding protein;ebi_biotype=protein_coding
AN0154	0.664	0.0012236	NA	0.352476	0.104102	NA	NA	NA	NA	NA	NA	NA	NA	NA	NA	NA	NA	NA	ID=AN0154;description=TFIID and SAGA complex TAF10 subunit;ebi_biotype=protein_coding
AN0156	0.873421	1.52e-08	NA	0.763532	8.05e-07	NA	NA	NA	NA	NA	NA	NA	NA	NA	NA	NA	NA	NA	ID=AN0156;description=Inositol tetrakisphosphate 3-kinase%2C putative;ebi_biotype=protein_coding
AN0157	1.58431	6.59e-05	1	1.15285	0.00490075	1	NA	NA	NA	NA	NA	NA	NA	NA	NA	NA	NA	NA	ID=AN0157;description=protein of unknown function;ebi_biotype=protein_coding
AN0158	-0.086128	0.808654	NA	1.0808	7.04e-05	1	NA	NA	NA	NA	NA	NA	NA	NA	NA	NA	NA	NA	ID=AN0158;description=2-alkenal reductase [NAD(P)]%2C putative;ebi_biotype=protein_coding
AN0159	-0.0607985	0.831698	NA	-0.219016	0.365011	NA	NA	NA	NA	NA	NA	NA	NA	NA	NA	NA	NA	NA	ID=AN0159;description=Ortholog of A. fumigatus Af293 : Afu5g11420%2C A. niger CBS 513.88 : An18g04550%2C A. oryzae RIB40 : AO090026000696%2C Aspergillus wentii : Aspwe1_0442980 and Aspergillus sydowii : Aspsy1_0054986;ebi_biotype=protein_coding
AN0160	-0.792322	0.00334438	NA	-1.32722	9.59e-07	-1	NA	NA	NA	NA	NA	NA	NA	NA	NA	515	515	NA	ID=AN0160;description=Has domain(s) with predicted hydrolase activity%2C acting on carbon-nitrogen (but not peptide) bonds activity and role in carbohydrate metabolic process;ebi_biotype=protein_coding
AN0161	0.381537	0.0003305	NA	0.0116417	0.933845	NA	NA	NA	NA	NA	NA	NA	NA	NA	NA	NA	NA	NA	ID=AN0161;Name=clp1;description=Ortholog(s) have cytosol%2C nucleus localization;ebi_biotype=protein_coding
AN0162	-0.104331	0.505955	NA	-0.417936	0.00257496	NA	NA	NA	NA	NA	NA	NA	NA	NA	NA	687	687	687	ID=AN0162;description=Has domain(s) with predicted DNA binding%2C transcription factor activity%2C sequence-specific DNA binding activity and role in regulation of transcription%2C DNA-templated;ebi_biotype=protein_coding
AN0163	0.932004	1.26e-05	NA	1.59558	4.22e-14	1	NA	NA	NA	NA	NA	NA	NA	NA	NA	NA	NA	NA	ID=AN0163;description=Ortholog(s) have Rho GDP-dissociation inhibitor activity;ebi_biotype=protein_coding
AN0164	0.441114	1.73e-05	NA	0.222024	0.0403834	NA	NA	NA	NA	NA	NA	NA	NA	NA	NA	NA	NA	NA	ID=AN0164;Name=ppg1A;description=Protein phosphatase;ebi_biotype=protein_coding
AN0165	-0.343449	0.116195	NA	-1.01289	8.85e-07	-1	NA	NA	NA	NA	NA	NA	NA	NA	NA	NA	NA	NA	ID=AN0165;description=Ortholog(s) have role in Golgi to vacuole transport%2C protein targeting to vacuole and AP-3 adaptor complex%2C cytosol%2C nucleus localization;ebi_biotype=protein_coding
AN0166	-0.243188	0.240912	NA	-0.776844	5.58e-05	NA	NA	NA	NA	NA	NA	NA	NA	NA	NA	NA	NA	NA	ID=AN0166;Name=nuf2;description=Ortholog(s) have role in attachment of mitotic spindle microtubules to kinetochore and NMS complex%2C Ndc80 complex%2C condensed nuclear chromosome kinetochore%2C meiotic spindle pole body%2C mitotic spindle pole body localization;ebi_biotype=protein_coding
AN0167	0.663834	0.000281876	NA	0.324136	0.101585	NA	NA	NA	NA	NA	NA	NA	478	478	NA	478	478	NA	ID=AN0167;description=Ortholog(s) have enzyme regulator activity%2C guanyl-nucleotide exchange factor activity%2C translation initiation factor activity;ebi_biotype=protein_coding
AN0168	-1.17639	9.17e-11	-1	-1.609	7.09e-19	-1	413	NA	NA	413	NA	NA	272	272	NA	272	272	NA	ID=AN0168;description=Ortholog of A. fumigatus Af293 : Afu5g11330%2C A. niger CBS 513.88 : An01g02510%2C A. oryzae RIB40 : AO090026000707%2C Aspergillus wentii : Aspwe1_0075145 and Aspergillus sydowii : Aspsy1_0027709;ebi_biotype=protein_coding
AN0169	-1.38848	2.43e-08	-1	-0.96943	0.000276361	NA	NA	NA	NA	NA	NA	NA	NA	NA	NA	NA	NA	NA	ID=AN0169;description=protein of unknown function;ebi_biotype=protein_coding
AN0170	-1.30522	5.41e-21	-1	-0.868218	1.11e-09	NA	142,152	82,102	142,152	142,152	82,102	142,152	NA	157	157	NA	157	157	ID=AN0170;Name=trxA;description=thioredoxin;ebi_biotype=protein_coding
AN0171	1.50128	0.00275042	1	0.440338	0.438602	NA	NA	NA	NA	NA	NA	NA	NA	NA	NA	NA	NA	NA	ID=AN0171;description=Ortholog of A. nidulans FGSC A4 : AN7523%2C A. niger CBS 513.88 : An18g01570%2C A. oryzae RIB40 : AO090010000737%2C Aspergillus wentii : Aspwe1_0140822%2C Aspwe1_0151946 and Aspergillus sydowii : Aspsy1_0085753;ebi_biotype=protein_coding
AN0172	0.777589	0.0040881	NA	0.187334	0.541966	NA	NA	NA	NA	NA	NA	NA	NA	NA	NA	NA	NA	NA	ID=AN0172;description=Ortholog of A. fumigatus Af293 : Afu5g11310%2C A. niger CBS 513.88 : An01g02460%2C A. oryzae RIB40 : AO090026000711%2C Aspergillus wentii : Aspwe1_0442534 and Aspergillus sydowii : Aspsy1_0027712;ebi_biotype=protein_coding
AN0173	-1.1792	2.87e-08	-1	-0.733196	0.000891694	NA	NA	NA	NA	NA	NA	NA	NA	NA	NA	NA	993	NA	ID=AN0173;description=Ortholog of A. niger CBS 513.88 : An01g02440%2C A. oryzae RIB40 : AO090026000850%2C Aspergillus wentii : Aspwe1_0442639%2C Aspergillus sydowii : Aspsy1_0027713 and Aspergillus terreus NIH2624 : ATET_07718;ebi_biotype=protein_coding
AN0174	-2.91466	3.91e-24	-1	-1.30411	1.66e-05	-1	NA	NA	NA	NA	NA	NA	NA	NA	NA	NA	NA	NA	ID=AN0174;description=Ortholog(s) have D-amino-acid oxidase activity and role in D-alanine metabolic process%2C D-valine metabolic process;ebi_biotype=protein_coding
AN0176	1.19189	8.41e-13	1	0.479144	0.00711939	NA	NA	NA	NA	NA	NA	NA	NA	NA	NA	NA	NA	NA	ID=AN0176;Name=sreA;description=Predicted GATA transcription factor involved in iron uptake%2C acts as a repressor of siderophore biosynthesis under high-iron conditions;ebi_biotype=protein_coding
AN0177	-0.386901	0.973732	NA	-1.84448	NA	NA	NA	NA	NA	NA	NA	NA	NA	NA	NA	NA	NA	NA	ID=AN0177;description=protein of unknown function;ebi_biotype=protein_coding
AN0178	-3.70228	3.19e-56	-1	-3.2193	1.53e-42	-1	NA	NA	NA	NA	NA	NA	NA	NA	NA	NA	NA	NA	ID=AN0178;description=protein of unknown function;ebi_biotype=protein_coding
AN0179	0.0566879	0.803489	NA	0.628676	0.000329948	NA	NA	NA	NA	NA	NA	NA	NA	NA	NA	NA	NA	NA	ID=AN0179;description=putative oxidoreductase;ebi_biotype=protein_coding
AN0180	1.99204	0.0019886	1	1.94469	0.00317115	1	NA	NA	NA	NA	NA	NA	NA	NA	NA	NA	NA	NA	ID=AN0180;description=Putative enoyl-coA hydratase with a role in acetyl coA and lipid metabolism;ebi_biotype=protein_coding
AN0181	3.75925	6.2e-22	1	1.14484	0.000870311	1	NA	NA	NA	NA	NA	NA	NA	NA	NA	NA	NA	NA	ID=AN0181;description=Ortholog of Aspergillus versicolor : Aspve1_0035530;ebi_biotype=protein_coding
AN0182	0.886726	9.25e-11	NA	0.668303	1.63e-06	NA	NA	NA	NA	NA	NA	NA	NA	NA	NA	NA	NA	NA	ID=AN0182;Name=rasA;description=Small monomeric GTPase of the Ras superfamily involved in regulation of development;ebi_biotype=protein_coding
AN0183	-1.51962	7.62e-41	-1	-1.28574	1.72e-29	-1	-68,-58	-108,-38	NA	-68,-58	-108,-38	NA	NA	NA	NA	NA	NA	NA	ID=AN0183;description=Putative molybdopterin binding domain protein;ebi_biotype=protein_coding
AN0184	-0.261734	0.101006	NA	-0.304895	0.0581277	NA	207,217	187,257	NA	207,217	187,257	NA	274,275	274,275,484	274,275	274,275	274,275,484	274,275	ID=AN0184;description=Ortholog(s) have Arp2/3 complex binding activity%2C role in actin cortical patch assembly%2C actin filament debranching%2C negative regulation of Arp2/3 complex-mediated actin nucleation and actin cortical patch%2C cytosol%2C nucleus localization;ebi_biotype=protein_coding
AN0186	1.45655	1.25e-17	1	1.34633	1.75e-14	1	NA	NA	NA	NA	NA	NA	NA	NA	NA	NA	NA	NA	ID=AN0186;Name=vapA;description=Component of the plasma membrane-associated VapA-VipC-VapB methyltransferase complex that controls differentiation;ebi_biotype=protein_coding
AN0187	0.260592	0.892601	NA	-1.40633	0.423601	NA	NA	NA	NA	NA	NA	NA	NA	NA	NA	NA	NA	NA	ID=AN0187;description=protein of unknown function;ebi_biotype=protein_coding
AN0189	0.827153	8.29e-07	NA	0.195449	0.30238	NA	NA	NA	NA	NA	NA	NA	NA	NA	NA	936	936	936	ID=AN0189;description=Ortholog(s) have nucleolus localization;ebi_biotype=protein_coding
AN0190	0.766646	0.00035246	NA	-0.0225171	0.938153	NA	NA	NA	NA	NA	NA	NA	NA	NA	NA	NA	NA	883	ID=AN0190;description=Putative tRNA splicing endonuclease subunit;ebi_biotype=protein_coding
AN0191	0.51627	0.000290208	NA	-0.243797	0.107497	NA	NA	NA	NA	NA	NA	NA	NA	NA	NA	NA	NA	NA	ID=AN0191;description=Ortholog(s) have ATPase activity%2C tRNA binding activity%2C role in regulation of transcription from RNA polymerase II promoter%2C tRNA wobble uridine modification and Elongator holoenzyme complex%2C cytosol%2C nucleus localization;ebi_biotype=protein_coding
AN0192	-0.0749799	0.755196	NA	-0.233485	0.266243	NA	NA	NA	NA	NA	NA	NA	NA	445	445	NA	445	445	ID=AN0192;description=Putative RNA polymerase subunit 8;ebi_biotype=protein_coding
AN0193	0.916803	4.68e-09	NA	0.887177	4.09e-09	NA	NA	NA	NA	NA	NA	NA	NA	NA	NA	NA	NA	NA	ID=AN0193;description=Ortholog(s) have 8-oxo-dGDP phosphatase activity;ebi_biotype=protein_coding
AN0194	1.16324	0.000260348	1	0.135714	0.719556	NA	NA	NA	NA	NA	NA	NA	NA	NA	NA	NA	NA	NA	ID=AN0194;Name=lacC;description=Putative beta-galactosidase;ebi_biotype=protein_coding
AN0195	1.29777	0.0155073	1	-1.8113	0.000784121	-1	NA	NA	NA	NA	NA	NA	NA	NA	NA	NA	NA	NA	ID=AN0195;description=Ortholog of A. nidulans FGSC A4 : AN8020%2C A. fumigatus Af293 : Afu5g02380%2C A. niger CBS 513.88 : An03g04900%2C An02g10420 and A. oryzae RIB40 : AO090001000067%2C AO090102000350;ebi_biotype=protein_coding
AN0196	-0.480877	0.878581	NA	0	1	NA	NA	NA	NA	NA	NA	NA	NA	NA	NA	NA	NA	NA	ID=AN0196;description=Ortholog of A. fumigatus Af293 : Afu5g14200%2C Afu6g13810%2C Afu7g05110%2C Afu8g01720%2C A. niger CBS 513.88 : An13g02610%2C An15g02090%2C An04g09640 and A. oryzae RIB40 : AO090003001444;ebi_biotype=protein_coding
AN0197	-0.601346	0.0359696	NA	-2.77625	2.3e-20	-1	NA	NA	NA	NA	NA	NA	NA	NA	NA	NA	NA	NA	ID=AN0197;description=Has domain(s) with predicted RNA polymerase II transcription factor activity%2C sequence-specific DNA binding%2C zinc ion binding activity%2C role in regulation of transcription%2C DNA-templated and nucleus localization;ebi_biotype=protein_coding
AN0198	-0.346958	0.284548	NA	0.418173	0.265824	NA	NA	NA	NA	NA	NA	NA	NA	NA	NA	NA	NA	NA	ID=AN0198;description=Ortholog of A. fumigatus Af293 : Afu5g14750%2C A. niger CBS 513.88 : An14g07220%2C Aspergillus wentii : Aspwe1_0043650%2C Aspwe1_0044769 and Aspergillus sydowii : Aspsy1_0040680;ebi_biotype=protein_coding
AN0200	0.155013	0.682154	NA	-0.0318277	0.940513	NA	NA	NA	NA	NA	NA	NA	NA	NA	NA	NA	NA	NA	ID=AN0200;description=Ortholog(s) have cytosol%2C nucleus localization;ebi_biotype=protein_coding
AN0201	-1.04659	0.000373704	-1	-0.71227	0.0234661	NA	NA	NA	NA	NA	NA	NA	NA	NA	NA	NA	NA	NA	ID=AN0201;description=Has domain(s) with predicted role in transmembrane transport and integral component of membrane localization;ebi_biotype=protein_coding
AN0202	0.275764	0.079566	NA	0.279368	0.0857565	NA	NA	NA	NA	NA	NA	NA	NA	NA	NA	NA	NA	NA	ID=AN0202;Name=arcA;description=Fungal Zn(2)-Cys(6) binuclear cluster domain-containing protein;ebi_biotype=protein_coding
AN0203	0.285001	0.254836	NA	0.227699	0.359293	NA	NA	NA	NA	NA	NA	NA	NA	NA	NA	NA	NA	NA	ID=AN0203;description=Ortholog(s) have role in chromatin remodeling and ASTRA complex%2C cytosol localization;ebi_biotype=protein_coding
AN0204	-0.0677493	0.826388	NA	-0.33302	0.176302	NA	NA	NA	NA	NA	NA	NA	NA	NA	NA	794	794	794	ID=AN0204;description=Ortholog(s) have nucleolus localization;ebi_biotype=protein_coding
AN0205	-0.278387	0.0627051	NA	-0.0757783	0.655843	NA	NA	NA	NA	NA	NA	NA	NA	NA	NA	673,704,705	673,704,705	673	ID=AN0205;Name=pantoA;description=Putative pantoate-beta-alanine ligase with a predicted role in Coenzyme A and pantothenate biosynthesis;ebi_biotype=protein_coding
AN0206	0.0865118	0.583887	NA	-0.00193288	0.991918	NA	NA	NA	NA	NA	NA	NA	NA	NA	NA	NA	NA	NA	ID=AN0206;description=Has domain(s) with predicted transferase activity%2C transferring acyl groups activity and role in metabolic process;ebi_biotype=protein_coding
AN0207	1.57353	1.29e-08	1	0.21752	0.518271	NA	NA	NA	NA	NA	NA	NA	NA	NA	NA	NA	NA	NA	ID=AN0207;description=Ortholog of A. niger CBS 513.88 : An18g01950%2C A. oryzae RIB40 : AO090026000748%2C Aspergillus wentii : Aspwe1_0182037 and Aspergillus versicolor : Aspve1_0120084%2C Aspve1_0887697;ebi_biotype=protein_coding
AN0208	0.583202	0.0940031	NA	-0.234387	0.569146	NA	NA	NA	NA	NA	NA	NA	NA	NA	NA	NA	NA	NA	ID=AN0208;description=Has domain(s) with predicted role in transmembrane transport and integral component of membrane localization;ebi_biotype=protein_coding
AN0209	1.81267	4.3e-10	1	0.77438	0.0152529	NA	NA	NA	NA	NA	NA	NA	NA	NA	NA	NA	NA	NA	ID=AN0209;Name=mepB;description=Putative ammonium transporter;ebi_biotype=protein_coding
AN0210	-0.82568	3.2e-05	NA	-0.25049	0.264259	NA	NA	NA	NA	NA	NA	NA	NA	NA	NA	NA	NA	NA	ID=AN0210;description=Ortholog(s) have ATPase activity%2C GTPase activity%2C adenosine-diphosphatase activity%2C cytidine diphosphatase activity%2C guanosine-diphosphatase activity%2C uridine-diphosphatase activity;ebi_biotype=protein_coding
AN0211	0.274844	0.0703851	NA	-0.0946733	0.579216	NA	NA	NA	NA	NA	NA	NA	NA	NA	NA	NA	NA	NA	ID=AN0211;description=Ortholog(s) have U2 snRNP%2C cytosol%2C spliceosomal complex localization;ebi_biotype=protein_coding
AN0212	-1.59726	2.8e-15	-1	-1.17009	1.58e-08	-1	NA	NA	NA	NA	NA	NA	52	52	52	52	52	52	ID=AN0212;description=Ortholog(s) have extracellular region localization;ebi_biotype=protein_coding
AN0213	-1.40373	2.08e-13	-1	-0.838966	2.57e-05	NA	NA	NA	NA	NA	-194	NA	NA	393	NA	632	393	NA	ID=AN0213;description=Ortholog of A. fumigatus Af293 : Afu5g10950%2C A. niger CBS 513.88 : An14g02320%2C A. oryzae RIB40 : AO090010000435%2C Aspergillus wentii : Aspwe1_0440942 and Aspergillus sydowii : Aspsy1_0085799;ebi_biotype=protein_coding
AN0214	-0.143163	0.860406	NA	1.84269	0.00400257	1	NA	NA	NA	NA	NA	NA	NA	NA	NA	NA	NA	NA	ID=AN0214;description=protein of unknown function;ebi_biotype=protein_coding
AN0215	0.455805	0.797303	NA	0.384407	0.811433	NA	NA	NA	NA	NA	NA	NA	NA	NA	NA	NA	NA	NA	ID=AN0215;description=Has domain(s) with predicted oxidoreductase activity and role in oxidation-reduction process;ebi_biotype=protein_coding
AN0216	-1.77972	0.0125975	-1	-1.43492	0.0534829	NA	NA	NA	NA	NA	NA	NA	NA	NA	NA	NA	NA	NA	ID=AN0216;description=Has domain(s) with predicted oxidoreductase activity and role in metabolic process;ebi_biotype=protein_coding
AN0217	-1.2576	0.107173	NA	0.734564	0.490069	NA	NA	NA	NA	NA	NA	NA	NA	NA	NA	NA	NA	NA	ID=AN0217;description=Has domain(s) with predicted transmembrane transporter activity%2C role in transmembrane transport and integral component of membrane localization;ebi_biotype=protein_coding
AN0218	-1.32295	0.000216977	-1	-0.0318438	0.947204	NA	NA	NA	NA	NA	NA	NA	NA	NA	NA	NA	NA	NA	ID=AN0218;description=Has domain(s) with predicted role in anion transport and integral component of membrane localization;ebi_biotype=protein_coding
AN0219	0.265364	0.333114	NA	-0.100937	0.737876	NA	NA	NA	NA	NA	NA	NA	NA	NA	NA	NA	NA	NA	ID=AN0219;description=Ortholog of A. niger CBS 513.88 : An01g01800%2C A. oryzae RIB40 : AO090023000623%2C Neosartorya fischeri NRRL 181 : NFIA_106990%2C Aspergillus wentii : Aspwe1_0056140 and Aspergillus versicolor : Aspve1_0121031;ebi_biotype=protein_coding
AN0220	1.14646	0.903089	NA	-1.60735	NA	NA	NA	NA	NA	NA	NA	NA	NA	NA	NA	NA	NA	NA	ID=AN0220;description=protein of unknown function;ebi_biotype=protein_coding
AN0221	0.947565	0.000130184	NA	0.429318	0.119203	NA	NA	NA	NA	NA	NA	NA	NA	NA	NA	NA	NA	NA	ID=AN0221;description=Putative chitinase;ebi_biotype=protein_coding
AN0223	-3.28028	0.00621738	-1	-1.13018	0.441709	NA	NA	NA	NA	NA	NA	NA	NA	NA	NA	NA	NA	NA	ID=AN0223;description=Has domain(s) with predicted RNA polymerase II transcription factor activity%2C sequence-specific DNA binding%2C transcription factor activity%2C sequence-specific DNA binding%2C zinc ion binding activity;ebi_biotype=protein_coding
AN0224	1.47808	6.34e-10	1	1.51258	1.72e-10	1	NA	NA	NA	NA	NA	NA	NA	NA	NA	NA	NA	NA	ID=AN0224;description=Ortholog(s) have Golgi apparatus%2C cytosol%2C nucleus localization;ebi_biotype=protein_coding
AN0225	-0.560229	0.0011595	NA	-0.835894	1.16e-06	NA	NA	NA	NA	NA	NA	NA	NA	NA	NA	NA	NA	NA	ID=AN0225;description=Ortholog(s) have bile acid-exporting ATPase activity%2C role in bile acid and bile salt transport and fungal-type vacuole localization;ebi_biotype=protein_coding
AN0226	-1.12027	1.28e-09	-1	-0.857164	7.58e-06	NA	NA	NA	NA	NA	NA	NA	NA	NA	NA	NA	NA	NA	ID=AN0226;description=Ortholog(s) have protein homodimerization activity%2C ubiquitin protein ligase activity%2C ubiquitin-protein transferase activity;ebi_biotype=protein_coding
AN0227	0.646487	2.66e-06	NA	0.944514	6.86e-12	NA	NA	NA	NA	NA	NA	NA	NA	NA	NA	NA	NA	NA	ID=AN0227;description=Ortholog of A. fumigatus Af293 : Afu3g12020%2C Afu5g10910%2C Afu4g06275%2C A. niger CBS 513.88 : An14g03700%2C An04g00590%2C An02g07840 and A. oryzae RIB40 : AO090010000440%2C AO090023000963;ebi_biotype=protein_coding
AN0228	1.94887	2.57e-07	1	1.41786	0.000232697	1	NA	NA	NA	NA	NA	NA	NA	NA	NA	NA	NA	NA	ID=AN0228;description=Ortholog(s) have ATP-dependent 3'-5' DNA helicase activity%2C ATP-dependent four-way junction helicase activity%2C DNA replication origin binding and single-stranded DNA binding%2C more;ebi_biotype=protein_coding
AN0229	1.42344	1.67e-12	1	0.959289	3.54e-06	NA	NA	NA	NA	NA	NA	NA	161,490	161,490	NA	161,490	161,490	NA	ID=AN0229;description=Ortholog(s) have role in Golgi to plasma membrane transport and Golgi apparatus%2C fungal-type vacuole membrane localization;ebi_biotype=protein_coding
AN0230	2.55925	2.02e-12	1	1.24244	0.00109133	1	NA	NA	NA	NA	NA	NA	NA	NA	NA	NA	NA	NA	ID=AN0230;description=Ortholog of Neosartorya fischeri NRRL 181 : NFIA_102580%2C Aspergillus wentii : Aspwe1_0182725%2C Aspergillus versicolor : Aspve1_0035599 and Aspergillus zonatus : Aspzo1_0019331;ebi_biotype=protein_coding
AN0231	4.43823	6.63e-14	1	2.74337	9.06e-07	1	NA	NA	NA	NA	NA	NA	NA	NA	NA	NA	NA	NA	ID=AN0231;Name=ivoB;description=Conidiophore-specific phenol oxidase;ebi_biotype=protein_coding
AN0232	1.08842	1.1e-08	1	1.3445	1.18e-12	1	NA	NA	NA	NA	NA	NA	NA	NA	NA	NA	NA	NA	ID=AN0232;Name=ureD;description=Nickel-binding protein involved in utilization of urea as a nitrogen source;ebi_biotype=protein_coding
AN0233	0.965982	1.71e-08	NA	0.80971	4.59e-06	NA	NA	NA	NA	NA	NA	NA	NA	NA	NA	NA	NA	NA	ID=AN0233;description=Has domain(s) with predicted transmembrane transporter activity%2C role in transmembrane transport and integral component of membrane localization;ebi_biotype=protein_coding
AN0234	0.418011	0.243479	NA	1.54517	1.07e-05	1	NA	NA	NA	NA	NA	NA	NA	NA	NA	NA	NA	NA	ID=AN0234;description=Has domain(s) with predicted hydrolase activity;ebi_biotype=protein_coding
AN0235	1.59759	2.01e-15	1	0.455541	0.0370621	NA	NA	NA	NA	NA	NA	NA	NA	NA	NA	NA	NA	NA	ID=AN0235;Name=ireA;description=Sensor for unfolded proteins in the ER ire1%2C putative;ebi_biotype=protein_coding
AN0237	0.0950198	0.70732	NA	-0.421455	0.0461326	NA	NA	NA	NA	NA	NA	NA	NA	NA	NA	NA	NA	NA	ID=AN0237;description=Ortholog(s) have mRNA binding activity and role in maturation of 5.8S rRNA from tricistronic rRNA transcript (SSU-rRNA%2C 5.8S rRNA%2C LSU-rRNA)%2C maturation of LSU-rRNA from tricistronic rRNA transcript (SSU-rRNA%2C 5.8S rRNA%2C LSU-rRNA);ebi_biotype=protein_coding
AN0239	-0.582817	0.000113341	NA	-0.551061	0.000385567	NA	NA	NA	NA	NA	NA	NA	NA	NA	NA	NA	NA	NA	ID=AN0239;description=Ortholog(s) have cytosol localization;ebi_biotype=protein_coding
AN0240	-2.16998	9.14e-43	-1	-1.7436	9.54e-28	-1	NA	NA	NA	NA	NA	NA	NA	NA	NA	NA	NA	NA	ID=AN0240;Name=pppA;description=Putative transaldolase with a predicted role in the pentose-phosphate shunt;ebi_biotype=protein_coding
AN0241	-1.69553	4.38e-28	-1	-0.686859	2.3e-05	NA	142	NA	162,182	142	NA	162,182	NA	NA	NA	NA	NA	987	ID=AN0241;Name=sodA;description=Cu/Zn-superoxide dismutase;ebi_biotype=protein_coding
AN0242	0.849566	2.36e-11	NA	0.759713	2.62e-09	NA	NA	NA	NA	NA	NA	NA	NA	NA	NA	NA	NA	NA	ID=AN0242;description=Ortholog(s) have cytosol localization;ebi_biotype=protein_coding
AN0243	-0.106124	0.523311	NA	-0.541208	0.000176954	NA	NA	NA	NA	NA	NA	NA	NA	NA	NA	NA	NA	NA	ID=AN0243;description=Putative phosphatidylinositol transfer protein;ebi_biotype=protein_coding
AN0244	0.731943	6.62e-07	NA	0.447787	0.00352043	NA	NA	NA	NA	NA	NA	NA	NA	NA	NA	NA	NA	NA	ID=AN0244;Name=vps8;description=Putative vacuolar assembly protein with a predicted role in late endosome to vacuole transport via the multivesicular body sorting pathway;ebi_biotype=protein_coding
AN0244-uORF	#VALUE!	NA	NA	#VALUE!	NA	NA	NA	NA	NA	NA	NA	NA	NA	NA	NA	NA	NA	NA	ID=AN0244-uORF;description=Conserved upstream open reading frame (uORF) that mediates repression of an AN0244 (vps8) protein reporter in vitro;ebi_biotype=protein_coding
AN0245	0.116597	0.798329	NA	-1.65002	2.52e-06	-1	NA	NA	NA	NA	NA	NA	NA	NA	NA	NA	NA	NA	ID=AN0245;Name=engA;description=Concanavalin A-like lectin/glucanase superfamily protein%2C putative;ebi_biotype=protein_coding
AN0246	-2.42549	5.38e-30	-1	-0.922712	3.93e-05	NA	NA	NA	NA	NA	NA	NA	NA	NA	NA	NA	NA	NA	ID=AN0246;description=Ortholog of A. fumigatus Af293 : Afu1g05300%2C A. niger CBS 513.88 : An01g04570%2C A. oryzae RIB40 : AO090003000826%2C Aspergillus wentii : Aspwe1_0049630 and Aspergillus sydowii : Aspsy1_0142918;ebi_biotype=protein_coding
AN0247	-0.0898474	0.830402	NA	-0.789948	0.0143626	NA	NA	NA	NA	NA	NA	NA	NA	NA	NA	NA	NA	NA	ID=AN0247;description=Ortholog(s) have role in negative regulation of G0 to G1 transition%2C ribosomal small subunit biogenesis and 90S preribosome%2C nucleolus localization;ebi_biotype=protein_coding
AN0248	0.768813	2.61e-05	NA	0.667334	0.000443436	NA	NA	NA	NA	NA	NA	NA	NA	NA	NA	NA	NA	NA	ID=AN0248;Name=pdiB;description=Putative protein disulfide isomerase;ebi_biotype=protein_coding
AN0249	0.662255	0.00209582	NA	0.14768	0.560794	NA	NA	NA	NA	NA	NA	NA	NA	NA	NA	NA	NA	NA	ID=AN0249;description=Putative F-box protein;ebi_biotype=protein_coding
AN0250	0.435653	0.0943952	NA	0.0321112	0.923359	NA	NA	NA	NA	NA	NA	NA	NA	NA	NA	NA	NA	NA	ID=AN0250;Name=xtrD;description=Xylose transporter;ebi_biotype=protein_coding
AN0251	1.17504	0.00455895	1	1.31572	0.004657	1	NA	NA	NA	NA	NA	NA	NA	NA	NA	NA	NA	NA	ID=AN0251;description=Ortholog of A. fumigatus Af293 : Afu1g03520%2C A. niger CBS 513.88 : An01g04620%2C A. oryzae RIB40 : AO090005000747%2C Neosartorya fischeri NRRL 181 : NFIA_021140 and Aspergillus wentii : Aspwe1_0181100;ebi_biotype=protein_coding
AN0252	-0.83534	2.96e-06	NA	-0.314698	0.108103	NA	NA	NA	NA	NA	NA	NA	NA	NA	NA	NA	NA	NA	ID=AN0252;description=Putative F1F0-ATPase complex gamma subunit with a predicted role in energy metabolism;ebi_biotype=protein_coding
AN0253	0.345501	0.222987	NA	0.22884	0.452839	NA	NA	NA	NA	NA	NA	NA	NA	NA	NA	NA	NA	NA	ID=AN0253;Name=top1;description=Putative DNA topoisomerase I;ebi_biotype=protein_coding
AN0254	-0.324426	0.117869	NA	-0.919905	2.84e-06	NA	NA	NA	NA	NA	NA	NA	NA	NA	NA	NA	NA	NA	ID=AN0254;description=Has domain(s) with predicted catalytic activity%2C coenzyme binding activity and role in cellular metabolic process;ebi_biotype=protein_coding
AN0255	-0.487438	2.99e-05	NA	-0.181325	0.165098	NA	NA	NA	NA	NA	NA	NA	NA	NA	NA	NA	NA	NA	ID=AN0255;description=Ortholog of A. fumigatus Af293 : Afu1g03460%2C A. niger CBS 513.88 : An01g04670%2C A. oryzae RIB40 : AO090005000754%2C Aspergillus wentii : Aspwe1_0105945 and Aspergillus sydowii : Aspsy1_0055077;ebi_biotype=protein_coding
AN0256	-0.371195	0.0324314	NA	-0.739456	1.17e-05	NA	NA	NA	NA	NA	NA	NA	NA	NA	NA	NA	NA	NA	ID=AN0256;Name=palB;description=Predicted calpain-like cysteine protease involved in a signaling pathway that activates PacC transcription factor in response to alkaline ambient pH;ebi_biotype=protein_coding
AN0257	-0.157385	0.507388	NA	-0.495314	0.0199149	NA	NA	NA	NA	NA	NA	NA	NA	NA	NA	NA	NA	NA	ID=AN0257;Name=antA;description=Peroxisomal adenine nucleotide transporter 1%2C putative;ebi_biotype=protein_coding
AN0258	1.07612	5.53e-10	1	0.565853	0.00157318	NA	NA	NA	NA	NA	NA	NA	NA	NA	NA	NA	NA	NA	ID=AN0258;Name=lcl3;description=Ortholog(s) have mitochondrion localization;ebi_biotype=protein_coding
AN0259	1.84631	1.58e-10	1	1.36348	1.03e-06	1	NA	NA	NA	NA	NA	NA	NA	NA	NA	NA	NA	NA	ID=AN0259;description=Putative adenylate kinase with a predicted role in nucleotide salvage pathways;ebi_biotype=protein_coding
AN0260	1.20662	0.00292026	1	1.09531	0.00679433	1	NA	NA	NA	NA	NA	NA	NA	NA	NA	NA	NA	NA	ID=AN0260;description=Putative DNA primase%2C large subunit;ebi_biotype=protein_coding
AN0261	0.882013	1.6e-06	NA	0.536155	0.00543673	NA	NA	NA	NA	NA	NA	NA	NA	NA	NA	NA	NA	-43	ID=AN0261;Name=sec23;description=COPII coat component;ebi_biotype=protein_coding
AN0262	-1.52721	1.34e-11	-1	-0.794406	0.000819276	NA	NA	NA	NA	NA	NA	NA	NA	NA	486	NA	NA	486	ID=AN0262;description=Ortholog(s) have role in ribosomal large subunit assembly and cytosolic large ribosomal subunit%2C nucleolus%2C preribosome%2C large subunit precursor localization;ebi_biotype=protein_coding
AN0263	-0.854562	0.536072	NA	1.98602	0.223155	NA	NA	NA	NA	NA	NA	NA	NA	NA	NA	NA	NA	NA	ID=AN0263;description=Predicted mariner transposon-related ORF;ebi_biotype=protein_coding
AN0264	1.51018	0.0272293	1	2.02014	0.0190159	1	NA	NA	NA	NA	NA	NA	NA	NA	NA	NA	NA	NA	ID=AN0264;description=protein of unknown function;ebi_biotype=protein_coding
AN0265	1.62885	1.92e-19	1	0.606516	0.00153209	NA	NA	NA	NA	NA	NA	NA	NA	NA	NA	NA	NA	NA	ID=AN0265;description=Ortholog of A. fumigatus Af293 : Afu1g03380%2C A. niger CBS 513.88 : An01g04760%2C A. oryzae RIB40 : AO090005000763%2C Aspergillus wentii : Aspwe1_0049645 and Aspergillus sydowii : Aspsy1_0027812;ebi_biotype=protein_coding
AN0266	-0.529288	0.00757088	NA	-0.371874	0.0745584	NA	NA	NA	NA	NA	NA	NA	NA	NA	NA	NA	NA	NA	ID=AN0266;description=Has domain(s) with predicted nucleotide binding activity;ebi_biotype=protein_coding
AN0267	-0.35342	0.317157	NA	0.561295	0.0930012	NA	NA	NA	NA	NA	NA	NA	NA	NA	NA	NA	NA	NA	ID=AN0267;description=Has domain(s) with predicted calcium ion binding activity;ebi_biotype=protein_coding
AN0268	1.99255	3.3e-21	1	1.237	3.43e-09	1	NA	NA	NA	NA	NA	NA	NA	NA	NA	NA	NA	NA	ID=AN0268;Name=mesA;description=AFI1-like protein;ebi_biotype=protein_coding
AN0270	1.80545	2.51e-24	1	1.22072	3.68e-13	1	NA	NA	NA	NA	NA	NA	NA	NA	NA	727	NA	NA	ID=AN0270;description=Ortholog(s) have role in cellular bud site selection%2C pyridoxal phosphate biosynthetic process and cytosol%2C nucleus localization;ebi_biotype=protein_coding
AN0271	0.166738	0.773557	NA	1.19988	0.00801196	1	NA	NA	NA	NA	NA	NA	311	311	311	311	311	311	ID=AN0271;description=Putative dUTP pyrophosphatase with a predicted role in pyrimidine metabolism;ebi_biotype=protein_coding
AN0272	0.910262	1.99e-05	NA	0.939241	1.13e-05	NA	NA	NA	NA	NA	NA	NA	NA	NA	NA	NA	NA	NA	ID=AN0272;description=Ortholog of A. fumigatus Af293 : Afu1g02880%2C A. niger CBS 513.88 : An01g05030%2C A. oryzae RIB40 : AO090005000779%2C Aspergillus wentii : Aspwe1_0025563 and Aspergillus sydowii : Aspsy1_0055099;ebi_biotype=protein_coding
AN0273	0.788567	0.0201933	NA	0.692779	0.0486936	NA	NA	NA	NA	NA	NA	NA	NA	NA	NA	568	568	568	ID=AN0273;Name=rsrA;description=putative transcription factor;ebi_biotype=protein_coding
AN0274	0.46698	0.0722232	NA	0.970361	0.000307831	NA	NA	NA	NA	NA	NA	NA	NA	NA	NA	NA	NA	NA	ID=AN0274;description=Has domain(s) with predicted nucleic acid binding activity;ebi_biotype=protein_coding
AN0275	-0.153222	0.313719	NA	0.128637	0.434219	NA	NA	NA	NA	NA	NA	NA	NA	NA	NA	NA	NA	NA	ID=AN0275;description=Ortholog(s) have L-cystine transmembrane transporter activity%2C role in L-cystine transport and endosome%2C fungal-type vacuole localization;ebi_biotype=protein_coding
AN0276	0.591138	0.0164615	NA	1.161	1.6e-06	1	NA	NA	NA	NA	NA	NA	NA	NA	472	NA	NA	472	ID=AN0276;description=Ortholog of A. fumigatus Af293 : Afu1g02840%2C A. niger CBS 513.88 : An01g04950%2C A. oryzae RIB40 : AO090005000773%2C Aspergillus wentii : Aspwe1_0169585 and Aspergillus sydowii : Aspsy1_0085871;ebi_biotype=protein_coding
AN0278	-0.997179	7.07e-12	NA	-0.504929	0.000973098	NA	NA	NA	NA	NA	NA	NA	NA	NA	NA	NA	NA	NA	ID=AN0278;description=Ortholog(s) have structural constituent of ribosome activity%2C role in cytoplasmic translation and cytosolic large ribosomal subunit%2C nucleolus localization;ebi_biotype=protein_coding
AN0279	1.02647	6.66e-06	1	0.147714	0.590175	NA	356	NA	NA	356	NA	NA	NA	NA	NA	NA	NA	NA	ID=AN0279;Name=flbD;description=Developmental regulator flbD;ebi_biotype=protein_coding
AN0280	1.73586	5.47e-11	1	1.63753	1.34e-08	1	NA	NA	NA	NA	NA	NA	NA	NA	NA	NA	NA	NA	ID=AN0280;description=Putative alpha-1%2C4-glucosidase;ebi_biotype=protein_coding
AN0281	1.0746	3.27e-08	1	0.387484	0.0682989	NA	NA	NA	NA	NA	NA	NA	NA	NA	NA	NA	NA	NA	ID=AN0281;Name=bubA;description=Rab-GAP TBC domain-containing protein;ebi_biotype=protein_coding
AN0282	1.73269	2.54e-11	1	1.04634	0.000113295	1	NA	NA	NA	NA	NA	NA	NA	NA	NA	NA	NA	NA	ID=AN0282;description=Has domain(s) with predicted nucleic acid binding%2C nucleotide binding activity;ebi_biotype=protein_coding
AN0283	-4.56868	2.5e-14	-1	-1.36049	0.0394035	-1	NA	NA	NA	NA	NA	NA	NA	NA	NA	NA	NA	NA	ID=AN0283;description=protein of unknown function;ebi_biotype=protein_coding
AN0284	1.48005	0.000470688	1	0.313628	0.548988	NA	NA	NA	NA	NA	NA	NA	NA	NA	NA	NA	NA	NA	ID=AN0284;description=protein of unknown function;ebi_biotype=protein_coding
AN0285	-2.67034	2.45e-60	-1	-3.01921	1.12e-76	-1	202,232	212,272	242,292	202,232	212,272	242,292	375,376	375,376	375,376	375,376	375,376	375,376	ID=AN0285;description=Putative 6-phosphogluconolactonase with a predicted role in gluconic acid and gluconate metabolism;ebi_biotype=protein_coding
AN0286	-0.3064	0.286915	NA	-0.333074	0.261239	NA	308,338	268,328	248,298	308,338	268,328	248,298	164,165	164,165	164,165	164,165	164,165	164,165	ID=AN0286;description=Ortholog of A. fumigatus Af293 : Afu1g02985%2C A. niger CBS 513.88 : An01g05160%2C A. oryzae RIB40 : AO090005000790%2C Aspergillus wentii : Aspwe1_0103349 and Aspergillus sydowii : Aspsy1_0626563;ebi_biotype=protein_coding
AN0287	-0.604517	0.0768681	NA	-0.95053	0.00497235	NA	NA	NA	NA	NA	NA	NA	NA	NA	NA	NA	NA	NA	ID=AN0287;description=Ortholog(s) have cytosol localization;ebi_biotype=protein_coding
AN0288	0.499605	0.13713	NA	-0.27412	0.464751	NA	NA	NA	NA	850,860	820,870	820,860	NA	NA	NA	950	950,951	NA	ID=AN0288;description=Ortholog of A. fumigatus Af293 : Afu1g03000%2C Neosartorya fischeri NRRL 181 : NFIA_021630%2C Aspergillus wentii : Aspwe1_0169599 and Aspergillus versicolor : Aspve1_0231328;ebi_biotype=protein_coding
AN0289	-0.603925	1.92e-06	NA	-0.169105	0.238663	NA	NA	NA	NA	NA	NA	NA	NA	NA	NA	NA	NA	NA	ID=AN0289;description=Ortholog(s) have U2-type spliceosomal complex localization;ebi_biotype=protein_coding
AN0290	1.10922	8.32e-12	1	0.88498	4e-08	NA	NA	NA	NA	NA	NA	NA	NA	NA	NA	NA	NA	NA	ID=AN0290;Name=cap2;description=Ortholog(s) have actin filament binding activity and role in barbed-end actin filament capping%2C filamentous growth%2C mitotic actomyosin contractile ring contraction;ebi_biotype=protein_coding
AN0291	-0.296001	0.104064	NA	0.0240036	0.917688	NA	NA	NA	NA	NA	NA	NA	NA	NA	NA	NA	NA	NA	ID=AN0291;description=Has domain(s) with predicted RNA polymerase II transcription cofactor activity%2C role in regulation of transcription from RNA polymerase II promoter and mediator complex localization;ebi_biotype=protein_coding
AN0292	0.315828	0.017159	NA	0.199371	0.154111	NA	NA	NA	NA	NA	NA	NA	NA	NA	NA	NA	NA	NA	ID=AN0292;description=Subunit of the SAGA transcriptional regulatory complex;ebi_biotype=protein_coding
AN0293	-1.99984	7.95e-23	-1	-1.00247	2.36e-06	-1	42,52	22,32	52,72	42,52	22,32	52,72	69,70	69,70	69,70	69,70	69,70	69,70	ID=AN0293;Name=ppe1;description=Ortholog(s) have carboxylic ester hydrolase activity%2C structural constituent of ribosome activity%2C role in C-terminal protein demethylation and cytosol%2C mitochondrial small ribosomal subunit%2C nucleus localization;ebi_biotype=protein_coding
AN0294	-4.07361	1.78e-46	-1	-2.59443	3.48e-19	-1	73,83	93,103	53,73	73,83	93,103	53,73	55,56	55,56	55,56	55,56	55,56	55,56	ID=AN0294;description=Ortholog(s) have cytoplasm localization;ebi_biotype=protein_coding
AN0295	-0.266244	0.215887	NA	-0.508318	0.0144567	NA	NA	NA	NA	NA	NA	NA	NA	NA	NA	NA	NA	NA	ID=AN0295;description=Ortholog(s) have role in ER-associated misfolded protein catabolic process and cytoplasm-associated proteasomal ubiquitin-dependent protein catabolic process%2C more;ebi_biotype=protein_coding
AN0296	1.77788	2.97e-07	1	1.03121	0.00392071	1	NA	NA	NA	NA	NA	NA	NA	NA	NA	NA	NA	NA	ID=AN0296;description=Ortholog of A. niger CBS 513.88 : An14g03590%2C Neosartorya fischeri NRRL 181 : NFIA_096570%2C Aspergillus wentii : Aspwe1_0046795 and Aspergillus versicolor : Aspve1_0035695;ebi_biotype=protein_coding
AN0297	0.37349	0.355576	NA	0.905308	0.0170257	NA	NA	NA	NA	NA	NA	NA	NA	NA	NA	NA	NA	NA	ID=AN0297;description=Putative protoplast secreted protein 2;ebi_biotype=protein_coding
AN0298	1.25399	8.63e-17	1	0.438033	0.00448189	NA	NA	NA	NA	NA	NA	NA	NA	NA	NA	NA	NA	NA	ID=AN0298;Name=yth1;description=Ortholog(s) have RNA binding activity%2C role in mRNA polyadenylation%2C pre-mRNA cleavage required for polyadenylation%2C response to drug and cytosol%2C mRNA cleavage and polyadenylation specificity factor complex localization;ebi_biotype=protein_coding
AN0299	1.90656	2.99e-15	1	1.54397	4.52e-10	1	NA	NA	NA	NA	NA	NA	NA	NA	NA	NA	NA	NA	ID=AN0299;description=Putative chitinase;ebi_biotype=protein_coding
AN0300	2.48794	1.53e-12	1	1.19339	0.000853727	1	NA	NA	NA	NA	NA	NA	NA	NA	NA	NA	NA	NA	ID=AN0300;Name=ahtA;description=asparaginase%2C putative;ebi_biotype=protein_coding
AN0301	2.80609	3.18e-09	1	1.90742	0.000104718	1	NA	NA	NA	NA	NA	NA	NA	NA	NA	NA	NA	NA	ID=AN0301;description=Ortholog of A. fumigatus Af293 : Afu1g02770%2C A. niger CBS 513.88 : An01g05370%2C A. oryzae RIB40 : AO090005000817%2C Aspergillus wentii : Aspwe1_0169626 and Aspergillus sydowii : Aspsy1_0144698;ebi_biotype=protein_coding
AN0302	1.78141	1.71e-12	1	1.09665	4.39e-05	1	NA	NA	NA	NA	NA	NA	NA	NA	NA	NA	896	896	ID=AN0302;description=Ortholog of A. fumigatus Af293 : Afu1g02760%2C A. niger CBS 513.88 : An01g05390%2C A. oryzae RIB40 : AO090005000820%2C Aspergillus wentii : Aspwe1_0025599 and Aspergillus sydowii : Aspsy1_0146024;ebi_biotype=protein_coding
AN0303	-1.22517	1.49e-16	-1	-1.10452	2.16e-13	-1	NA	NA	NA	NA	NA	NA	NA	NA	NA	NA	NA	NA	ID=AN0303;description=Ortholog(s) have mitochondrial outer membrane localization;ebi_biotype=protein_coding
AN0304	0.866253	1.86e-10	NA	0.594652	2.28e-05	NA	NA	NA	NA	NA	NA	NA	NA	NA	NA	661	661	661	ID=AN0304;description=Ortholog(s) have metalloendopeptidase activity%2C role in protein sumoylation%2C response to UV-B%2C response to UV-C%2C translesion synthesis and nuclear envelope localization;ebi_biotype=protein_coding
AN0305	-0.0027303	1	NA	-0.14031	0.515947	NA	NA	NA	NA	NA	NA	NA	NA	NA	NA	NA	NA	NA	ID=AN0305;description=Ortholog(s) have snoRNA binding activity;ebi_biotype=protein_coding
AN0306	0.194394	0.0563464	NA	0.310444	0.00173897	NA	NA	NA	NA	NA	NA	NA	NA	NA	NA	550	550	550	ID=AN0306;description=Ortholog(s) have role in Arp2/3 complex-mediated actin nucleation and Arp2/3 protein complex%2C actin cortical patch%2C cell division site%2C cell tip%2C cytosol%2C nucleus localization;ebi_biotype=protein_coding
AN0307	1.15302	0.0295895	1	1.45264	0.00490833	1	NA	NA	NA	NA	NA	NA	NA	NA	NA	-35	-35	NA	ID=AN0307;description=Putative F-box protein;ebi_biotype=protein_coding
AN0309	0.146336	0.567313	NA	0.340436	0.149193	NA	NA	NA	NA	NA	NA	NA	NA	NA	NA	NA	NA	NA	ID=AN0309;description=Ortholog of A. niger CBS 513.88 : An01g05570%2C Neosartorya fischeri NRRL 181 : NFIA_022000%2C Aspergillus versicolor : Aspve1_0048560 and Aspergillus clavatus NRRL 1 : ACLA_031790;ebi_biotype=protein_coding
AN0310	-0.251261	0.494802	NA	-0.136202	0.725727	NA	NA	NA	NA	NA	NA	NA	NA	NA	NA	NA	NA	NA	ID=AN0310;description=Ortholog(s) have cytosol%2C nucleolus localization;ebi_biotype=protein_coding
AN0311	0.284009	0.478681	NA	-0.396486	0.313835	NA	NA	NA	NA	NA	NA	NA	NA	NA	NA	NA	NA	NA	ID=AN0311;description=Ortholog of A. fumigatus Af293 : Afu1g02600%2C A. niger CBS 513.88 : An01g05600%2C A. oryzae RIB40 : AO090005000834%2C Aspergillus wentii : Aspwe1_0169640 and Aspergillus sydowii : Aspsy1_0027873;ebi_biotype=protein_coding
AN0312	-0.398046	0.155687	NA	-0.505551	0.0697527	NA	NA	NA	NA	NA	NA	NA	NA	NA	NA	NA	NA	NA	ID=AN0312;description=Ortholog(s) have transcription factor activity%2C RNA polymerase I CORE element sequence-specific binding activity and role in regulation of transcription from RNA polymerase I promoter%2C transcription from RNA polymerase I promoter;ebi_biotype=protein_coding
AN0313	-1.35049	4.25e-09	-1	-1.28787	5.11e-08	-1	419,429	399,469	409,419	419,429	399,469	409,419	353,462,463	353,462,463	353,462,463	353,462,463	353,462,463	353,462,463	ID=AN0313;description=Has domain(s) with predicted hydrolase activity and role in metabolic process;ebi_biotype=protein_coding
AN0314	-3.07373	3.29e-30	-1	-2.20218	8.96e-16	-1	104,114	64,134	114,124	104,114	64,134	114,124	70,71,180	70,71,180	70,71,180	70,71,180	70,71,180	70,71,180	ID=AN0314;description=Putative aspartyl-tRNA synthetase with a predicted role in tRNA aminoacylation;ebi_biotype=protein_coding
AN0315	-0.902174	6.59e-06	NA	-0.459146	0.0292991	NA	NA	NA	NA	NA	NA	NA	NA	NA	NA	897	NA	897	ID=AN0315;description=Ortholog of A. fumigatus Af293 : Afu1g02560%2C A. niger CBS 513.88 : An01g05640%2C Aspergillus wentii : Aspwe1_0025616%2C Aspergillus sydowii : Aspsy1_0145521 and Aspergillus terreus NIH2624 : ATET_04837;ebi_biotype=protein_coding
AN0316	0.347242	0.294645	NA	0.761828	0.0154195	NA	NA	NA	NA	NA	NA	NA	NA	NA	NA	NA	NA	NA	ID=AN0316;Name=tubA;description=Alpha-tubulin%2C forms a heterodimer with beta-tubulin that promotes microtubule assembly;ebi_biotype=protein_coding
AN0317	0.750253	0.000109927	NA	0.174548	0.439005	NA	NA	NA	NA	NA	NA	NA	NA	NA	90	672	NA	90	ID=AN0317;description=Ortholog(s) have ubiquitin binding activity and role in actin cortical patch organization%2C endocytosis%2C endoplasmic reticulum unfolded protein response%2C positive regulation of cytokinesis;ebi_biotype=protein_coding
AN0318	0.265733	0.293057	NA	-0.0551568	0.854363	NA	NA	NA	NA	NA	NA	NA	77,338	77,338	77,338	77,338	77,338	77,338	ID=AN0318;description=Putative plasma membrane ATPase with a predicted role in energy metabolism;ebi_biotype=protein_coding
AN0319	-1.75773	4.58e-21	-1	-1.69994	2.11e-19	-1	NA	NA	NA	NA	NA	NA	NA	NA	NA	NA	NA	NA	ID=AN0319;description=Ortholog of A. fumigatus Af293 : Afu1g02490%2C A. niger CBS 513.88 : An01g05680%2C A. oryzae RIB40 : AO090005000843%2C Aspergillus wentii : Aspwe1_0049702 and Aspergillus sydowii : Aspsy1_0144752;ebi_biotype=protein_coding
AN0321	0.0383553	0.906427	NA	-0.323477	0.174126	NA	NA	NA	NA	NA	NA	NA	NA	NA	NA	NA	NA	NA	ID=AN0321;description=Ortholog(s) have cytosol localization;ebi_biotype=protein_coding
AN0322	0.657227	0.130266	NA	-0.428264	0.316001	NA	NA	NA	NA	NA	NA	NA	NA	NA	NA	NA	NA	NA	ID=AN0322;description=Has domain(s) with predicted oxidoreductase activity and role in metabolic process;ebi_biotype=protein_coding
AN0323	0.806007	0.0172741	NA	0.0269856	0.952364	NA	NA	NA	NA	NA	NA	NA	NA	NA	NA	NA	NA	979	ID=AN0323;description=Ortholog of A. nidulans FGSC A4 : AN2370%2C AN10160%2C A. fumigatus Af293 : Afu1g02440%2C Afu4g02760%2C A. niger CBS 513.88 : An01g05750%2C An12g09350%2C An13g03290 and A. oryzae RIB40 : AO090020000719%2C AO090005000852;ebi_biotype=protein_coding
AN0324	2.20501	3.07e-31	1	1.31828	4.61e-12	1	NA	NA	NA	NA	NA	NA	NA	NA	NA	NA	NA	NA	ID=AN0324;description=Ortholog of A. oryzae RIB40 : AO090701000442%2C Aspergillus wentii : Aspwe1_0176341%2C Aspergillus versicolor : Aspve1_0048578%2C Aspve1_0052669 and Aspergillus niger ATCC 1015 : 52903-mRNA;ebi_biotype=protein_coding
AN0325	-2.91724	2.17e-34	-1	-2.2314	1.3e-20	-1	NA	NA	NA	NA	NA	NA	NA	NA	NA	NA	NA	NA	ID=AN0325;description=Ortholog(s) have mitochondrion localization;ebi_biotype=protein_coding
AN0326	-1.36689	1.03e-06	-1	-1.24841	1.48e-05	-1	NA	NA	NA	NA	NA	NA	NA	NA	NA	NA	NA	NA	ID=AN0326;description=Ortholog of A. fumigatus Af293 : Afu1g02400%2C A. niger CBS 513.88 : An01g05790%2C A. oryzae RIB40 : AO090005000857%2C Aspergillus wentii : Aspwe1_0025630 and Aspergillus terreus NIH2624 : ATET_04850;ebi_biotype=protein_coding
AN0327	0.974031	3.26e-10	NA	0.708473	6.37e-06	NA	NA	NA	NA	NA	NA	NA	NA	NA	NA	NA	NA	NA	ID=AN0327;Name=rvb2;description=Ortholog(s) have ATP-dependent 3'-5' DNA helicase activity%2C ATP-dependent 5'-3' DNA helicase activity and role in box C/D snoRNP assembly%2C histone exchange%2C rRNA processing%2C regulation of transcription from RNA polymerase II promoter;ebi_biotype=protein_coding
AN0328	0.51791	0.29441	NA	0.122764	0.829255	NA	NA	NA	NA	NA	NA	NA	NA	NA	NA	NA	NA	NA	ID=AN0328;description=Ortholog(s) have nucleus localization;ebi_biotype=protein_coding
AN0329	-1.67029	1.97e-32	-1	-1.11266	8.56e-15	-1	NA	NA	NA	NA	NA	NA	NA	NA	204	510	510	204,510	ID=AN0329;description=Ortholog(s) have polyubiquitin binding activity;ebi_biotype=protein_coding
AN0330	3.48747	7.92e-16	1	2.97487	2.77e-11	1	NA	NA	NA	NA	NA	NA	NA	NA	NA	NA	NA	NA	ID=AN0330;description=NADH:flavin oxidoreductase;ebi_biotype=protein_coding
AN0331	0.206582	0.511047	NA	-0.0425194	0.904814	NA	NA	NA	NA	NA	NA	NA	NA	NA	NA	NA	NA	NA	ID=AN0331;description=Ortholog of A. fumigatus Af293 : Afu1g02380%2C A. niger CBS 513.88 : An01g05810%2C Aspergillus wentii : Aspwe1_0049711%2C Aspergillus sydowii : Aspsy1_0040882 and Aspergillus terreus NIH2624 : ATET_04855;ebi_biotype=protein_coding
AN0332	-0.655358	0.197804	NA	-0.226357	0.656949	NA	NA	NA	NA	NA	NA	NA	NA	NA	NA	NA	NA	NA	ID=AN0332;description=Has domain(s) with predicted role in transmembrane transport and integral component of membrane localization;ebi_biotype=protein_coding
AN0333	-0.356292	0.0735627	NA	-0.00949444	0.969437	NA	NA	NA	NA	NA	NA	NA	NA	NA	NA	NA	NA	NA	ID=AN0333;description=Has domain(s) with predicted DNA binding%2C zinc ion binding activity%2C role in transcription%2C DNA-templated and nucleus localization;ebi_biotype=protein_coding
AN0334	0.419076	0.0087909	NA	-0.182182	0.307433	NA	NA	NA	NA	NA	NA	NA	NA	NA	NA	NA	NA	NA	ID=AN0334;description=Ortholog of A. fumigatus Af293 : Afu1g02340%2C A. oryzae RIB40 : AO090005000866%2C Aspergillus wentii : Aspwe1_0169667 and Aspergillus sydowii : Aspsy1_0145773;ebi_biotype=protein_coding
AN0335	-0.178121	0.555051	NA	-0.116806	0.71051	NA	NA	NA	NA	NA	NA	NA	NA	NA	NA	NA	NA	NA	ID=AN0335;description=Ortholog of A. fumigatus Af293 : Afu1g02330%2C A. niger CBS 513.88 : An01g05850%2C A. oryzae RIB40 : AO090005000867%2C Aspergillus wentii : Aspwe1_0103633 and Aspergillus sydowii : Aspsy1_0633416;ebi_biotype=protein_coding
AN0336	-5.06484	3.48e-13	-1	-6.36349	8.65e-08	-1	NA	NA	NA	NA	NA	NA	NA	NA	NA	NA	NA	NA	ID=AN0336;description=Ortholog of A. fumigatus Af293 : Afu1g02310%2C A. niger CBS 513.88 : An01g05880%2C Aspergillus wentii : Aspwe1_0736723%2C Aspergillus sydowii : Aspsy1_1167337 and Aspergillus terreus NIH2624 : ATET_04862;ebi_biotype=protein_coding
AN0337	-4.16771	1.56e-69	-1	-4.1555	5.13e-67	-1	NA	NA	NA	NA	NA	NA	NA	NA	NA	NA	NA	NA	ID=AN0337;description=Ortholog of A. fumigatus Af293 : Afu1g07195%2C A. niger CBS 513.88 : An07g09780%2C A. oryzae RIB40 : AO090012000973%2C Aspergillus wentii : Aspwe1_0028307 and Aspergillus sydowii : Aspsy1_0047732;ebi_biotype=protein_coding
AN0338	-3.59332	0.00178196	-1	1.96323	0.11431	NA	NA	NA	NA	NA	NA	NA	NA	NA	NA	NA	NA	NA	ID=AN0338;Name=CYP680A1;description=Putative cytochrome P450;ebi_biotype=protein_coding
AN0339	-0.0209987	0.948099	NA	-0.288505	0.162782	NA	NA	NA	NA	NA	NA	NA	NA	NA	NA	NA	NA	923	ID=AN0339;description=Ortholog of A. fumigatus Af293 : Afu1g02280%2C A. niger CBS 513.88 : An01g05970%2C A. oryzae RIB40 : AO090005000872%2C Aspergillus wentii : Aspwe1_0049720 and Aspergillus sydowii : Aspsy1_0040896;ebi_biotype=protein_coding
AN0340	2.55653	1.88e-12	1	1.62699	1.48e-05	1	NA	NA	NA	NA	NA	NA	NA	NA	NA	NA	NA	NA	ID=AN0340;description=Ortholog of A. fumigatus Af293 : Afu1g02270/abp2%2C A. niger CBS 513.88 : An01g05990%2C Aspergillus wentii : Aspwe1_0181210%2C Aspergillus sydowii : Aspsy1_0145577 and Aspergillus terreus NIH2624 : ATET_04867;ebi_biotype=protein_coding
AN0341	1.08631	0.250946	NA	0.491043	0.641985	NA	NA	NA	NA	NA	NA	NA	NA	NA	NA	NA	NA	NA	ID=AN0341;description=Ortholog of A. nidulans FGSC A4 : AN2152%2C A. fumigatus Af293 : Afu1g02260%2C Afu2g15990%2C A. niger CBS 513.88 : An01g06000 and Aspergillus wentii : Aspwe1_0025648%2C Aspwe1_0026895;ebi_biotype=protein_coding
AN0342	0.919748	0.494048	NA	2.12591	0.232108	NA	NA	NA	NA	NA	NA	NA	NA	NA	NA	NA	NA	NA	ID=AN0342;description=protein of unknown function;ebi_biotype=protein_coding
AN0343	-0.0241332	1	NA	3.67378	0.03817	1	NA	NA	NA	NA	NA	NA	NA	NA	NA	NA	NA	NA	ID=AN0343;description=Ortholog of A. fumigatus Af293 : Afu1g02250%2C A. niger CBS 513.88 : An01g06020%2C Aspergillus wentii : Aspwe1_0066622%2C Aspergillus sydowii : Aspsy1_0129159 and Aspergillus terreus NIH2624 : ATET_04870;ebi_biotype=protein_coding
AN0346	-0.911079	1.38e-07	NA	-0.642531	0.000367362	NA	NA	NA	NA	NA	NA	NA	NA	NA	NA	NA	NA	NA	ID=AN0346;description=Ortholog(s) have cytosol%2C nucleus%2C plasma membrane localization;ebi_biotype=protein_coding
AN0347	0.278	0.0691337	NA	0.0782111	0.65844	NA	NA	NA	NA	NA	NA	NA	NA	NA	NA	NA	NA	NA	ID=AN0347;Name=rabE;description=Putative GTPase with a predicted role in intra-Golgi transport;ebi_biotype=protein_coding
AN0348	0.527176	0.0141529	NA	0.854964	6.31e-05	NA	NA	NA	NA	NA	NA	NA	NA	NA	NA	743	743	NA	ID=AN0348;description=Ortholog of A. fumigatus Af293 : Afu1g02180%2C A. niger CBS 513.88 : An01g06070%2C A. oryzae RIB40 : AO090005000881%2C Aspergillus wentii : Aspwe1_0169690 and Aspergillus sydowii : Aspsy1_0143278;ebi_biotype=protein_coding
AN0349	0.81556	2.26e-06	NA	0.277721	0.14287	NA	NA	NA	NA	NA	NA	NA	NA	NA	NA	NA	NA	NA	ID=AN0349;description=Ortholog(s) have ATPase activity%2C coupled activity%2C role in positive regulation of protein-pyridoxal-5-phosphate linkage%2C protein refolding and mitochondrial matrix localization;ebi_biotype=protein_coding
AN0350	-0.226367	0.209862	NA	-0.273552	0.132811	NA	NA	NA	NA	NA	NA	NA	NA	NA	NA	NA	NA	NA	ID=AN0350;description=Ortholog of A. niger CBS 513.88 : An01g06100%2C Neosartorya fischeri NRRL 181 : NFIA_022490%2C Aspergillus wentii : Aspwe1_0025662 and Aspergillus versicolor : Aspve1_0067306;ebi_biotype=protein_coding
AN0351	-0.372931	0.0169318	NA	-0.362622	0.024146	NA	NA	NA	NA	NA	NA	NA	NA	NA	NA	NA	NA	NA	ID=AN0351;Name=gfdA;description=Glycerol-3-phosphate dehydrogenase [NAD+];ebi_biotype=protein_coding
AN0353	-3.10628	5.7e-32	-1	-3.05027	1.23e-30	-1	NA	NA	NA	NA	NA	NA	NA	NA	NA	NA	NA	NA	ID=AN0353;description=Putative F-box protein;ebi_biotype=protein_coding
AN0354	-0.728817	3.27e-05	NA	-0.445028	0.0157289	NA	NA	NA	NA	NA	NA	NA	NA	NA	NA	NA	NA	NA	ID=AN0354;Name=aroG;description=3-deoxy-7-phosphoheptulonate synthase;ebi_biotype=protein_coding
AN0355	0.707835	0.0230872	NA	0.489042	0.156708	NA	NA	NA	NA	NA	NA	NA	NA	NA	NA	NA	NA	NA	ID=AN0355;description=protein of unknown function;ebi_biotype=protein_coding
AN0356	0.0328547	0.900715	NA	-0.341109	0.0809677	NA	NA	NA	NA	NA	NA	NA	NA	NA	NA	NA	NA	NA	ID=AN0356;description=Ortholog of A. fumigatus Af293 : Afu1g02080%2C A. niger CBS 513.88 : An01g06170%2C A. oryzae RIB40 : AO090005000887%2C Aspergillus wentii : Aspwe1_0098094 and Aspergillus sydowii : Aspsy1_0085975;ebi_biotype=protein_coding
AN0357	-0.846522	4.14e-05	NA	-0.474164	0.0307532	NA	NA	NA	NA	NA	NA	NA	NA	NA	NA	NA	NA	NA	ID=AN0357;description=Putative ubiquinol-cytochrome-c reductase subunit with a predicted role in energy metabolism;ebi_biotype=protein_coding
AN0359	-0.484896	0.00872872	NA	-0.296629	0.132981	NA	NA	NA	NA	NA	NA	NA	NA	NA	NA	940	940	940	ID=AN0359;Name=sgdA;description=Putative eIF3b subunit of translation initiation factor 3 (eIF3);ebi_biotype=protein_coding
AN0360	-0.229749	0.227405	NA	-0.0988361	0.643682	NA	NA	NA	NA	NA	NA	NA	NA	NA	NA	761	NA	761	ID=AN0360;description=Ortholog(s) have cytoplasm%2C nucleolus localization;ebi_biotype=protein_coding
AN0362	-2.50651	1.03e-09	-1	-0.846764	0.0587657	NA	NA	NA	NA	NA	NA	NA	259	259	259	259	259	259	ID=AN0362;description=Ortholog of A. fumigatus Af293 : Afu6g00430%2C Afu6g03560%2C A. niger CBS 513.88 : An10g01040%2C An01g06280%2C A. oryzae RIB40 : AO090005000897 and Aspergillus wentii : Aspwe1_0035953%2C Aspwe1_0058160;ebi_biotype=protein_coding
AN0363	-0.0214468	0.927982	NA	-0.0196224	0.922917	NA	576,616	576,636	656,666	576,616	576,636	656,666	NA	NA	NA	689,690	689,690	689,690	ID=AN0363;Name=velB;description=Component of the velvet complex composed of VelB%2C VeA%2C and LaeA that coordinates development and secondary metabolism in response to light;ebi_biotype=protein_coding
AN0364	0.945427	0.0342359	NA	0.753589	0.106761	NA	NA	NA	NA	NA	NA	NA	NA	108	NA	NA	108	NA	ID=AN0364;description=Has domain(s) with predicted RNA polymerase II transcription factor activity%2C sequence-specific DNA binding%2C zinc ion binding activity%2C role in regulation of transcription%2C DNA-templated and nucleus localization;ebi_biotype=protein_coding
AN0365	-0.365694	0.191757	NA	-0.632407	0.0211351	NA	NA	NA	NA	NA	NA	NA	NA	NA	NA	NA	549	NA	ID=AN0365;description=Ortholog of A. fumigatus Af293 : Afu1g01950%2C A. niger CBS 513.88 : An01g06340%2C A. oryzae RIB40 : AO090005000900%2C Aspergillus wentii : Aspwe1_0049744 and Aspergillus sydowii : Aspsy1_0040934;ebi_biotype=protein_coding
AN0366	2.10864	0.0316595	1	2.01581	0.0233089	1	NA	NA	NA	NA	NA	NA	NA	NA	NA	NA	NA	NA	ID=AN0366;description=Has domain(s) with predicted integral component of membrane localization;ebi_biotype=protein_coding
AN0367	2.34971	8e-09	1	1.98637	2.12e-06	1	NA	NA	NA	NA	NA	NA	NA	NA	NA	NA	NA	NA	ID=AN0367;description=Putative integral membrane protein;ebi_biotype=protein_coding
AN0368	-0.279563	0.80041	NA	-0.0273831	0.978404	NA	NA	NA	NA	NA	NA	NA	NA	NA	NA	NA	NA	NA	ID=AN0368;description=Has domain(s) with predicted RNA binding%2C RNA-DNA hybrid ribonuclease activity%2C RNA-directed DNA polymerase activity%2C nucleic acid binding activity and role in RNA-dependent DNA replication;ebi_biotype=protein_coding
AN0369	0.748104	0.0635718	NA	0.648662	0.122257	NA	NA	NA	NA	NA	NA	NA	NA	NA	NA	NA	NA	NA	ID=AN0369;description=Has domain(s) with predicted aminopeptidase activity%2C metalloexopeptidase activity and role in cellular process%2C proteolysis;ebi_biotype=protein_coding
AN0370	1.36042	7.06e-05	1	1.1706	0.000805204	1	NA	NA	NA	NA	NA	NA	NA	NA	NA	NA	NA	NA	ID=AN0370;description=Has domain(s) with predicted catalytic activity and role in metabolic process;ebi_biotype=protein_coding
AN0372	-1.11538	6.05e-12	-1	-0.971901	6.17e-09	NA	NA	NA	NA	NA	NA	NA	NA	113	NA	NA	113	NA	ID=AN0372;description=Ortholog(s) have endoplasmic reticulum localization;ebi_biotype=protein_coding
AN0374	-0.103128	0.845511	NA	-0.571374	0.170947	NA	NA	NA	NA	NA	NA	NA	NA	NA	NA	NA	NA	NA	ID=AN0374;description=Has domain(s) with predicted role in transmembrane transport and integral component of membrane localization;ebi_biotype=protein_coding
AN0376	-0.553508	0.322263	NA	0.00553621	0.994095	NA	NA	NA	NA	NA	NA	NA	NA	NA	NA	NA	NA	NA	ID=AN0376;description=Has domain(s) with predicted RNA binding%2C RNA-directed DNA polymerase activity and role in RNA-dependent DNA replication;ebi_biotype=protein_coding
AN0377	-0.350314	0.129524	NA	0.28082	0.245693	NA	NA	NA	NA	NA	NA	NA	NA	NA	NA	NA	NA	NA	ID=AN0377;description=Has domain(s) with predicted oxidoreductase activity and role in oxidation-reduction process;ebi_biotype=protein_coding
AN0378	-0.957306	0.0031067	NA	-0.45096	0.224436	NA	NA	NA	NA	NA	NA	NA	NA	NA	NA	NA	NA	NA	ID=AN0378;description=Ortholog of A. niger CBS 513.88 : An01g06440%2C A. oryzae RIB40 : AO090005001321%2C Aspergillus versicolor : Aspve1_0085305%2C Aspve1_0120457 and Aspergillus niger ATCC 1015 : 36035-mRNA;ebi_biotype=protein_coding
AN0379	-0.133436	0.627284	NA	0.307208	0.223083	NA	NA	NA	NA	NA	NA	NA	NA	NA	NA	NA	NA	NA	ID=AN0379;description=Ortholog of A. fumigatus Af293 : Afu1g01760%2C A. oryzae RIB40 : AO090005000918%2C Aspergillus wentii : Aspwe1_0025697 and Aspergillus sydowii : Aspsy1_0115500;ebi_biotype=protein_coding
AN0380	0.572704	0.000279573	NA	0.277596	0.0912272	NA	NA	NA	NA	NA	NA	NA	NA	NA	NA	NA	NA	722	ID=AN0380;Name=cyp10;description=Putative peptidyl-prolyl cis-trans isomerase (PPIase);ebi_biotype=protein_coding
AN0381	-0.078787	0.745314	NA	0.270185	0.194119	NA	NA	NA	NA	NA	NA	NA	NA	NA	NA	NA	NA	NA	ID=AN0381;description=Ortholog(s) have unfolded protein binding activity%2C role in protein folding and chaperonin-containing T-complex%2C nucleus localization;ebi_biotype=protein_coding
AN0382	1.15228	1.76e-07	1	0.618797	0.00778271	NA	NA	NA	NA	NA	NA	NA	NA	NA	NA	NA	NA	NA	ID=AN0382;description=Has domain(s) with predicted role in transmembrane transport and integral component of membrane localization;ebi_biotype=protein_coding
AN0383	-0.455596	0.114632	NA	-0.12708	0.713053	NA	NA	NA	NA	NA	NA	NA	NA	NA	NA	NA	NA	NA	ID=AN0383;Name=dfgE;description=Putative endo-mannanase GH76 family protein;ebi_biotype=protein_coding
AN0384	0.824559	4.17e-05	NA	0.71985	0.000318593	NA	NA	NA	NA	NA	NA	NA	NA	NA	NA	690,691	690	690	ID=AN0384;description=Ortholog of A. nidulans FGSC A4 : AN5649%2C AN1674%2C AN1268%2C AN7262%2C A. fumigatus Af293 : Afu1g01700%2C Afu2g17000%2C Afu4g08730%2C Afu4g13630%2C Afu1g10012 and A. niger CBS 513.88 : An01g09380%2C An01g06520%2C An04g09080%2C An04g03600;ebi_biotype=protein_coding
AN0385	1.89577	1.31e-17	1	1.2743	1.13e-08	1	NA	NA	NA	NA	NA	NA	NA	NA	NA	881	881	881	ID=AN0385;description=Putative branched chain amino acid aminotransferase with a predicted role in branched chain amino acid biosynthesis;ebi_biotype=protein_coding
AN0386	-0.338404	0.315924	NA	-0.19682	0.598088	NA	54	-6,14	NA	54	-6,14	NA	41,42	41,42	41,42	41,42	41,42	41,42	ID=AN0386;description=Ortholog of A. nidulans FGSC A4 : AN6727%2C AN5371%2C A. fumigatus Af293 : Afu1g01610%2C Afu4g01060%2C Afu6g03180%2C Afu7g05880 and A. niger CBS 513.88 : An04g08650%2C An07g02000;ebi_biotype=protein_coding
AN0387	-2.16207	2.05e-12	-1	-2.73753	7.41e-19	-1	64	104,124	NA	64	104,124	NA	76,77	76,77	76,77	76,77	76,77	76,77	ID=AN0387;Name=cryA;description=deoxyribodipyrimidine photo-lyase;ebi_biotype=protein_coding
AN0388	1.28778	1.34e-06	1	0.859024	0.00188059	NA	NA	NA	NA	NA	NA	NA	NA	NA	NA	NA	NA	NA	ID=AN0388;description=Ortholog(s) have transcription regulatory region DNA binding activity;ebi_biotype=protein_coding
AN0389	1.29183	0.000523709	1	0.339215	0.437857	NA	NA	NA	NA	NA	NA	NA	NA	NA	NA	NA	NA	NA	ID=AN0389;description=Ortholog of A. fumigatus Af293 : Afu1g01570%2C A. niger CBS 513.88 : An04g08610%2C Neosartorya fischeri NRRL 181 : NFIA_023080%2C Aspergillus wentii : Aspwe1_0169743 and Aspergillus versicolor : Aspve1_0119805;ebi_biotype=protein_coding
AN0390	-4.7756	3.69e-41	-1	-5.21319	4.06e-45	-1	NA	NA	NA	NA	NA	NA	NA	NA	NA	NA	NA	NA	ID=AN0390;description=Ortholog of A. fumigatus Af293 : Afu2g15450%2C A. niger CBS 513.88 : An07g02450%2C Neosartorya fischeri NRRL 181 : NFIA_090690%2C Aspergillus wentii : Aspwe1_0669328 and Aspergillus versicolor : Aspve1_0122514;ebi_biotype=protein_coding
AN0391	-7.95863	0	-1	-8.55123	0	-1	NA	NA	NA	NA	NA	NA	NA	NA	NA	NA	NA	NA	ID=AN0391;description=Ortholog of A. nidulans FGSC A4 : AN7222%2C A. fumigatus Af293 : Afu1g01490%2C Afu2g01760%2C A. niger CBS 513.88 : An03g06670%2C An15g07300 and A. oryzae RIB40 : AO090010000045/aoiD%2C AO090102000259;ebi_biotype=protein_coding
AN0392	-0.162269	0.709485	NA	-0.835156	0.0323435	NA	NA	NA	NA	NA	NA	NA	NA	NA	NA	NA	NA	NA	ID=AN0392;description=Ortholog of A. fumigatus Af293 : Afu1g01540%2C A. oryzae RIB40 : AO090102000263%2C Neosartorya fischeri NRRL 181 : NFIA_023120%2C Aspergillus wentii : Aspwe1_0169751 and Aspergillus versicolor : Aspve1_0157964;ebi_biotype=protein_coding
AN0393	0.900847	0.000519267	NA	0.871748	0.00106155	NA	NA	NA	NA	NA	NA	NA	400	400,401	400	400	400,401	400	ID=AN0393;Name=dfgC;description=Putative endo-mannanase GH76 family protein;ebi_biotype=protein_coding
AN0394	0.694131	0.000476219	NA	1.97377	5.73e-22	1	NA	NA	NA	NA	NA	NA	NA	NA	NA	NA	NA	NA	ID=AN0394;description=Ortholog(s) have role in positive regulation of apoptotic process%2C response to singlet oxygen and mitochondrion%2C nucleus localization;ebi_biotype=protein_coding
AN0395	-3.82817	7.22e-18	-1	-0.49975	0.398808	NA	NA	NA	NA	NA	NA	NA	NA	NA	NA	NA	NA	NA	ID=AN0395;Name=ippB;description=inorganic diphosphatase%2C putative;ebi_biotype=protein_coding
AN0396	-4.86234	1.97e-15	-1	-4.26252	1.24e-11	-1	NA	NA	NA	NA	1185	NA	NA	NA	NA	NA	NA	NA	ID=AN0396;description=Has domain(s) with predicted protein dimerization activity;ebi_biotype=protein_coding
AN0397	-5.34238	2.61e-27	-1	-4.69414	2.45e-17	-1	NA	NA	NA	NA	NA	NA	NA	NA	NA	NA	NA	NA	ID=AN0397;description=protein of unknown function;ebi_biotype=protein_coding
AN0398	0.604839	0.08669	NA	-0.458255	0.228084	NA	NA	NA	NA	NA	NA	NA	NA	NA	NA	NA	NA	NA	ID=AN0398;description=Has domain(s) with predicted catalytic activity and role in metabolic process;ebi_biotype=protein_coding
AN0399	-0.804936	0.124592	NA	0.163146	0.792684	NA	NA	NA	NA	NA	NA	NA	NA	NA	NA	NA	NA	NA	ID=AN0399;Name=nrtB;description=High-affinity nitrate transporter;ebi_biotype=protein_coding
AN0400	-11.7788	1.18e-94	-1	-11.0352	5.69e-91	-1	120,130	-50,130	110,140	120,130	-50,130	110,140	84,85,107	84,85,107	84,85	84,85,107	84,85,107	84,85	ID=AN0400;description=Ortholog of A. fumigatus Af293 : Afu4g09610%2C A. niger CBS 513.88 : An04g07500%2C A. oryzae RIB40 : AO090003001281%2C Neosartorya fischeri NRRL 181 : NFIA_106400 and Aspergillus wentii : Aspwe1_0022929;ebi_biotype=protein_coding
AN0401	-0.755428	0.00150749	NA	-0.891829	0.000313751	NA	NA	NA	NA	1146,1156	976,1156	1136,1166	NA	NA	NA	NA	747	NA	ID=AN0401;description=Ortholog of A. fumigatus Af293 : Afu2g02490%2C Aspergillus flavus NRRL 3357 : AFL2T_08730%2C Aspergillus versicolor : Aspve1_0035846 and Aspergillus fumigatus A1163 : AFUB_019590;ebi_biotype=protein_coding
AN0402	-1.52728	1.7e-05	-1	-1.38894	0.000240647	-1	NA	NA	NA	NA	NA	NA	NA	NA	NA	NA	NA	NA	ID=AN0402;description=Ortholog of Aspergillus versicolor : Aspve1_0048646 and Aspergillus sydowii : Aspsy1_0055229;ebi_biotype=protein_coding
AN0403	2.31225	0.000116805	1	5.18772	4.85e-14	1	NA	NA	NA	NA	NA	NA	NA	NA	NA	NA	NA	NA	ID=AN0403;description=Ortholog(s) have cytoplasm localization;ebi_biotype=protein_coding
AN0404	0.512699	0.022218	NA	0.709304	0.00111523	NA	NA	NA	NA	NA	NA	NA	NA	NA	NA	NA	NA	NA	ID=AN0404;description=Has domain(s) with predicted ATP binding%2C ATPase activity%2C ATPase activity%2C coupled to transmembrane movement of substances%2C nucleoside-triphosphatase activity%2C nucleotide binding activity and role in transmembrane transport;ebi_biotype=protein_coding
AN0405	-0.322631	0.0143035	NA	-0.206182	0.137258	NA	NA	NA	NA	NA	NA	NA	NA	NA	NA	NA	NA	NA	ID=AN0405;description=Ortholog of A. fumigatus Af293 : Afu1g05000%2C Aspergillus wentii : Aspwe1_0037521%2C Aspergillus sydowii : Aspsy1_0055250 and Aspergillus terreus NIH2624 : ATET_02569;ebi_biotype=protein_coding
AN0406	0.212534	0.161731	NA	-0.191491	0.223972	NA	NA	NA	NA	NA	NA	NA	NA	NA	NA	NA	NA	NA	ID=AN0406;description=Ortholog of A. fumigatus Af293 : Afu1g04990%2C A. niger CBS 513.88 : An01g04080%2C A. oryzae RIB40 : AO090003000834%2C Aspergillus wentii : Aspwe1_0104266 and Aspergillus sydowii : Aspsy1_0639570;ebi_biotype=protein_coding
AN0407	0.920776	3.65e-09	NA	0.0283385	0.89179	NA	NA	NA	NA	NA	NA	NA	NA	NA	NA	NA	NA	NA	ID=AN0407;description=Ortholog(s) have chromatin insulator sequence binding%2C transcription factor activity%2C core RNA polymerase III binding activity and role in transcription initiation from RNA polymerase III promoter;ebi_biotype=protein_coding
AN0408	-1.58349	2.87e-22	-1	-1.11201	2.96e-11	-1	NA	NA	NA	NA	NA	NA	2	2	2	2	2	2	ID=AN0408;description=Ortholog(s) have triglyceride lipase activity%2C role in triglyceride mobilization and cytoplasm localization;ebi_biotype=protein_coding
AN0409	1.53869	1.28e-06	1	0.173572	0.657353	NA	NA	NA	NA	NA	NA	NA	NA	NA	NA	NA	NA	NA	ID=AN0409;description=Ortholog(s) have cytosol%2C fungal-type vacuole membrane%2C nucleus localization;ebi_biotype=protein_coding
AN0410	-0.0447539	0.828268	NA	-0.160608	0.357388	NA	NA	NA	NA	NA	NA	NA	NA	NA	NA	NA	NA	NA	ID=AN0410;Name=bimG;description=Serine/threonine-protein phosphatase PP1%2C putative;ebi_biotype=protein_coding
AN0411	-1.01271	1.12e-13	-1	-0.604719	1.94e-05	NA	NA	NA	NA	NA	NA	NA	NA	NA	NA	NA	NA	NA	ID=AN0411;Name=sarA;description=L-amino acid oxidase;ebi_biotype=protein_coding
AN0412	0.520177	0.0232139	NA	-0.774788	0.000680427	NA	NA	NA	297	NA	NA	297	NA	NA	NA	NA	NA	NA	ID=AN0412;description=protein of unknown function;ebi_biotype=protein_coding
AN0413	-1.00988	1.83e-06	-1	-0.87699	0.000240671	NA	NA	NA	NA	NA	NA	NA	NA	NA	NA	NA	NA	NA	ID=AN0413;description=protein of unknown function;ebi_biotype=protein_coding
AN0414	-0.601796	0.111311	NA	0.652034	0.0755554	NA	NA	NA	NA	NA	NA	NA	NA	NA	NA	NA	NA	NA	ID=AN0414;description=Ortholog of A. fumigatus Af293 : Afu1g04920/sha1%2C A. niger CBS 513.88 : An01g03970%2C A. oryzae RIB40 : AO090003000844%2C Aspergillus wentii : Aspwe1_0037503 and Aspergillus sydowii : Aspsy1_0055258;ebi_biotype=protein_coding
AN0416	1.59843	3.33e-09	1	0.665135	0.0210762	NA	NA	NA	NA	NA	NA	NA	NA	NA	NA	NA	NA	NA	ID=AN0416;description=Ortholog(s) have Golgi apparatus localization;ebi_biotype=protein_coding
AN0417	0.214927	0.379088	NA	0.584361	0.00984543	NA	NA	NA	NA	NA	NA	NA	NA	NA	NA	NA	NA	NA	ID=AN0417;Name=sec61;description=Putative protein translocation complex subunit;ebi_biotype=protein_coding
AN0418	0.703438	0.0906003	NA	0.476345	0.274382	NA	NA	NA	NA	NA	NA	NA	NA	NA	NA	NA	NA	NA	ID=AN0418;Name=ureA;description=Putative high-affinity urea/H+ symporter;ebi_biotype=protein_coding
AN0419	0.422575	0.0352985	NA	0.510291	0.0125835	NA	NA	NA	NA	NA	NA	NA	NA	NA	NA	NA	NA	NA	ID=AN0419;description=Transcript induced in response to calcium dichloride in a CrzA-dependent manner;ebi_biotype=protein_coding
AN0420	0.317638	0.0816105	NA	0.769426	1.2e-05	NA	NA	NA	NA	NA	NA	NA	NA	NA	NA	NA	NA	NA	ID=AN0420;Name=nudG;description=Cytoplasmic dynein light chain%2C LC8%2C component of the microtubule motor protein involved in nuclear migration;ebi_biotype=protein_coding
AN0421	-0.323642	0.18236	NA	-0.430691	0.0729432	NA	NA	NA	NA	NA	NA	NA	NA	NA	NA	NA	NA	NA	ID=AN0421;Name=mrd1;description=Ortholog(s) have mRNA binding%2C rRNA primary transcript binding activity;ebi_biotype=protein_coding
AN0422	0.470161	0.191446	NA	-0.497235	0.171418	NA	NA	NA	NA	NA	NA	NA	NA	NA	NA	NA	NA	NA	ID=AN0422;Name=abaA;description=Conidiophore development regulator abaA;ebi_biotype=protein_coding
AN0423	0.252087	0.200307	NA	0.304427	0.122097	NA	NA	NA	NA	NA	NA	NA	NA	NA	NA	801	801,802	NA	ID=AN0423;Name=xyl1;description=Putative D-xylose reductase with a predicted role in carbohydrate metabolism;ebi_biotype=protein_coding
AN0424	0.868507	0.000209846	NA	-0.0745766	0.799671	NA	NA	NA	NA	NA	NA	NA	NA	NA	NA	NA	NA	NA	ID=AN0424;description=Ortholog of A. fumigatus Af293 : Afu1g04810%2C A. niger CBS 513.88 : An01g03730%2C Aspergillus wentii : Aspwe1_0169505 and Aspergillus sydowii : Aspsy1_0641478;ebi_biotype=protein_coding
AN0427	0.716122	0.0300026	NA	0.576607	0.0938207	NA	NA	NA	NA	NA	NA	NA	NA	NA	NA	NA	NA	NA	ID=AN0427;description=Ortholog of A. fumigatus Af293 : Afu1g04760%2C Aspergillus wentii : Aspwe1_0103691%2C Aspergillus sydowii : Aspsy1_0145360 and Aspergillus carbonarius ITEM 5010 : Acar5010_206077;ebi_biotype=protein_coding
AN0428	-0.234086	0.14524	NA	-0.311239	0.0490983	NA	NA	NA	NA	NA	NA	NA	NA	NA	NA	NA	NA	NA	ID=AN0428;description=Putative lysyl-tRNA synthetase with a predicted role in tRNA aminoacylation;ebi_biotype=protein_coding
AN0429	-0.147674	0.342792	NA	0.0880262	0.595977	NA	NA	NA	NA	NA	NA	NA	NA	NA	NA	NA	NA	NA	ID=AN0429;Name=TIM10;description=Ortholog(s) have protein transporter activity%2C unfolded protein binding activity and role in protein import into mitochondrial inner membrane%2C protein import into mitochondrial outer membrane;ebi_biotype=protein_coding
AN0430	-0.380709	0.0427195	NA	-0.792834	1.72e-05	NA	NA	NA	NA	NA	NA	NA	26	26	26	26,975	26,974,975	26,975	ID=AN0430;description=Ortholog of S. cerevisiae : STB6%2C A. fumigatus Af293 : Afu1g04480%2C A. niger CBS 513.88 : An01g03630%2C A. oryzae RIB40 : AO090003000868 and Aspergillus wentii : Aspwe1_0103827;ebi_biotype=protein_coding
AN0432	-1.47844	3.88e-09	-1	-0.756305	0.00436051	NA	99	69,119	109,119	99	69,119	109,119	90	90	90	90	90	90	ID=AN0432;Name=mcr1;description=Ortholog(s) have cytochrome-b5 reductase activity%2C acting on NAD(P)H activity and role in cellular response to oxidative stress%2C ergosterol biosynthetic process;ebi_biotype=protein_coding
AN0433	-1.7052	4.63e-20	-1	-0.773354	7.54e-05	NA	NA	NA	NA	NA	NA	NA	NA	NA	NA	NA	NA	NA	ID=AN0433;description=Ortholog(s) have cell surface%2C cytosolic large ribosomal subunit%2C nucleolus localization;ebi_biotype=protein_coding
AN0434	0.0681246	0.676021	NA	0.295418	0.033991	NA	NA	NA	NA	NA	NA	NA	NA	NA	NA	NA	NA	NA	ID=AN0434;description=Ortholog(s) have cytosol%2C nucleus localization;ebi_biotype=protein_coding
AN0435	1.27178	0.00052179	1	0.786194	0.0250987	NA	NA	NA	NA	NA	NA	NA	NA	NA	NA	NA	NA	NA	ID=AN0435;description=Ortholog of A. nidulans FGSC A4 : AN10356%2C A. fumigatus Af293 : Afu1g04510%2C Afu3g13080%2C A. niger CBS 513.88 : An01g03600 and A. oryzae RIB40 : AO090003000870%2C AO090012000821;ebi_biotype=protein_coding
AN0436	-1.23696	7.38e-19	-1	-0.845461	3.93e-09	NA	NA	NA	NA	NA	NA	NA	NA	NA	NA	NA	NA	NA	ID=AN0436;description=Ortholog(s) have cytosol%2C nucleus localization;ebi_biotype=protein_coding
AN0437	0.0111223	0.979547	NA	-0.393817	0.117187	NA	NA	NA	NA	NA	NA	NA	NA	NA	NA	NA	NA	NA	ID=AN0437;description=Has domain(s) with predicted hydrolase activity;ebi_biotype=protein_coding
AN0438	1.3563	7.55e-08	1	0.326526	0.255449	NA	NA	NA	NA	NA	NA	NA	NA	NA	NA	NA	NA	NA	ID=AN0438;description=Ortholog of A. fumigatus Af293 : Afu1g04575%2C A. niger CBS 513.88 : An01g03530%2C A. oryzae RIB40 : AO090003000883%2C Aspergillus wentii : Aspwe1_0025463 and Aspergillus terreus NIH2624 : ATET_03750;ebi_biotype=protein_coding
AN0439	0.221378	0.151734	NA	-0.00306899	0.987418	NA	NA	NA	NA	NA	NA	NA	NA	NA	NA	NA	NA	NA	ID=AN0439;description=Ortholog(s) have cytosol%2C nucleus localization;ebi_biotype=protein_coding
AN0440	1.30327	3.82e-12	1	0.439901	0.0278916	NA	501	NA	NA	501	NA	NA	NA	NA	NA	NA	NA	NA	ID=AN0440;description=Subunit of the SAGA transcriptional regulatory complex;ebi_biotype=protein_coding
AN0441	-2.26458	7.7e-25	-1	-2.3008	8.55e-26	-1	NA	NA	NA	NA	NA	NA	NA	NA	NA	NA	NA	NA	ID=AN0441;description=Has domain(s) with predicted zinc ion binding activity;ebi_biotype=protein_coding
AN0442	0.735833	0.00563502	NA	0.00179489	0.996421	NA	NA	NA	NA	NA	NA	NA	NA	NA	NA	NA	NA	NA	ID=AN0442;description=Ortholog(s) have nucleolus localization;ebi_biotype=protein_coding
AN0443	0.919863	0.0110906	NA	2.31099	6.53e-11	1	NA	NA	NA	NA	NA	NA	NA	NA	NA	747	747	747	ID=AN0443;description=Putative zinc containing alcohol dehydrogenase;ebi_biotype=protein_coding
AN0444	-0.241145	0.111824	NA	-0.310658	0.0417756	NA	NA	NA	NA	NA	NA	NA	440	440	440	440	440	440	ID=AN0444;Name=hulB;description=Putative HECT ubiquitin ligase;ebi_biotype=protein_coding
AN0445	-1.70755	1.12e-17	-1	-0.726488	0.000578446	NA	NA	NA	NA	NA	NA	NA	NA	NA	NA	NA	NA	NA	ID=AN0445;description=Ortholog(s) have RNA binding%2C structural constituent of ribosome activity%2C role in cytoplasmic translation and cytosolic large ribosomal subunit%2C nucleolus localization;ebi_biotype=protein_coding
AN0446	0.668023	4.31e-05	NA	0.462537	0.00715453	NA	NA	NA	NA	NA	NA	NA	NA	NA	NA	NA	NA	NA	ID=AN0446;description=Ortholog of A. fumigatus Af293 : Afu1g04670%2C A. niger CBS 513.88 : An01g03450%2C A. oryzae RIB40 : AO090003000896%2C Aspergillus wentii : Aspwe1_0105170 and Aspergillus sydowii : Aspsy1_0144835;ebi_biotype=protein_coding
AN0447	-2.11117	2.42e-39	-1	-1.43466	1.8e-18	-1	NA	NA	NA	NA	NA	NA	NA	NA	NA	NA	NA	NA	ID=AN0447;description=Ortholog(s) have mitochondrion localization;ebi_biotype=protein_coding
AN0448	0.0345019	0.870798	NA	0.313894	0.0422104	NA	NA	NA	NA	NA	NA	NA	NA	NA	NA	NA	NA	NA	ID=AN0448;description=Ortholog of A. fumigatus Af293 : Afu1g04690%2C A. niger CBS 513.88 : An01g03390%2C A. oryzae RIB40 : AO090003000900%2C Aspergillus wentii : Aspwe1_0037393 and Aspergillus sydowii : Aspsy1_0055292;ebi_biotype=protein_coding
AN0449	1.09505	5.66e-09	1	0.181928	0.408493	NA	NA	NA	NA	NA	NA	NA	NA	NA	NA	NA	NA	NA	ID=AN0449;description=Has domain(s) with predicted GTP binding%2C GTPase activity%2C guanyl-nucleotide exchange factor activity and role in regulation of small GTPase mediated signal transduction%2C signal transduction%2C small GTPase mediated signal transduction;ebi_biotype=protein_coding
AN0450	0.352737	0.0938322	NA	-0.049164	0.846297	NA	NA	NA	NA	NA	NA	NA	NA	NA	NA	NA	NA	NA	ID=AN0450;description=Ortholog(s) have tRNA binding activity and role in protein urmylation%2C regulation of cell shape%2C regulation of translational fidelity%2C tRNA wobble position uridine thiolation;ebi_biotype=protein_coding
AN0451	0.823407	0.000147047	NA	0.799842	0.000164084	NA	NA	NA	NA	NA	NA	NA	NA	NA	NA	NA	NA	NA	ID=AN0451;description=Putative C-8 sterol isomerase with a predicted role in sterol metabolism;ebi_biotype=protein_coding
AN0452	-0.157551	0.471224	NA	-0.3321	0.115706	NA	NA	NA	NA	NA	NA	NA	NA	NA	NA	NA	NA	NA	ID=AN0452;Name=xgeA;description=Xyloglucan-specific endo-beta-1%2C4-glucanase A;ebi_biotype=protein_coding
AN0453	1.53731	9.83e-08	1	-0.113299	0.754194	NA	NA	NA	NA	NA	NA	NA	NA	NA	NA	NA	NA	NA	ID=AN0453;Name=pclA;description=Putative G1/S cyclin;ebi_biotype=protein_coding
AN0454	-1.26307	4.56e-14	-1	-1.18147	3.88e-12	-1	NA	NA	NA	-198	NA	NA	NA	NA	NA	NA	NA	NA	ID=AN0454;description=Ortholog of A. fumigatus Af293 : Afu1g04440%2C A. niger CBS 513.88 : An01g03310%2C A. oryzae RIB40 : AO090003000907%2C Aspergillus wentii : Aspwe1_0150842 and Aspergillus sydowii : Aspsy1_0086117;ebi_biotype=protein_coding
AN0456	-0.650821	0.138497	NA	0.186881	0.72032	NA	NA	NA	NA	NA	NA	NA	NA	NA	NA	NA	NA	NA	ID=AN0456;description=Ortholog of Aspergillus versicolor : Aspve1_0078338 and Aspergillus sydowii : Aspsy1_0196121;ebi_biotype=protein_coding
AN0457	-0.0458287	0.947175	NA	1.05843	0.0131644	1	NA	NA	NA	NA	NA	NA	NA	NA	NA	NA	NA	NA	ID=AN0457;description=protein of unknown function;ebi_biotype=protein_coding
AN0458	-0.0346991	0.927633	NA	-0.0259555	0.937744	NA	NA	NA	NA	NA	NA	NA	NA	NA	NA	NA	NA	NA	ID=AN0458;description=Ortholog of A. fumigatus Af293 : Afu1g04410%2C A. niger CBS 513.88 : An01g03270%2C A. oryzae RIB40 : AO090003000909%2C Aspergillus wentii : Aspwe1_0169404 and Aspergillus sydowii : Aspsy1_0143024;ebi_biotype=protein_coding
AN0459	-1.91322	2.39e-31	-1	-1.76711	1.98e-26	-1	NA	NA	NA	NA	NA	NA	NA	NA	NA	NA	NA	972	ID=AN0459;Name=CYP578C1;description=Putative cytochrome P450;ebi_biotype=protein_coding
AN0460	-1.96102	5.32e-16	-1	-2.13628	2.68e-18	-1	NA	NA	NA	NA	NA	NA	NA	NA	NA	NA	NA	NA	ID=AN0460;description=Putative F-box protein;ebi_biotype=protein_coding
AN0461	-1.62365	0.000516753	-1	-0.523534	0.32111	NA	NA	NA	NA	NA	NA	NA	NA	NA	NA	NA	NA	NA	ID=AN0461;description=Ortholog of A. fumigatus Af293 : Afu1g04370%2C A. niger CBS 513.88 : An01g03230%2C A. oryzae RIB40 : AO090003000912%2C Aspergillus wentii : Aspwe1_0025386 and Aspergillus sydowii : Aspsy1_0055307;ebi_biotype=protein_coding
AN0462	0.0176717	0.94182	NA	-0.255565	0.106491	NA	NA	NA	NA	NA	NA	NA	NA	NA	NA	NA	NA	NA	ID=AN0462;Name=secC;description=Predicted exocyst complex component with similarity to Saccharomyces cerevisiae Sec3p;ebi_biotype=protein_coding
AN0463	1.73583	2.14e-19	1	0.65847	0.00124729	NA	NA	NA	NA	NA	NA	NA	NA	NA	NA	NA	NA	NA	ID=AN0463;description=Predicted Rac guanine nucleotide exchange factor (Rac GEF);ebi_biotype=protein_coding
AN0464	-0.259873	0.292668	NA	-0.403362	0.0974208	NA	NA	NA	NA	NA	NA	NA	NA	NA	NA	NA	NA	NA	ID=AN0464;description=Has domain(s) with predicted hydrolase activity;ebi_biotype=protein_coding
AN0465	-1.73503	5.46e-21	-1	-0.766293	7.93e-05	NA	NA	NA	NA	NA	NA	NA	NA	NA	318	NA	NA	318	ID=AN0465;description=Ortholog of S. cerevisiae RPS8A and RPS8B;ebi_biotype=protein_coding
AN0466	1.12938	2.58e-05	1	1.80389	2.96e-11	1	NA	NA	NA	NA	NA	NA	NA	NA	NA	900	NA	900	ID=AN0466;description=Ortholog of A. fumigatus Af293 : Afu1g04315%2C A. oryzae RIB40 : AO090003000918%2C Aspergillus wentii : Aspwe1_0037360 and Aspergillus sydowii : Aspsy1_0041113;ebi_biotype=protein_coding
AN0467	-7.65462	2.85e-55	-1	-6.13191	2.58e-34	-1	NA	NA	NA	NA	NA	NA	108	108	108	108,637	108,637	108,637	ID=AN0467;description=Ortholog of A. nidulans FGSC A4 : AN0468%2C A. fumigatus Af293 : Afu1g01350%2C Afu1g04310%2C A. niger CBS 513.88 : An12g10460 and Aspergillus wentii : Aspwe1_0169394;ebi_biotype=protein_coding
AN0468	-8.13656	1.67e-59	-1	-6.21844	1.4e-34	-1	NA	NA	NA	NA	NA	NA	338	338	338	338,867	338,867	338,867	ID=AN0468;description=Ortholog of A. nidulans FGSC A4 : AN0467%2C A. fumigatus Af293 : Afu1g01350%2C Afu1g04310%2C A. niger CBS 513.88 : An12g10460 and Aspergillus wentii : Aspwe1_0169394;ebi_biotype=protein_coding
AN0469	0.562185	0.000386251	NA	0.116774	0.529489	NA	NA	NA	NA	NA	NA	NA	NA	NA	NA	NA	NA	NA	ID=AN0469;Name=Pho87;description=Ortholog(s) have role in cellular response to arsenic-containing substance and endoplasmic reticulum%2C plasma membrane localization;ebi_biotype=protein_coding
AN0470	-1.30498	6.82e-18	-1	-0.907253	4.88e-09	NA	NA	NA	NA	NA	NA	NA	NA	NA	NA	NA	NA	NA	ID=AN0470;description=Has domain(s) with predicted structural constituent of ribosome activity%2C role in translation and ribosome localization;ebi_biotype=protein_coding
AN0471	-1.73348	1.62e-21	-1	-1.35039	3.18e-13	-1	417,667	107,627,637	117,417,617	417,667	107,627,637	117,417,617	113	113	113	113,678,679	113,678,679	113,678,679	ID=AN0471;Name=vcxA;description=Putative vacuolar H+/Ca2+ exchanger;ebi_biotype=protein_coding
AN0472	0.193421	0.527083	NA	-0.611932	0.0263014	NA	NA	NA	NA	NA	NA	NA	NA	NA	NA	NA	NA	NA	ID=AN0472;Name=engA;description=Cell wall and ascospore endo-1%2C3-beta-glucanase engA%2C putative;ebi_biotype=protein_coding
AN0473	0.491384	0.0566794	NA	1.20081	5.31e-07	1	NA	NA	NA	NA	NA	NA	NA	NA	NA	NA	NA	NA	ID=AN0473;description=Has domain(s) with predicted role in transmembrane transport and integral component of membrane localization;ebi_biotype=protein_coding
AN0474	-3.15538	2.99e-13	-1	-0.520067	0.312538	NA	NA	NA	NA	NA	NA	NA	NA	NA	NA	NA	NA	NA	ID=AN0474;description=Has domain(s) with predicted role in nucleoside metabolic process;ebi_biotype=protein_coding
AN0475	0.360005	0.358542	NA	-0.301023	0.457158	NA	NA	NA	NA	NA	NA	NA	NA	NA	NA	NA	NA	NA	ID=AN0475;description=Putative ortholog of S. cerevisiae Utp14p;ebi_biotype=protein_coding
AN0476	-0.0589813	0.819071	NA	0.0118397	0.962045	NA	NA	NA	NA	NA	NA	NA	NA	NA	NA	NA	NA	723	ID=AN0476;description=Ortholog(s) have mitochondrion localization;ebi_biotype=protein_coding
AN0477	0.205005	0.743137	NA	-0.0494207	0.936502	NA	NA	NA	NA	NA	NA	NA	NA	NA	NA	NA	NA	NA	ID=AN0477;description=Has domain(s) with predicted homogentisate 1%2C2-dioxygenase activity and role in L-phenylalanine catabolic process%2C oxidation-reduction process%2C tyrosine metabolic process;ebi_biotype=protein_coding
AN0478	-0.495672	0.911963	NA	2.1845	NA	NA	NA	NA	NA	NA	NA	NA	NA	NA	NA	NA	NA	NA	ID=AN0478;description=protein of unknown function;ebi_biotype=protein_coding
AN0479	-0.0597378	0.957987	NA	0.342344	0.709584	NA	NA	NA	NA	NA	NA	NA	NA	NA	NA	NA	NA	NA	ID=AN0479;Name=bglO;description=Probable beta-glucosidase O;ebi_biotype=protein_coding
AN0480	1.12047	5.59e-07	1	1.29017	2.48e-08	1	NA	NA	NA	NA	NA	NA	NA	NA	NA	NA	NA	NA	ID=AN0480;description=protein of unknown function;ebi_biotype=protein_coding
AN0481	3.17318	1.01e-13	1	2.31362	1.48e-07	1	NA	NA	NA	NA	NA	NA	NA	NA	NA	NA	NA	NA	ID=AN0481;description=protein of unknown function;ebi_biotype=protein_coding
AN0482	-0.161098	0.784047	NA	-0.531502	0.296889	NA	NA	NA	NA	NA	NA	NA	NA	NA	NA	NA	NA	NA	ID=AN0482;description=Putative ubiquitin-conjugating enzyme;ebi_biotype=protein_coding
AN0483	-8.81615	4.8e-71	-1	-8.49132	2.41e-57	-1	56	56	NA	56	56	NA	46,47	46,47	46,47	46,47	46,47	46,47	ID=AN0483;description=Ortholog of Neosartorya fischeri NRRL 181 : NFIA_058180%2C Aspergillus versicolor : Aspve1_0158177%2C Aspergillus clavatus NRRL 1 : ACLA_085420 and Aspergillus zonatus : Aspzo1_0018005;ebi_biotype=protein_coding
AN0484	-0.0454911	0.926141	NA	0.3853	0.288033	NA	NA	NA	NA	NA	NA	NA	NA	NA	NA	NA	NA	NA	ID=AN0484;description=Has domain(s) with predicted glycerophosphodiester phosphodiesterase activity%2C phosphoric diester hydrolase activity and role in glycerol metabolic process%2C lipid metabolic process;ebi_biotype=protein_coding
AN0485	2.01229	1.88e-08	1	1.28585	0.000524357	1	NA	NA	NA	NA	NA	NA	NA	NA	NA	NA	NA	NA	ID=AN0485;description=Ortholog of A. nidulans FGSC A4 : AN3709%2C A. fumigatus Af293 : Afu4g13930%2C Afu6g12690%2C A. niger CBS 513.88 : An06g01900%2C An01g14510 and A. oryzae RIB40 : AO090023000254%2C AO090003001584;ebi_biotype=protein_coding
AN0486	-0.416909	0.0523878	NA	0.160793	0.517732	NA	NA	NA	NA	NA	NA	NA	NA	NA	NA	NA	NA	NA	ID=AN0486;description=Has domain(s) with predicted DNA binding%2C nucleic acid binding%2C zinc ion binding activity%2C role in transcription%2C DNA-templated and nucleus localization;ebi_biotype=protein_coding
AN0487	-0.210679	0.624541	NA	0.272142	0.537319	NA	NA	NA	NA	NA	NA	NA	NA	NA	NA	NA	NA	NA	ID=AN0487;description=Has domain(s) with predicted transferase activity%2C transferring hexosyl groups activity and role in lipid glycosylation;ebi_biotype=protein_coding
AN0489	0.168686	0.887443	NA	-0.622507	0.487493	NA	NA	NA	NA	NA	NA	NA	NA	NA	NA	NA	NA	NA	ID=AN0489;description=Has domain(s) with predicted role in transmembrane transport and integral component of membrane localization;ebi_biotype=protein_coding
AN0490	-0.46361	0.11392	NA	-0.129138	0.702831	NA	NA	NA	NA	NA	NA	NA	NA	NA	NA	NA	NA	NA	ID=AN0490;description=Putative CTP synthase with a predicted role in pyrimidine metabolism;ebi_biotype=protein_coding
AN0492	0.7577	0.584942	NA	0.948878	0.449285	NA	NA	NA	NA	NA	NA	NA	NA	NA	NA	NA	NA	NA	ID=AN0492;description=Ortholog of Aspergillus versicolor : Aspve1_0078373 and Aspergillus sydowii : Aspsy1_0041144;ebi_biotype=protein_coding
AN0493	0.923786	0.0206397	NA	0.72136	0.0842409	NA	NA	NA	NA	NA	NA	NA	NA	133	NA	NA	133	NA	ID=AN0493;description=PalA-dependent expression independent of pH;ebi_biotype=protein_coding
AN0494	0.531084	0.111527	NA	0.0717274	0.860276	NA	NA	NA	NA	NA	NA	NA	NA	NA	NA	NA	NA	NA	ID=AN0494;Name=cbhB;description=Putative cellobiohydrolase;ebi_biotype=protein_coding
AN0495	0.235718	0.0447468	NA	0.211678	0.0747336	NA	NA	NA	NA	NA	NA	NA	NA	NA	NA	NA	707	NA	ID=AN0495;description=Has domain(s) with predicted amino acid binding%2C formyltetrahydrofolate deformylase activity%2C hydroxymethyl-%2C formyl- and related transferase activity and role in 'de novo' IMP biosynthetic process%2C biosynthetic process%2C metabolic process;ebi_biotype=protein_coding
AN0497	2.46088	1.03e-08	1	-1.06674	0.0164035	-1	NA	NA	NA	NA	NA	NA	NA	NA	NA	NA	NA	NA	ID=AN0497;description=Has domain(s) with predicted role in transmembrane transport and integral component of membrane localization;ebi_biotype=protein_coding
AN0498	-0.951598	0.0230872	NA	-1.12098	0.00664459	-1	NA	NA	NA	NA	NA	NA	NA	NA	NA	NA	NA	NA	ID=AN0498;description=Has domain(s) with predicted role in transmembrane transport and integral component of membrane localization;ebi_biotype=protein_coding
AN0499	2.71523	3.04e-07	1	2.41986	7.95e-06	1	NA	NA	NA	NA	NA	NA	NA	NA	NA	NA	NA	NA	ID=AN0499;description=Has domain(s) with predicted chitin binding activity%2C role in chitin metabolic process and extracellular region localization;ebi_biotype=protein_coding
AN0500	3.54018	1.98e-14	1	4.51565	7.07e-18	1	NA	NA	NA	NA	NA	NA	NA	NA	NA	NA	NA	NA	ID=AN0500;description=Ortholog of Aspergillus versicolor : Aspve1_0078379 and Aspergillus sydowii : Aspsy1_0145253;ebi_biotype=protein_coding
AN0501	-2.60064	0.0257363	-1	-1.02226	0.447926	NA	NA	NA	NA	NA	NA	NA	NA	NA	NA	NA	NA	NA	ID=AN0501;description=Ortholog(s) have role in fumiquinazoline C biosynthetic process;ebi_biotype=protein_coding
AN0502	-0.272441	0.0359661	NA	-0.331703	0.0103417	NA	NA	NA	NA	NA	NA	NA	NA	NA	NA	NA	NA	NA	ID=AN0502;description=Putative ortholog of S. cerevisiae Tyw1p with a predicted role in wybutosine biosynthesis;ebi_biotype=protein_coding
AN0504	0.79205	4.04e-11	NA	0.304358	0.0147384	NA	NA	NA	NA	NA	NA	NA	NA	NA	NA	NA	NA	NA	ID=AN0504;Name=sitA;description=Protein phosphatase;ebi_biotype=protein_coding
AN0505	1.26329	2.51e-08	1	0.358769	0.152344	NA	NA	NA	NA	NA	NA	NA	NA	NA	NA	NA	NA	NA	ID=AN0505;description=Has domain(s) with predicted nucleic acid binding%2C nucleotide binding activity;ebi_biotype=protein_coding
AN0506	1.65941	2.74e-10	1	0.817394	0.00240317	NA	NA	NA	NA	NA	NA	NA	NA	NA	NA	NA	NA	NA	ID=AN0506;description=protein of unknown function;ebi_biotype=protein_coding
AN0507	0.737897	0.00478127	NA	0.442971	0.111215	NA	NA	NA	NA	NA	NA	NA	NA	NA	NA	NA	NA	NA	ID=AN0507;description=Has domain(s) with predicted DNA binding%2C RNA polymerase II transcription factor activity%2C sequence-specific DNA binding%2C zinc ion binding activity and role in regulation of transcription%2C DNA-templated%2C transcription%2C DNA-templated;ebi_biotype=protein_coding
AN0508	0.956373	0.69111	NA	3.09236	0.138656	NA	NA	NA	NA	NA	NA	NA	NA	NA	NA	NA	NA	NA	ID=AN0508;description=protein of unknown function;ebi_biotype=protein_coding
AN0509	-1.88243	0.183673	NA	4.19544	0.00818186	1	NA	NA	NA	NA	NA	NA	NA	NA	NA	NA	NA	NA	ID=AN0509;description=Putative chitinase;ebi_biotype=protein_coding
AN0510	1.40564	0.493088	NA	3.29911	0.0552197	NA	NA	NA	NA	NA	NA	NA	NA	NA	NA	NA	NA	NA	ID=AN0510;description=Predicted glycosylphosphatidylinositol (GPI)-anchored protein;ebi_biotype=protein_coding
AN0511	1.11515	0.880384	NA	0.154718	NA	NA	NA	NA	NA	NA	NA	NA	NA	NA	NA	NA	NA	NA	ID=AN0511;description=Has domain(s) with predicted role in cell wall macromolecule catabolic process;ebi_biotype=protein_coding
AN0512	-2.042	0.0794256	NA	2.99595	0.0419475	1	NA	NA	NA	NA	NA	NA	NA	NA	NA	NA	NA	NA	ID=AN0512;description=protein of unknown function;ebi_biotype=protein_coding
AN0515	-1.20214	0.671771	NA	-1.752	0.53274	NA	NA	NA	NA	NA	NA	NA	NA	NA	NA	NA	NA	NA	ID=AN0515;description=protein of unknown function;ebi_biotype=protein_coding
AN0517	-2.51188	0.00199154	-1	-2.98345	5.63e-06	-1	NA	NA	NA	NA	NA	NA	NA	NA	NA	NA	NA	NA	ID=AN0517;description=Putative chitinase;ebi_biotype=protein_coding
AN0518	-1.84935	2.81e-08	-1	-2.03538	3.39e-09	-1	NA	NA	NA	NA	NA	NA	NA	NA	NA	NA	NA	NA	ID=AN0518;description=protein of unknown function;ebi_biotype=protein_coding
AN0519	-3.43893	0.0457407	-1	-0.790837	0.63113	NA	NA	NA	NA	NA	NA	NA	NA	NA	NA	NA	NA	NA	ID=AN0519;description=protein of unknown function;ebi_biotype=protein_coding
AN0520	-0.920169	0.673066	NA	0.896689	0.725621	NA	NA	NA	NA	NA	NA	NA	NA	NA	NA	NA	NA	NA	ID=AN0520;description=UDP-N-acetylmuramate dehydrogenase%2C putative;ebi_biotype=protein_coding
AN0521	-0.868319	0.495568	NA	2.90375	0.101564	NA	NA	NA	NA	NA	NA	NA	NA	NA	NA	NA	NA	NA	ID=AN0521;description=oxidoreductase%2C putative;ebi_biotype=protein_coding
AN0522	0	1	NA	0	NA	NA	NA	NA	NA	NA	NA	NA	NA	NA	NA	NA	NA	NA	ID=AN0522;description=protein of unknown function;ebi_biotype=protein_coding
AN0523	2.25836	0.0656685	NA	1.19024	0.349641	NA	NA	NA	NA	NA	NA	NA	NA	NA	NA	NA	NA	NA	ID=AN0523;Name=pkdA;description=Putative polyketide synthase;ebi_biotype=protein_coding
AN0524	-0.0665719	0.996018	NA	0.0723063	NA	NA	NA	NA	NA	NA	NA	NA	NA	NA	NA	NA	NA	NA	ID=AN0524;description=protein of unknown function;ebi_biotype=protein_coding
AN0525	3.01481	0.041419	1	1.72088	0.238864	NA	NA	NA	NA	NA	NA	NA	NA	NA	NA	NA	NA	NA	ID=AN0525;description=oxidoreductase%2C putative;ebi_biotype=protein_coding
AN0526	1.09449	0.468294	NA	0.976822	0.287658	NA	NA	NA	NA	NA	NA	NA	NA	NA	NA	NA	NA	NA	ID=AN0526;description=oxidoreductase%2C putative;ebi_biotype=protein_coding
AN0527	1.77189	0.247964	NA	0.880483	0.550504	NA	NA	NA	NA	NA	NA	NA	NA	NA	NA	NA	NA	NA	ID=AN0527;description=Putative histidine acid phosphatase;ebi_biotype=protein_coding
AN0528	1.17225	0.107222	NA	5.79044	2.49e-06	1	NA	NA	NA	NA	NA	NA	59	59	59	59	59	59	ID=AN0528;description=Putative transmembrane transporter;ebi_biotype=protein_coding
AN0529	1.31681	0.0309497	1	1.58537	0.0155066	1	NA	NA	NA	NA	NA	NA	NA	NA	NA	NA	NA	NA	ID=AN0529;description=protein of unknown function;ebi_biotype=protein_coding
AN0530	0.480843	0.87614	NA	0.685245	0.743645	NA	NA	NA	NA	NA	NA	NA	NA	NA	NA	NA	NA	NA	ID=AN0530;description=monooxygenase%2C putative;ebi_biotype=protein_coding
AN0531	0.214584	0.647057	NA	0.869668	0.0387132	NA	NA	NA	NA	NA	NA	NA	NA	NA	NA	NA	NA	NA	ID=AN0531;description=protein of unknown function;ebi_biotype=protein_coding
AN0532	-1.81771	1.53e-13	-1	-2.35827	2.42e-21	-1	NA	NA	NA	NA	NA	NA	NA	NA	NA	NA	NA	NA	ID=AN0532;description=Predicted DDE1 transposon-related ORF;ebi_biotype=protein_coding
AN0533	2.06835	0.00162472	1	0.695518	0.283558	NA	NA	NA	NA	NA	NA	NA	NA	NA	NA	NA	NA	NA	ID=AN0533;description=Putative Zn(II)2Cys6 transcription factor;ebi_biotype=protein_coding
AN0534	1.87596	0.19412	NA	1.05909	0.459032	NA	NA	NA	NA	NA	NA	NA	NA	NA	NA	NA	NA	NA	ID=AN0534;description=GTPase%2C putative;ebi_biotype=protein_coding
AN0535	-0.611905	0.0354571	NA	-0.740987	0.0181729	NA	NA	NA	NA	NA	NA	NA	NA	NA	NA	NA	NA	NA	ID=AN0535;description=protein of unknown function;ebi_biotype=protein_coding
AN0536	0.238312	0.644538	NA	-0.232838	0.643525	NA	NA	NA	NA	NA	NA	NA	NA	NA	NA	NA	NA	NA	ID=AN0536;description=Predicted gypsy transposon-related ORF;ebi_biotype=protein_coding
AN0537	0.368887	0.346807	NA	0.34263	0.434289	NA	NA	NA	NA	NA	NA	NA	NA	NA	NA	NA	NA	NA	ID=AN0537;description=protein of unknown function;ebi_biotype=protein_coding
AN0538	0.978575	0.000895692	NA	0.417602	0.185517	NA	NA	NA	NA	NA	NA	NA	NA	NA	NA	NA	NA	NA	ID=AN0538;description=protein of unknown function;ebi_biotype=protein_coding
AN0539	4.84716	3.63e-13	1	2.40282	0.000328291	1	NA	NA	NA	NA	NA	NA	NA	NA	NA	NA	NA	NA	ID=AN0539;description=Ortholog of Aspergillus kawachii : Aspka1_0181433 and Aspergillus acidus : Aspfo1_0142555;ebi_biotype=protein_coding
AN0540	2.11451	0.00158553	1	2.39057	0.00188059	1	NA	NA	NA	NA	NA	NA	NA	NA	NA	NA	NA	NA	ID=AN0540;description=Ortholog of Neosartorya fischeri NRRL 181 : NFIA_056010%2C Aspergillus versicolor : Aspve1_0065547 and Aspergillus sydowii : Aspsy1_0048566%2C Aspsy1_0081349;ebi_biotype=protein_coding
AN0541	1.48063	0.215124	NA	1.16734	0.144207	NA	NA	NA	NA	NA	NA	NA	NA	NA	NA	NA	NA	NA	ID=AN0541;description=Putative chitinase;ebi_biotype=protein_coding
AN0542	0.223162	0.92705	NA	2.35945	0.192767	NA	NA	NA	NA	NA	NA	NA	NA	NA	NA	NA	NA	NA	ID=AN0542;description=Has domain(s) with predicted role in cell wall macromolecule catabolic process;ebi_biotype=protein_coding
AN0543	2.23212	0.0281802	1	5.45509	6.74e-06	1	NA	NA	NA	NA	NA	NA	NA	NA	NA	NA	NA	NA	ID=AN0543;description=Has domain(s) with predicted role in cell wall macromolecule catabolic process;ebi_biotype=protein_coding
AN0544	-2.2953	0.286915	NA	-1.03714	0.695142	NA	NA	NA	NA	NA	NA	NA	NA	NA	NA	NA	NA	NA	ID=AN0544;description=protein of unknown function;ebi_biotype=protein_coding
AN0545	-2.25914	0.786936	NA	0	NA	NA	NA	NA	NA	NA	NA	NA	NA	NA	NA	NA	NA	NA	ID=AN0545;description=protein of unknown function;ebi_biotype=protein_coding
AN0546	-2.9729	0.0130095	-1	4.12751	0.000561954	1	NA	NA	NA	NA	NA	NA	NA	NA	NA	NA	NA	NA	ID=AN0546;description=protein of unknown function;ebi_biotype=protein_coding
AN0547	1.20637	0.887223	NA	2.8355	NA	NA	NA	NA	NA	NA	NA	NA	NA	NA	NA	NA	NA	NA	ID=AN0547;description=Has domain(s) with predicted role in transmembrane transport and integral component of membrane localization;ebi_biotype=protein_coding
AN0548	1.40924	0.283634	NA	1.29489	0.181966	NA	NA	NA	NA	NA	NA	NA	NA	NA	NA	NA	NA	NA	ID=AN0548;description=Ortholog of Aspergillus brasiliensis : Aspbr1_0045481 and Aspergillus terreus NIH2624 : ATET_08579;ebi_biotype=protein_coding
AN0549	-0.362331	0.95321	NA	0.154719	NA	NA	NA	NA	NA	NA	NA	NA	NA	NA	NA	NA	NA	NA	ID=AN0549;description=Putative chitinase;ebi_biotype=protein_coding
AN0550	-0.155587	0.835465	NA	0.419567	0.385492	NA	NA	NA	NA	NA	NA	NA	NA	NA	NA	NA	NA	NA	ID=AN0550;description=Putative glucan 1%2C3-beta-glucosidase with a predicted role in glucan metabolism;ebi_biotype=protein_coding
AN0551	-1.05546	0.000322344	-1	-0.436918	0.155357	NA	NA	NA	NA	NA	NA	NA	NA	NA	NA	NA	NA	NA	ID=AN0551;description=Putative mannosyl-oligosaccharide 1%2C2-alpha-mannosidase with a predicted role in mannose polymer metabolism;ebi_biotype=protein_coding
AN0553	1.58007	0.431744	NA	-0.802828	0.69977	NA	NA	NA	NA	NA	NA	NA	NA	NA	NA	NA	NA	NA	ID=AN0553;description=protein of unknown function;ebi_biotype=protein_coding
AN0554	-0.572453	0.0906997	NA	0.127567	0.747703	NA	573	433,483	NA	573	433,483	NA	NA	NA	NA	528	528	528	ID=AN0554;Name=aldA;description=Aldehyde dehydrogenase;ebi_biotype=protein_coding
AN0556	0.689159	0.00379965	NA	0.444847	0.0556958	NA	NA	NA	NA	NA	NA	NA	NA	NA	NA	861	860,861	861	ID=AN0556;Name=mreA;description=Putative DNA repair protein;ebi_biotype=protein_coding
AN0557	-0.933526	2.46e-19	NA	-1.0995	1.77e-26	-1	NA	NA	NA	NA	NA	NA	NA	NA	NA	NA	NA	NA	ID=AN0557;description=Putative F-box protein;ebi_biotype=protein_coding
AN0558	0.286113	0.251812	NA	0.0851497	0.7649	NA	NA	NA	NA	NA	NA	NA	NA	NA	NA	NA	NA	NA	ID=AN0558;Name=gelB;description=1%2C3-beta-glucanosyltransferase%2C putative;ebi_biotype=protein_coding
AN0559	-0.531773	0.000718584	NA	-0.54885	0.000598476	NA	NA	NA	NA	NA	NA	NA	NA	NA	NA	680	680	NA	ID=AN0559;description=Ortholog(s) have mitochondrion targeting sequence binding%2C protein channel activity;ebi_biotype=protein_coding
AN0560	-0.0594137	0.797303	NA	-0.223686	0.255481	NA	NA	NA	NA	NA	NA	NA	NA	NA	NA	NA	NA	NA	ID=AN0560;description=Ortholog(s) have role in Golgi to plasma membrane transport%2C exocyst assembly%2C exocyst localization%2C spliceosomal complex assembly;ebi_biotype=protein_coding
AN0561	-0.183387	0.548316	NA	0.0685598	0.834168	NA	NA	NA	NA	NA	NA	NA	NA	NA	NA	NA	NA	NA	ID=AN0561;description=Ortholog(s) have mitochondrion localization;ebi_biotype=protein_coding
AN0562	0.760599	0.000244499	NA	0.970289	2.32e-06	NA	NA	NA	NA	NA	NA	NA	NA	NA	NA	NA	NA	NA	ID=AN0562;description=Has domain(s) with predicted catalytic activity and role in metabolic process;ebi_biotype=protein_coding
AN0563	-0.657391	0.121002	NA	0.52652	0.259712	NA	NA	NA	NA	NA	NA	NA	NA	NA	NA	NA	NA	NA	ID=AN0563;description=Has domain(s) with predicted hydrolase activity and role in metabolic process;ebi_biotype=protein_coding
AN0564	1.391	3.74e-14	1	1.38239	9.31e-14	1	NA	NA	NA	NA	NA	NA	NA	NA	NA	NA	NA	NA	ID=AN0564;description=Has domain(s) with predicted acid phosphatase activity;ebi_biotype=protein_coding
AN0565	-1.58247	0.000172449	-1	-0.898228	0.0450628	NA	NA	NA	NA	NA	NA	NA	NA	NA	NA	NA	NA	NA	ID=AN0565;Name=pyrABCN;description=Multifunctional enzyme with carbamoyl-phosphate synthase (CPSase) and aspartate carbamoyltransferase (ATCase) activities that catalyze the first two steps in pyrimidine biosynthesis;ebi_biotype=protein_coding
AN0566	0.0773892	0.739274	NA	0.0368491	0.877518	NA	NA	NA	NA	NA	NA	NA	NA	NA	NA	NA	NA	NA	ID=AN0566;Name=trp2;description=Transient receptor potential Ca2+ channel family protein;ebi_biotype=protein_coding
AN0567	-0.945537	0.0460458	NA	0.899737	0.0655924	NA	NA	NA	NA	NA	NA	NA	NA	NA	NA	NA	NA	763	ID=AN0567;description=Putative alcohol oxidase with a predicted role in glycerol metabolism;ebi_biotype=protein_coding
AN0568	-0.213836	0.144824	NA	-0.292395	0.0436856	NA	NA	NA	NA	NA	NA	NA	NA	NA	NA	NA	NA	NA	ID=AN0568;description=Ortholog(s) have role in conidiophore development and filamentous growth of a population of unicellular organisms in response to biotic stimulus%2C more;ebi_biotype=protein_coding
AN0569	0.46579	0.00292026	NA	0.218441	0.19656	NA	NA	NA	NA	NA	NA	NA	NA	NA	NA	NA	NA	NA	ID=AN0569;description=Ortholog of A. niger CBS 513.88 : An08g07480%2C Aspergillus tubingensis : Asptu1_0026628%2C Aspergillus brasiliensis : Aspbr1_0504530 and Aspergillus kawachii : Aspka1_0173250;ebi_biotype=protein_coding
AN0570	-1.78546	1.29e-22	-1	-0.799698	2.93e-05	NA	NA	NA	NA	NA	NA	NA	NA	NA	NA	NA	NA	NA	ID=AN0570;description=Ortholog(s) have RNA binding%2C structural constituent of ribosome activity%2C role in cytoplasmic translation and cytosolic large ribosomal subunit%2C nucleolus%2C yeast-form cell wall localization;ebi_biotype=protein_coding
AN0571	-1.02819	4.22e-17	-1	-0.816109	7.09e-11	NA	NA	NA	NA	NA	NA	NA	NA	NA	51	NA	NA	51	ID=AN0571;description=Ortholog(s) have cell septum%2C fungal-type vacuole%2C late endosome%2C plasma membrane localization;ebi_biotype=protein_coding
AN0572	0.678232	0.00190494	NA	-0.350936	0.126181	NA	NA	NA	NA	NA	NA	NA	486	486	486	486	486	486	ID=AN0572;description=Ortholog of A. fumigatus Af293 : Afu6g11290%2C A. niger CBS 513.88 : An08g07465%2C Aspergillus wentii : Aspwe1_0027109 and Aspergillus sydowii : Aspsy1_0086207;ebi_biotype=protein_coding
AN0573	-1.1665	1.04e-11	-1	-1.49653	2.67e-18	-1	60	NA	NA	60	NA	NA	NA	NA	NA	NA	NA	NA	ID=AN0573;description=Has domain(s) with predicted intracellular localization;ebi_biotype=protein_coding
AN0574	0.558045	0.00994904	NA	0.548522	0.0141964	NA	525	NA	NA	525	NA	NA	NA	NA	NA	NA	NA	NA	ID=AN0574;description=Ortholog(s) have glyoxysome localization;ebi_biotype=protein_coding
AN0575	1.0998	0.029564	1	0.722708	0.177674	NA	NA	NA	NA	NA	NA	NA	NA	NA	NA	NA	NA	NA	ID=AN0575;description=Ortholog of A. fumigatus Af293 : Afu6g11200%2C A. oryzae RIB40 : AO090023000494%2C Aspergillus wentii : Aspwe1_0108297%2C Aspergillus sydowii : Aspsy1_0144497 and Aspergillus terreus NIH2624 : ATET_05047;ebi_biotype=protein_coding
AN0576	0.000600104	1	NA	0.0471626	0.789143	NA	NA	NA	NA	NA	NA	NA	NA	NA	34	NA	NA	34	ID=AN0576;Name=vps15;description=Protein serine/threonine kinase;ebi_biotype=protein_coding
AN0577	-0.0153138	0.977236	NA	0.13394	0.745308	NA	NA	NA	NA	NA	NA	NA	NA	NA	NA	NA	NA	NA	ID=AN0577;description=protein of unknown function;ebi_biotype=protein_coding
AN0578	1.26755	7.65e-07	1	1.03037	0.00014118	1	NA	NA	NA	NA	NA	NA	NA	NA	NA	NA	NA	NA	ID=AN0578;description=Has domain(s) with predicted nucleic acid binding%2C zinc ion binding activity;ebi_biotype=protein_coding
AN0579	-0.193771	0.640289	NA	0.502604	0.181701	NA	NA	NA	NA	NA	NA	NA	NA	NA	NA	NA	NA	NA	ID=AN0579;Name=idiA;description=isopentenyl-diphosphate delta-isomerase%2C putative;ebi_biotype=protein_coding
AN0580	-0.199197	0.253096	NA	0.0202606	0.92534	NA	NA	NA	NA	NA	NA	NA	NA	NA	NA	NA	NA	NA	ID=AN0580;description=Ortholog of A. fumigatus Af293 : Afu6g11150%2C A. niger CBS 513.88 : An08g07580%2C A. oryzae RIB40 : AO090023000501%2C Aspergillus wentii : Aspwe1_0027096 and Aspergillus sydowii : Aspsy1_0055387;ebi_biotype=protein_coding
AN0581	0.101077	0.528387	NA	0.00685045	0.969907	NA	NA	NA	NA	NA	NA	NA	NA	NA	NA	NA	NA	NA	ID=AN0581;description=Ortholog(s) have role in S-adenosylmethionine biosynthetic process and fungal-type vacuole membrane localization;ebi_biotype=protein_coding
AN0582	1.18918	0.00136502	1	1.10631	0.00265959	1	NA	NA	NA	NA	NA	NA	NA	NA	273	NA	NA	273	ID=AN0582;description=Ortholog(s) have double-stranded DNA binding%2C sequence-specific DNA binding%2C single-stranded DNA binding activity;ebi_biotype=protein_coding
AN0583	0.235771	0.274492	NA	-0.568371	0.00431902	NA	NA	NA	NA	NA	NA	NA	NA	NA	NA	NA	NA	NA	ID=AN0583;Name=dbp10;description=Putative ATP-dependent RNA helicase;ebi_biotype=protein_coding
AN0584	-0.497386	0.313036	NA	-0.194562	0.765021	NA	NA	NA	NA	NA	NA	NA	NA	NA	NA	NA	NA	NA	ID=AN0584;description=protein of unknown function;ebi_biotype=protein_coding
AN0585	1.07789	0.000217481	1	0.947042	0.00132159	NA	NA	NA	NA	NA	NA	NA	NA	NA	NA	NA	NA	NA	ID=AN0585;Name=sclB;description=Sclerotia-like;ebi_biotype=protein_coding
AN0586	0.438642	0.526892	NA	0.631959	0.515482	NA	NA	NA	NA	NA	NA	NA	NA	NA	NA	NA	NA	NA	ID=AN0586;description=protein of unknown function;ebi_biotype=protein_coding
AN0587	1.03765	0.107129	NA	2.84381	6e-07	1	NA	NA	NA	NA	NA	NA	NA	NA	NA	NA	NA	NA	ID=AN0587;description=Putative Hsp70 family chaperone;ebi_biotype=protein_coding
AN0588	2.29109	3.97e-06	1	0.817465	0.0763929	NA	NA	NA	NA	NA	NA	NA	NA	NA	NA	NA	NA	NA	ID=AN0588;description=protein of unknown function;ebi_biotype=protein_coding
AN0589	0.3168	0.2189	NA	0.0371639	0.904769	NA	NA	NA	NA	NA	NA	NA	NA	NA	NA	NA	NA	NA	ID=AN0589;description=Putative ATP-dependent RNA helicase with a predicted role in rRNA processing;ebi_biotype=protein_coding
AN0590	1.38207	2.47e-06	1	0.789933	0.0103924	NA	NA	NA	NA	NA	NA	NA	NA	NA	NA	NA	NA	NA	ID=AN0590;description=Ortholog(s) have nucleus localization;ebi_biotype=protein_coding
AN0591	0.996493	7.01e-05	NA	0.913633	0.000410072	NA	NA	NA	NA	NA	NA	NA	NA	NA	NA	NA	NA	NA	ID=AN0591;description=Ortholog(s) have cytosol%2C nucleus localization;ebi_biotype=protein_coding
AN0592	0.617074	0.188362	NA	1.52221	0.00297769	1	NA	NA	NA	NA	NA	NA	NA	NA	NA	NA	NA	NA	ID=AN0592;description=RNA binding protein%2C putative;ebi_biotype=protein_coding
AN0593	0.7734	0.00244595	NA	0.371598	0.178201	NA	NA	NA	NA	NA	NA	NA	NA	NA	NA	NA	NA	NA	ID=AN0593;description=Putative dehydrogenase;ebi_biotype=protein_coding
AN0594	0.55821	1.21e-07	NA	0.278821	0.0122193	NA	NA	NA	NA	NA	NA	NA	NA	NA	NA	NA	NA	NA	ID=AN0594;description=Cell morphogenesis protein%2C putative;ebi_biotype=protein_coding
AN0595	0.651776	2.45e-07	NA	0.95621	2.69e-14	NA	NA	NA	NA	NA	NA	NA	NA	NA	NA	NA	NA	NA	ID=AN0595;Name=cprA;description=putative NADPH-cytochrome P450 reductase;ebi_biotype=protein_coding
AN0596	-0.193092	0.244807	NA	-0.410936	0.00951604	NA	NA	NA	NA	NA	NA	NA	NA	NA	NA	NA	NA	NA	ID=AN0596;Name=ddbA;description=DNA damage binding protein%2C putative;ebi_biotype=protein_coding
AN0597	0.143324	0.532833	NA	0.240369	0.261157	NA	NA	NA	NA	NA	NA	NA	NA	NA	NA	NA	NA	NA	ID=AN0597;description=protein of unknown function;ebi_biotype=protein_coding
AN0598	0.283425	0.308153	NA	0.645867	0.00858527	NA	NA	NA	NA	NA	NA	NA	NA	NA	NA	NA	NA	NA	ID=AN0598;description=Ortholog(s) have role in cellular response to DNA damage stimulus and FANCM-MHF complex localization;ebi_biotype=protein_coding
AN0599	-5.01141	1.51e-74	-1	-5.22806	4.98e-81	-1	NA	NA	NA	NA	NA	NA	NA	NA	NA	NA	NA	NA	ID=AN0599;description=oxidoreductase%2C putative;ebi_biotype=protein_coding
AN0600	-2.52881	1.33e-20	-1	-2.14983	6.79e-15	-1	395,405	425	375,395	395,405	425	375,395	350,351	351,502	351	350,351	351,502	351	ID=AN0600;description=protein of unknown function;ebi_biotype=protein_coding
AN0601	-0.720584	0.0405103	NA	-0.837989	0.0142175	NA	NA	NA	NA	NA	NA	NA	NA	NA	NA	NA	NA	NA	ID=AN0601;description=Putative transmembrane transporter;ebi_biotype=protein_coding
AN0602	-1.33509	0.000944089	-1	-0.843109	0.0486375	NA	355	335	NA	355	335	NA	NA	NA	NA	NA	NA	NA	ID=AN0602;description=protein of unknown function;ebi_biotype=protein_coding
AN0604	-2.30888	3.03e-13	-1	-2.72387	8.05e-18	-1	-114	-94	NA	-114	-94	NA	NA	NA	NA	NA	NA	NA	ID=AN0604;description=endonuclease%2C putative;ebi_biotype=protein_coding
AN0605	0.483518	0.0173235	NA	-0.00576647	0.982924	NA	NA	NA	NA	NA	NA	NA	NA	NA	NA	NA	NA	NA	ID=AN0605;description=protein of unknown function;ebi_biotype=protein_coding
AN0606	1.96005	2.25e-06	1	1.41458	0.00147221	1	NA	NA	NA	NA	NA	NA	NA	NA	NA	NA	NA	NA	ID=AN0606;Name=CYP5076A1;description=Putative cytochrome P450;ebi_biotype=protein_coding
AN0607	-0.872296	0.0342455	NA	0.428606	0.350031	NA	NA	NA	NA	NA	NA	NA	NA	NA	NA	NA	NA	NA	ID=AN0607;Name=sidC;description=Non-ribosomal peptide synthetase;ebi_biotype=protein_coding
AN0608	0.695095	0.144452	NA	0.442065	0.354776	NA	NA	NA	NA	NA	NA	NA	NA	NA	NA	NA	NA	NA	ID=AN0608;description=N'%2CN''%2CN'''-triacetylfusarinine C biosynthetic protein%2C putative;ebi_biotype=protein_coding
AN0609	2.12277	0.00134821	1	2.82533	5.21e-05	1	NA	NA	NA	NA	NA	NA	NA	NA	NA	NA	NA	NA	ID=AN0609;Name=sidI;description=Triacetylfusarinine C (TAFC) biosynthetic enoyl-CoA hydratase;ebi_biotype=protein_coding
AN0610	-1.0419	0.000601283	-1	0.0483397	0.904814	NA	NA	NA	NA	NA	NA	NA	NA	NA	NA	NA	NA	NA	ID=AN0610;description=VIC potassium ion channel%2C beta subunit%2C putative;ebi_biotype=protein_coding
AN0611	-1.53772	0.541963	NA	3.87816	0.0733461	NA	NA	NA	NA	NA	NA	NA	NA	NA	NA	NA	NA	NA	ID=AN0611;description=protein of unknown function;ebi_biotype=protein_coding
AN0612	3.11749	0.168223	NA	1.66974	0.529404	NA	NA	NA	NA	NA	NA	NA	NA	NA	NA	NA	NA	NA	ID=AN0612;description=protein of unknown function;ebi_biotype=protein_coding
AN0613	-3.5262	0.451121	NA	0.236434	NA	NA	NA	NA	NA	NA	NA	NA	NA	NA	NA	NA	NA	NA	ID=AN0613;description=protein of unknown function;ebi_biotype=protein_coding
AN0614	2.30219	0.161652	NA	0.529592	0.764766	NA	NA	NA	NA	NA	NA	NA	NA	NA	NA	NA	NA	NA	ID=AN0614;description=Putative transmembrane transporter;ebi_biotype=protein_coding
AN0615	-1.78284	0.0279943	-1	-0.699605	0.388968	NA	NA	NA	NA	NA	NA	NA	NA	NA	NA	NA	NA	NA	ID=AN0615;description=protein of unknown function;ebi_biotype=protein_coding
AN0616	0.490641	0.868281	NA	-3.08664	0.164104	NA	NA	NA	NA	NA	NA	NA	NA	NA	NA	NA	NA	NA	ID=AN0616;description=protein of unknown function;ebi_biotype=protein_coding
AN0617	0.572025	0.370362	NA	0.508428	0.454997	NA	NA	NA	NA	NA	NA	NA	NA	NA	NA	NA	NA	NA	ID=AN0617;description=Lyase domain-containing protein;ebi_biotype=protein_coding
AN0618	-0.160744	0.948633	NA	0.232931	0.915539	NA	NA	NA	NA	NA	NA	NA	NA	NA	NA	NA	NA	NA	ID=AN0618;description=Has domain(s) with predicted oxidoreductase activity and role in metabolic process;ebi_biotype=protein_coding
AN0619	1.12917	0.412402	NA	-2.08861	0.0720612	NA	NA	NA	NA	NA	NA	NA	NA	NA	NA	NA	NA	NA	ID=AN0619;description=Has domain(s) with predicted DNA binding%2C RNA polymerase II transcription factor activity%2C sequence-specific DNA binding%2C zinc ion binding activity and role in regulation of transcription%2C DNA-templated%2C transcription%2C DNA-templated;ebi_biotype=protein_coding
AN0620	1.24696	3.86e-07	1	-0.285645	0.314728	NA	NA	NA	NA	NA	NA	NA	NA	NA	NA	NA	NA	NA	ID=AN0620;description=Ortholog of Aspergillus versicolor : Aspve1_0023747 and Aspergillus sydowii : Aspsy1_0086329;ebi_biotype=protein_coding
AN0621	-0.369576	0.804916	NA	2.03539	0.234475	NA	NA	NA	NA	NA	NA	NA	NA	NA	NA	NA	NA	NA	ID=AN0621;description=Predicted LINE transposon-related ORF;ebi_biotype=protein_coding
AN0622	0.986998	0.440293	NA	-0.382788	0.703531	NA	NA	NA	NA	NA	NA	NA	NA	NA	NA	NA	NA	NA	NA	ID=AN0622;description=Possible pseudogene;ebi_biotype=pseudogene
AN0623	-0.133821	0.19405	NA	0.126363	0.237147	NA	NA	NA	NA	NA	NA	NA	NA	NA	NA	NA	NA	NA	ID=AN0623;description=Has domain(s) with predicted flavin adenine dinucleotide binding%2C oxidoreductase activity%2C acting on CH-OH group of donors activity and role in oxidation-reduction process;ebi_biotype=protein_coding
AN0624	-0.662557	0.00122316	NA	-0.313633	0.157378	NA	NA	NA	NA	NA	NA	NA	NA	NA	NA	NA	NA	NA	ID=AN0624;description=Ortholog(s) have mitochondrion%2C nucleus localization;ebi_biotype=protein_coding
AN0625	1.3981	7.14e-07	1	0.211022	0.475506	NA	NA	NA	NA	NA	NA	NA	NA	NA	NA	NA	NA	NA	ID=AN0625;description=Ortholog(s) have nucleolus localization;ebi_biotype=protein_coding
AN0626	1.34026	0.000364218	1	0.36524	0.330192	NA	NA	NA	NA	NA	NA	NA	NA	NA	NA	NA	NA	NA	ID=AN0626;Name=ngn22;description=Putative GNAT-type acetyltransferase;ebi_biotype=protein_coding
AN0627	-0.454336	0.00517921	NA	-0.986593	6.19e-10	NA	NA	NA	NA	858	778,798	798,838	NA	NA	NA	NA	NA	NA	ID=AN0627;description=Putative FYVE domain-containing protein;ebi_biotype=protein_coding
AN0628	-0.581351	0.00710739	NA	-1.12228	1.5e-07	-1	NA	NA	NA	NA	NA	NA	NA	NA	NA	NA	NA	NA	ID=AN0628;description=Putative D-lactate dehydrogenase with a role in pyruvate-acetyl-coA metabolism;ebi_biotype=protein_coding
AN0629	-0.124537	0.535859	NA	0.420183	0.0262706	NA	NA	NA	NA	NA	NA	NA	NA	NA	NA	NA	NA	NA	ID=AN0629;description=Ortholog(s) have glutathione peroxidase activity%2C glutathione transferase activity%2C role in glutathione metabolic process and endoplasmic reticulum%2C mitochondrial outer membrane%2C plasma membrane localization;ebi_biotype=protein_coding
AN0630	-0.949294	1.05e-13	NA	-0.539836	4.61e-05	NA	NA	NA	NA	NA	NA	NA	NA	NA	NA	NA	NA	NA	ID=AN0630;description=protein of unknown function;ebi_biotype=protein_coding
AN0631	1.28815	1.61e-07	1	0.300139	0.280242	NA	NA	NA	NA	NA	NA	NA	NA	NA	NA	NA	NA	NA	ID=AN0631;description=Ortholog of A. fumigatus Af293 : Afu1g17000%2C A. niger CBS 513.88 : An01g09850%2C A. oryzae RIB40 : AO090005000975%2C Aspergillus wentii : Aspwe1_0068188 and Aspergillus sydowii : Aspsy1_0041402;ebi_biotype=protein_coding
AN0632	1.77883	7.12e-08	1	0.722688	0.0406434	NA	NA	NA	NA	NA	NA	NA	NA	NA	NA	NA	NA	NA	ID=AN0632;description=Ortholog(s) have nucleus localization;ebi_biotype=protein_coding
AN0633	-0.520781	0.0002492	NA	-0.31283	0.0369636	NA	NA	NA	NA	NA	NA	NA	NA	29	NA	NA	29	NA	ID=AN0633;description=Ortholog of A. fumigatus Af293 : Afu1g16980%2C A. niger CBS 513.88 : An01g09880%2C A. oryzae RIB40 : AO090005000977%2C Aspergillus wentii : Aspwe1_0109484 and Aspergillus sydowii : Aspsy1_0055497;ebi_biotype=protein_coding
AN0634	-0.50466	2.08e-06	NA	-0.0646902	0.612291	NA	NA	NA	NA	NA	NA	NA	NA	143	NA	NA	143	NA	ID=AN0634;description=Predicted ADP ribosylation factor GTPase;ebi_biotype=protein_coding
AN0635	-11.4545	2.64e-119	-1	-10.2881	1.54e-107	-1	108,178	138,168	118,168	108,178	138,168	118,168	114	114,115,214	114	114	114,115,214	114	ID=AN0635;description=Ortholog(s) have intracellular localization;ebi_biotype=protein_coding
AN0636	-0.947868	1.87e-12	NA	-0.858786	4.65e-10	NA	NA	NA	NA	NA	NA	NA	NA	NA	NA	NA	NA	NA	ID=AN0636;description=Ortholog(s) have acetylglucosaminyltransferase activity and role in GPI anchor biosynthetic process%2C conidium formation%2C establishment or maintenance of cell polarity%2C fungal-type cell wall biogenesis%2C regulation of growth rate;ebi_biotype=protein_coding
AN0637	0.108987	0.497952	NA	-0.0597995	0.711381	NA	NA	NA	NA	NA	NA	NA	NA	NA	NA	NA	NA	NA	ID=AN0637;description=Ortholog(s) have cytosol%2C nucleus localization;ebi_biotype=protein_coding
AN0638	1.23016	0.0271895	1	-0.950663	0.105501	NA	NA	NA	NA	NA	NA	NA	NA	NA	NA	NA	NA	NA	ID=AN0638;description=Ortholog of A. nidulans FGSC A4 : AN6319%2C A. fumigatus Af293 : Afu1g16870%2C A. oryzae RIB40 : AO090005000988%2C Aspergillus wentii : Aspwe1_0038696 and Aspergillus sydowii : Aspsy1_0129541%2C Aspsy1_0995740;ebi_biotype=protein_coding
AN0639	0.859912	0.051586	NA	-1.30162	0.00409755	-1	NA	NA	NA	NA	NA	NA	NA	NA	NA	NA	NA	NA	ID=AN0639;description=Ortholog of A. fumigatus Af293 : Afu1g16860%2C A. niger CBS 513.88 : An01g10020%2C Neosartorya fischeri NRRL 181 : NFIA_008500%2C Aspergillus wentii : Aspwe1_0027440 and Aspergillus versicolor : Aspve1_0252372;ebi_biotype=protein_coding
AN0640	-0.00430742	0.993994	NA	0.368245	0.0426405	NA	NA	NA	NA	NA	NA	NA	NA	NA	NA	NA	NA	NA	ID=AN0640;Name=basA;description=Sphingolipid C4-hydroxylase%2C putative;ebi_biotype=protein_coding
AN0641	-0.243211	0.219077	NA	0.291579	0.143642	NA	NA	NA	NA	NA	NA	NA	NA	NA	NA	NA	NA	NA	ID=AN0641;Name=tcpA;description=TCTP (translationally controlled tumor protein);ebi_biotype=protein_coding
AN0643	0.113621	0.634314	NA	0.422866	0.040455	NA	NA	NA	NA	NA	NA	NA	NA	NA	NA	NA	NA	NA	ID=AN0643;description=Ortholog(s) have 7S RNA binding activity and role in SRP-dependent cotranslational protein targeting to membrane%2C signal sequence recognition%2C SRP-dependent cotranslational protein targeting to membrane%2C translocation;ebi_biotype=protein_coding
AN0644	-0.202345	0.33604	NA	-0.227794	0.286549	NA	NA	NA	NA	NA	NA	NA	NA	NA	NA	NA	NA	NA	ID=AN0644;description=Has domain(s) with predicted nucleic acid binding activity;ebi_biotype=protein_coding
AN0646	-0.551459	4.5e-07	NA	-0.464708	3.3e-05	NA	NA	NA	NA	NA	NA	NA	NA	NA	NA	NA	NA	NA	ID=AN0646;description=Ortholog of A. fumigatus Afu1g13060;ebi_biotype=protein_coding
AN0647	-0.875347	6.2e-05	NA	-0.599642	0.0080472	NA	NA	NA	NA	NA	NA	NA	NA	NA	NA	653	NA	653	ID=AN0647;description=Ortholog(s) have rRNA primary transcript binding%2C single-stranded telomeric DNA binding%2C snoRNA binding activity%2C role in rRNA processing%2C ribosomal small subunit biogenesis and Mpp10 complex%2C small-subunit processome localization;ebi_biotype=protein_coding
AN0648	0.482526	0.000120843	NA	0.476454	0.0001694	NA	NA	NA	NA	NA	NA	NA	NA	NA	NA	NA	NA	NA	ID=AN0648;Name=trpC;description=Trifunctional protein involved in tryptophan biosynthesis;ebi_biotype=protein_coding
AN0649	2.69228	9.45e-06	1	1.1895	0.0662544	NA	NA	NA	NA	NA	NA	NA	NA	NA	NA	NA	NA	NA	ID=AN0649;description=Putative long-chain-fatty-acid-CoA ligase with a predicted role in fatty acid metabolism;ebi_biotype=protein_coding
AN0650	0.351111	0.00643745	NA	-0.000224334	0.999533	NA	NA	NA	NA	NA	NA	NA	NA	NA	NA	NA	NA	NA	ID=AN0650;description=protein of unknown function;ebi_biotype=protein_coding
AN0651	0.685694	7.18e-05	NA	0.193475	0.321422	NA	NA	NA	NA	NA	NA	NA	NA	NA	NA	NA	NA	NA	ID=AN0651;Name=fadA;description=guanine nucleotide-binding protein subunit alpha;ebi_biotype=protein_coding
AN0652	-0.696958	0.585525	NA	4.03838	0.00877068	1	NA	NA	NA	NA	NA	NA	NA	NA	NA	NA	NA	NA	ID=AN0652;description=protein of unknown function;ebi_biotype=protein_coding
AN0653	1.09685	7.85e-05	1	1.43401	1.04e-07	1	NA	NA	NA	NA	NA	NA	NA	NA	NA	NA	NA	NA	ID=AN0653;description=Ortholog(s) have cytosol%2C nucleus localization;ebi_biotype=protein_coding
AN0654	-0.5218	0.0178488	NA	-0.210488	0.397021	NA	NA	NA	NA	NA	NA	NA	NA	NA	NA	NA	NA	NA	ID=AN0654;Name=ggpS;description=Putative geranylgeranyl diphosphate synthase;ebi_biotype=protein_coding
AN0655	-2.04281	1.39e-17	-1	-0.733783	0.00369114	NA	NA	NA	NA	NA	NA	NA	NA	NA	NA	NA	NA	NA	ID=AN0655;Name=sepM;description=Protein with homology to Schizosaccharomyces pombe Cdc14p%2C a component of the septation initiation network (SIN)-complex;ebi_biotype=protein_coding
AN0656	1.97567	6.36e-08	1	0.905342	0.00756502	NA	NA	NA	NA	NA	NA	NA	NA	NA	NA	NA	NA	NA	ID=AN0656;description=Protein expressed at increased levels during osmoadaptation;ebi_biotype=protein_coding
AN0657	0.313481	0.204018	NA	0.240823	0.324349	NA	NA	NA	NA	NA	NA	NA	NA	NA	NA	NA	NA	NA	ID=AN0657;description=Ortholog(s) have mitochondrial outer membrane localization;ebi_biotype=protein_coding
AN0658	0.490974	0.049788	NA	-0.0875035	0.755626	NA	NA	NA	NA	NA	NA	NA	NA	NA	NA	NA	NA	NA	ID=AN0658;description=Has domain(s) with predicted DNA binding%2C copper ion binding%2C transcription factor activity%2C sequence-specific DNA binding activity%2C role in regulation of transcription%2C DNA-templated and nucleus localization;ebi_biotype=protein_coding
AN0659	-0.121661	0.493113	NA	-0.598272	7.07e-05	NA	NA	NA	NA	NA	NA	NA	NA	NA	NA	NA	NA	NA	ID=AN0659;description=Ortholog of A. fumigatus Af293 : Afu1g13200%2C A. niger CBS 513.88 : An08g06230%2C A. oryzae RIB40 : AO090012001040%2C Aspergillus wentii : Aspwe1_0051321 and Aspergillus sydowii : Aspsy1_0065853;ebi_biotype=protein_coding
AN0660	-0.418784	0.0881402	NA	-1.56064	1.67e-11	-1	NA	NA	NA	NA	NA	NA	NA	NA	NA	NA	NA	NA	ID=AN0660;Name=furA;description=Putative allantoin transporter;ebi_biotype=protein_coding
AN0661	0.379375	0.220573	NA	-0.289419	0.380244	NA	NA	NA	NA	NA	NA	NA	NA	NA	NA	NA	NA	NA	ID=AN0661;description=Ortholog(s) have nucleotidyltransferase activity;ebi_biotype=protein_coding
AN0662	0.675061	0.000171819	NA	-0.245376	0.216944	NA	NA	NA	NA	NA	NA	NA	NA	NA	NA	NA	NA	NA	ID=AN0662;description=Putative adenosine deaminase with a predicted role in nucleotide salvage pathways;ebi_biotype=protein_coding
AN0663	-0.768928	0.00147591	NA	-0.800408	0.00282949	NA	NA	NA	NA	NA	NA	NA	NA	NA	NA	NA	NA	NA	ID=AN0663;description=protein of unknown function;ebi_biotype=protein_coding
AN0664	-0.895916	1.61e-05	NA	-1.74254	9.27e-18	-1	NA	NA	NA	771	NA	NA	NA	NA	NA	NA	NA	NA	ID=AN0664;Name=plcA;description=Putative 1-phosphatidylinositol-4%2C5-bisphosphate phosphodiesterase with a predicted role in phospholipid metabolism;ebi_biotype=protein_coding
AN0665	0.30943	0.0164615	NA	0.573161	3.79e-06	NA	NA	NA	NA	NA	NA	NA	NA	NA	NA	585	585,586	585	ID=AN0665;Name=aneA;description=Coatomer subunit epsilon%2C putative;ebi_biotype=protein_coding
AN0666	1.43704	4.94e-08	1	1.04035	8.91e-05	1	NA	NA	NA	NA	NA	NA	NA	NA	NA	NA	NA	NA	ID=AN0666;description=Has domain(s) with predicted hydrolase activity and role in metabolic process;ebi_biotype=protein_coding
AN0667	1.05045	5.01e-09	1	1.00179	3.26e-08	1	NA	NA	NA	NA	NA	NA	NA	NA	NA	867	867	867	ID=AN0667;Name=manA;description=mannose-6-phosphate isomerase%2C putative;ebi_biotype=protein_coding
AN0668	0.692724	0.00203285	NA	0.70173	0.00223921	NA	NA	NA	NA	NA	NA	NA	NA	NA	NA	NA	NA	NA	ID=AN0668;description=Subunit of the SAGA transcriptional regulatory complex;ebi_biotype=protein_coding
AN0669	-0.765027	0.0753586	NA	-0.477606	0.300422	NA	NA	NA	NA	NA	NA	NA	NA	NA	NA	NA	NA	NA	ID=AN0669;description=Predicted DDE1 transposon-related ORF;ebi_biotype=protein_coding
AN0670	-0.437172	0.0216789	NA	-0.433651	0.0264068	NA	NA	NA	NA	NA	NA	NA	NA	NA	NA	NA	NA	NA	ID=AN0670;Name=riboB;description=Protein required for riboflavin biosynthesis;ebi_biotype=protein_coding
AN0671	-0.416749	0.0397245	NA	-0.469687	0.0220953	NA	NA	NA	NA	NA	NA	NA	NA	NA	NA	NA	NA	NA	ID=AN0671;description=Has domain(s) with predicted sequence-specific DNA binding%2C transcription factor activity%2C sequence-specific DNA binding activity and role in regulation of transcription%2C DNA-templated;ebi_biotype=protein_coding
AN0672	1.38129	2.08e-10	1	1.31848	1.18e-09	1	NA	NA	NA	NA	NA	NA	NA	NA	NA	NA	NA	NA	ID=AN0672;description=Has domain(s) with predicted coenzyme binding%2C oxidoreductase activity%2C acting on the CH-OH group of donors%2C NAD or NADP as acceptor%2C phosphogluconate dehydrogenase (decarboxylating) activity;ebi_biotype=protein_coding
AN0673	0.267852	0.0394768	NA	0.348424	0.00733603	NA	NA	NA	NA	NA	NA	NA	NA	NA	NA	NA	NA	NA	ID=AN0673;description=Protein with a predicted role in actin assembly;ebi_biotype=protein_coding
AN0674	0.2817	0.206815	NA	0.0618955	0.813296	NA	NA	NA	NA	NA	NA	NA	NA	NA	NA	NA	NA	NA	ID=AN0674;description=Has domain(s) with predicted integral component of membrane localization;ebi_biotype=protein_coding
AN0675	-0.64183	0.000386251	NA	-0.821019	6.66e-06	NA	NA	NA	NA	NA	NA	NA	NA	NA	NA	NA	NA	NA	ID=AN0675;description=Ortholog of A. fumigatus Af293 : Afu1g13370%2C A. niger CBS 513.88 : An08g06440%2C A. oryzae RIB40 : AO090012000545%2C Aspergillus wentii : Aspwe1_0040325 and Aspergillus sydowii : Aspsy1_0041453;ebi_biotype=protein_coding
AN0676	-0.588502	0.00950379	NA	-0.655034	0.00441229	NA	NA	NA	NA	NA	NA	NA	NA	NA	NA	NA	NA	NA	ID=AN0676;Name=mipA;description=tubulin gamma chain;ebi_biotype=protein_coding
AN0677	-0.196187	0.521813	NA	-0.671809	0.0143449	NA	NA	NA	NA	NA	NA	NA	410	410	410	410	410	410	ID=AN0677;description=Has domain(s) with predicted zinc ion binding activity;ebi_biotype=protein_coding
AN0678	0.142269	0.751039	NA	0.401629	0.309045	NA	NA	NA	NA	NA	NA	NA	NA	NA	NA	NA	-28	-28	ID=AN0678;description=Ortholog(s) have nucleus localization;ebi_biotype=protein_coding
AN0680	1.16471	5.6e-12	1	0.761762	7.11e-06	NA	NA	NA	NA	NA	NA	NA	NA	NA	NA	NA	NA	NA	ID=AN0680;description=Has domain(s) with predicted RNA polymerase II transcription factor activity%2C sequence-specific DNA binding%2C zinc ion binding activity%2C role in regulation of transcription%2C DNA-templated and nucleus localization;ebi_biotype=protein_coding
AN0681	0.69684	0.000858169	NA	1.10881	1.18e-07	1	NA	NA	NA	NA	NA	NA	NA	NA	NA	NA	NA	NA	ID=AN0681;description=Has domain(s) with predicted catalytic activity%2C pyridoxal phosphate binding activity;ebi_biotype=protein_coding
AN0682	1.25696	0.000123767	1	0.530749	0.139512	NA	NA	NA	NA	NA	NA	NA	NA	NA	NA	NA	NA	NA	ID=AN0682;description=Ortholog of A. nidulans FGSC A4 : AN1574%2C A. fumigatus Af293 : Afu1g13430%2C Afu8g05950%2C A. niger CBS 513.88 : An09g02840 and A. oryzae RIB40 : AO090012000536;ebi_biotype=protein_coding
AN0683	0	1	NA	0	NA	NA	NA	NA	NA	NA	NA	NA	NA	NA	NA	NA	NA	NA	ID=AN0683;description=Predicted mariner transposon-related ORF;ebi_biotype=protein_coding
AN0684	-0.599526	1.6e-05	NA	-0.847246	1.04e-09	NA	NA	NA	NA	NA	NA	NA	NA	NA	NA	NA	NA	NA	ID=AN0684;description=Ortholog of A. fumigatus Af293 : Afu1g13450%2C A. niger CBS 513.88 : An08g06520%2C A. oryzae RIB40 : AO090012000535%2C Aspergillus wentii : Aspwe1_0171971 and Aspergillus sydowii : Aspsy1_0028405;ebi_biotype=protein_coding
AN0685	1.43478	2.77e-12	1	0.467005	0.0206957	NA	NA	NA	NA	NA	NA	NA	NA	NA	NA	NA	NA	NA	ID=AN0685;description=Ortholog(s) have rRNA (uridine-N3-)-methyltransferase activity%2C role in rRNA base methylation and cytoplasm localization;ebi_biotype=protein_coding
AN0686	-0.283329	0.00946015	NA	-0.0402373	0.76103	NA	NA	NA	NA	NA	NA	NA	NA	NA	NA	NA	NA	NA	ID=AN0686;description=Ortholog(s) have role in inner mitochondrial membrane organization%2C mitochondrion inheritance%2C mitochondrion morphogenesis%2C negative regulation of proteolysis%2C protein folding%2C replicative cell aging;ebi_biotype=protein_coding
AN0687	-1.25718	1.96e-14	-1	-0.546059	0.00170402	NA	NA	NA	NA	NA	NA	NA	NA	NA	NA	NA	NA	NA	ID=AN0687;Name=spdA;description=Putative spermine or spermidine synthase with a predicted role in arginine metabolism;ebi_biotype=protein_coding
AN0688	-0.835347	4.98e-07	NA	-0.781274	3.44e-06	NA	NA	NA	NA	NA	NA	NA	NA	NA	188	NA	NA	188	ID=AN0688;description=Putative transketolase with a predicted role in the pentose-phosphate shunt or xylulose metabolism;ebi_biotype=protein_coding
AN0689	0.160356	0.39931	NA	-0.994047	2.65e-09	NA	NA	NA	NA	NA	NA	NA	NA	NA	NA	NA	NA	NA	ID=AN0689;Name=facB;description=Zn(II)2Cys6 transcription factor;ebi_biotype=protein_coding
AN0690	-0.862065	7.07e-09	NA	-0.866899	4.72e-09	NA	NA	NA	NA	NA	NA	NA	NA	NA	NA	NA	NA	NA	ID=AN0690;description=Ortholog(s) have cytosol%2C nucleus localization;ebi_biotype=protein_coding
AN0691	-7.32773	1.15e-133	-1	-7.40943	5.47e-133	-1	NA	107	97,107	NA	107	97,107	125	125	125	125	125	125	ID=AN0691;description=Ortholog of A. fumigatus Af293 : Afu1g13530%2C A. niger CBS 513.88 : An08g06600%2C A. oryzae RIB40 : AO090012000522%2C Neosartorya fischeri NRRL 181 : NFIA_011970 and Aspergillus wentii : Aspwe1_0027806;ebi_biotype=protein_coding
AN0692	-0.999535	3.8e-09	NA	-0.855781	8.09e-07	NA	627	577,647	577,607	627	577,647	577,607	NA	NA	NA	620	NA	620	ID=AN0692;description=Ortholog(s) have cytosol%2C nucleus localization;ebi_biotype=protein_coding
AN0693	-11.1983	1.89e-145	-1	-9.85244	3.3e-116	-1	79	59,129	99,129	79	59,129	99,129	86	NA	86	86	NA	86	ID=AN0693;description=Transcript induced by light in in developmentally competent mycelia;ebi_biotype=protein_coding
AN0694	-11.1477	7.73e-113	-1	-10.2471	4.71e-97	-1	40,80	50,90	90,110	40,80,1340	50,90,1390	90,110,1390	2,3,211	2,3,210,211	2,3,211	2,3,211	2,3,210,211	2,3,211	ID=AN0694;description=Ortholog(s) have intracellular localization;ebi_biotype=protein_coding
AN0695	0.114851	0.733391	NA	0.0595453	0.862764	NA	NA	NA	NA	NA	NA	NA	NA	NA	NA	NA	NA	NA	ID=AN0695;description=Putative snoRNP component with a predicted role in ribosomal RNA pseudouridinylation;ebi_biotype=protein_coding
AN0696	1.06368	3.25e-08	1	0.723258	0.000219774	NA	NA	NA	NA	NA	NA	NA	NA	NA	NA	NA	NA	NA	ID=AN0696;Name=mad1;description=Spindle assembly checkpoint component MAD1%2C putative;ebi_biotype=protein_coding
AN0697	-0.993377	2.6e-19	NA	-0.654188	8.13e-09	NA	NA	NA	NA	NA	NA	NA	198	198	198	198	198	198	ID=AN0697;description=Ortholog(s) have enzyme inhibitor activity and role in actin cortical patch assembly%2C negative regulation of catalytic activity%2C septin cytoskeleton organization;ebi_biotype=protein_coding
AN0698	1.18029	0.00632353	1	1.06056	0.0160612	1	NA	NA	NA	NA	NA	NA	NA	NA	NA	NA	NA	NA	ID=AN0698;description=Ortholog of A. nidulans FGSC A4 : AN9272%2C A. fumigatus Af293 : Afu1g13610%2C Afu4g09370%2C A. niger CBS 513.88 : An08g06690%2C An07g08670 and A. oryzae RIB40 : AO090012000513;ebi_biotype=protein_coding
AN0699	1.06745	1.47e-12	1	0.960003	4.18e-10	NA	NA	NA	NA	NA	NA	NA	NA	NA	NA	NA	NA	NA	ID=AN0699;Name=cak1;description=Putative protein serine/threonine kinase;ebi_biotype=protein_coding
AN0700	-1.10844	7.37e-13	-1	-0.855431	5.84e-08	NA	NA	NA	NA	NA	NA	NA	NA	NA	NA	NA	NA	NA	ID=AN0700;description=Ortholog(s) have fungal-type vacuole membrane localization;ebi_biotype=protein_coding
AN0701	0.301927	0.205654	NA	-0.2078	0.409409	NA	NA	NA	NA	NA	NA	NA	NA	NA	NA	NA	NA	NA	ID=AN0701;description=Has domain(s) with predicted NAD binding%2C oxidoreductase activity%2C acting on the CH-OH group of donors%2C NAD or NADP as acceptor activity and role in oxidation-reduction process;ebi_biotype=protein_coding
AN0703	-0.229923	0.212891	NA	-0.749804	1.32e-05	NA	NA	NA	NA	NA	NA	NA	NA	NA	NA	NA	NA	NA	ID=AN0703;description=Ortholog(s) have protein complex binding activity and role in cellular response to calcium ion%2C cellular response to zinc ion%2C early endosome to late endosome transport%2C regulation of protein complex assembly%2C vacuolar acidification;ebi_biotype=protein_coding
AN0704	0.771581	0.000996773	NA	0.637846	0.00683211	NA	NA	NA	NA	NA	NA	NA	NA	NA	NA	963	962,963	963	ID=AN0704;description=Ortholog of A. fumigatus Af293 : Afu1g13700%2C A. niger CBS 513.88 : An08g06760%2C A. oryzae RIB40 : AO090012000507%2C Aspergillus wentii : Aspwe1_0027785 and Aspergillus sydowii : Aspsy1_0144836;ebi_biotype=protein_coding
AN0705	0.0326902	0.833341	NA	-0.263516	0.0279314	NA	NA	NA	NA	NA	NA	NA	NA	NA	NA	NA	NA	NA	ID=AN0705;description=Ortholog(s) have isoleucine-tRNA ligase activity%2C role in isoleucyl-tRNA aminoacylation and cytosol localization;ebi_biotype=protein_coding
AN0706	2.08246	3.07e-31	1	1.08153	4.27e-09	1	NA	NA	NA	NA	NA	NA	NA	NA	NA	552	552	552	ID=AN0706;Name=usoA;description=Ortholog(s) have role in ER to Golgi vesicle-mediated transport%2C Golgi vesicle docking%2C SNARE complex assembly and ER to Golgi transport vesicle membrane%2C Golgi membrane localization;ebi_biotype=protein_coding
AN0707	0.17901	0.365904	NA	-0.126781	0.544463	NA	NA	NA	NA	NA	NA	NA	NA	NA	NA	NA	NA	NA	ID=AN0707;description=Ortholog(s) have 5'-3' exoribonuclease activity%2C mRNA binding%2C microtubule binding%2C recombinase activity;ebi_biotype=protein_coding
AN0708	-0.66402	0.0458352	NA	-0.527718	0.127477	NA	NA	NA	NA	NA	NA	NA	NA	NA	NA	640	640	640	ID=AN0708;Name=aromA;description=pentafunctional AROM polypeptide;ebi_biotype=protein_coding
AN0709	-1.38782	1.34e-06	-1	-2.1375	6.57e-14	-1	-237,-187	-177,-114	-217,-197	-237,-187,653,853	-177,-114,733	-217,-197,723	46	46	NA	46	46	NA	ID=AN0709;Name=silG;description=Putative zinc-finger protein;ebi_biotype=protein_coding
AN0710	1.62158	0.0714195	NA	1.82596	0.116152	NA	NA	NA	NA	NA	NA	NA	NA	NA	NA	NA	NA	NA	ID=AN0710;description=Has domain(s) with predicted oxidoreductase activity%2C zinc ion binding activity and role in oxidation-reduction process;ebi_biotype=protein_coding
AN0712	-0.00367882	1	NA	0.243166	0.510611	NA	NA	NA	NA	NA	NA	NA	NA	NA	NA	NA	NA	NA	ID=AN0712;Name=bglB;description=Beta-glucosidase B;ebi_biotype=protein_coding
AN0713	0.131349	0.541907	NA	-0.385692	0.0526087	NA	NA	NA	NA	NA	NA	NA	139	139	139	139	139	139	ID=AN0713;description=Ortholog(s) have role in fumiquinazoline C biosynthetic process;ebi_biotype=protein_coding
AN0714	0.729736	0.165577	NA	0.316923	0.590076	NA	NA	NA	NA	NA	NA	NA	NA	NA	NA	NA	NA	NA	ID=AN0714;description=Ortholog(s) have role in mRNA splicing%2C via spliceosome and U4/U6 x U5 tri-snRNP complex localization;ebi_biotype=protein_coding
AN0715	1.77727	3.46e-11	1	1.24479	3.93e-06	1	NA	NA	NA	NA	NA	NA	NA	NA	NA	NA	NA	589	ID=AN0715;description=Ortholog of A. fumigatus Af293 : Afu1g14070%2C A. niger CBS 513.88 : An01g11910%2C A. oryzae RIB40 : AO090012000454%2C Aspergillus wentii : Aspwe1_0110525 and Aspergillus sydowii : Aspsy1_0028467;ebi_biotype=protein_coding
AN0716	-0.690731	0.000537453	NA	-0.780362	0.000110745	NA	NA	NA	NA	NA	NA	NA	NA	NA	NA	NA	NA	NA	ID=AN0716;description=Ortholog(s) have phosphatidate cytidylyltransferase activity%2C role in cardiolipin biosynthetic process and extrinsic component of mitochondrial inner membrane%2C hyphal cell wall%2C mitochondrial matrix localization;ebi_biotype=protein_coding
AN0717	0.472616	0.00469163	NA	0.672625	3.78e-05	NA	NA	NA	NA	NA	NA	NA	NA	NA	NA	NA	NA	NA	ID=AN0717;description=Putative histidinol-phosphate aminotransferase with a predicted role in histidine metabolism;ebi_biotype=protein_coding
AN0718	1.3742	2.58e-05	1	0.898729	0.00904292	NA	NA	NA	NA	NA	NA	NA	NA	NA	NA	NA	NA	NA	ID=AN0718;description=Has domain(s) with predicted DNA binding%2C RNA polymerase II transcription factor activity%2C sequence-specific DNA binding%2C zinc ion binding activity and role in regulation of transcription%2C DNA-templated%2C transcription%2C DNA-templated;ebi_biotype=protein_coding
AN0719	0.956649	1.31e-11	NA	0.682673	1.16e-06	NA	NA	NA	NA	NA	NA	NA	NA	NA	447	NA	NA	447	ID=AN0719;Name=sptC;description=Subunit of the SAGA transcriptional regulatory complex;ebi_biotype=protein_coding
AN0720	-0.55539	0.000102372	NA	-0.14106	0.38647	NA	NA	NA	NA	NA	NA	NA	NA	NA	NA	NA	NA	NA	ID=AN0720;Name=dph5;description=Putative diphthine synthase with a predicted role in methionine metabolism;ebi_biotype=protein_coding
AN0721	0.664111	1.28e-05	NA	0.452951	0.00482581	NA	NA	NA	NA	NA	NA	NA	NA	NA	NA	NA	NA	NA	ID=AN0721;Name=flbE;description=Developmental regulator flbE;ebi_biotype=protein_coding
AN0722	1.30255	2.48e-17	1	0.559713	0.000220553	NA	NA	NA	NA	NA	NA	NA	NA	NA	NA	NA	NA	NA	ID=AN0722;Name=aps2;description=Ortholog(s) have AP-2 adaptor complex%2C cytosol%2C nucleus%2C prospore membrane localization;ebi_biotype=protein_coding
AN0723	0.705091	0.106432	NA	0.179179	0.723854	NA	NA	NA	NA	NA	NA	NA	NA	NA	NA	NA	NA	NA	ID=AN0723;description=Ortholog of A. fumigatus Af293 : Afu1g13990%2C Afu6g13740%2C A. niger CBS 513.88 : An08g07150%2C An05g01960%2C A. oryzae RIB40 : AO090103000371 and Aspergillus wentii : Aspwe1_0047045%2C Aspwe1_0059532;ebi_biotype=protein_coding
AN0725	0.785169	0.00076812	NA	0.38397	0.131622	NA	NA	NA	NA	NA	NA	NA	NA	NA	NA	NA	NA	NA	ID=AN0725;description=Ortholog(s) have role in late endosome to vacuole transport via multivesicular body sorting pathway and endosome localization;ebi_biotype=protein_coding
AN0726	0.652587	0.151749	NA	1.39479	0.00174165	1	NA	NA	NA	NA	NA	NA	NA	NA	NA	NA	NA	NA	ID=AN0726;Name=sunB;description=Putative Sun-family protein;ebi_biotype=protein_coding
AN0727	-0.272552	0.104335	NA	-0.0949319	0.615355	NA	NA	NA	NA	NA	NA	NA	NA	NA	NA	NA	NA	NA	ID=AN0727;description=Ortholog(s) have role in mRNA cis splicing%2C via spliceosome and U4/U6 x U5 tri-snRNP complex%2C mitotic spindle pole body localization;ebi_biotype=protein_coding
AN0728	-0.182576	0.551995	NA	-0.51819	0.059885	NA	NA	NA	NA	NA	NA	NA	NA	NA	291	NA	NA	291	ID=AN0728;description=Has domain(s) with predicted snoRNA binding activity and role in ribosome biogenesis%2C snRNA pseudouridine synthesis;ebi_biotype=protein_coding
AN0732	-0.015186	0.976772	NA	-0.718027	0.0166918	NA	293	NA	NA	293	NA	NA	NA	NA	NA	NA	NA	NA	ID=AN0732;Name=amr1;description=Putative transporter of the major facilitator superfamily (MFS);ebi_biotype=protein_coding
AN0733	-0.330727	0.164638	NA	0.114967	0.671025	NA	NA	435	NA	NA	435	NA	NA	NA	NA	NA	NA	NA	ID=AN0733;Name=hhtA;description=Histone H3;ebi_biotype=protein_coding
AN0734	-1.25576	0.000945968	-1	0.22285	0.62395	NA	NA	185	NA	NA	185	NA	NA	NA	NA	NA	NA	NA	ID=AN0734;Name=H4.1;description=Histone H4.1%2C core histone protein;ebi_biotype=protein_coding
AN0735	0.268536	0.724504	NA	0.851507	0.212955	NA	NA	NA	NA	NA	NA	NA	NA	NA	NA	NA	NA	NA	ID=AN0735;description=protein of unknown function;ebi_biotype=protein_coding
AN0736	-0.0493404	0.965186	NA	1.17071	0.0814716	NA	NA	NA	NA	NA	NA	NA	NA	NA	NA	NA	NA	NA	ID=AN0736;description=Ortholog of A. nidulans FGSC A4 : AN2423%2C A. fumigatus Af293 : Afu1g14230%2C Afu2g13800%2C A. niger CBS 513.88 : An01g12240%2C An02g05360 and A. oryzae RIB40 : AO090026000195;ebi_biotype=protein_coding
AN0737	1.43858	0.00332636	1	0.872328	0.112311	NA	NA	NA	NA	NA	NA	NA	NA	NA	NA	NA	NA	NA	NA	ID=AN0737;description=Possible pseudogene%2C similar to Zn(II)2Cys6 transcription factor;ebi_biotype=pseudogene
AN0738	#VALUE!	NA	NA	#VALUE!	NA	NA	NA	NA	NA	NA	NA	NA	NA	NA	NA	NA	NA	NA	ID=AN0738;description=Has domain(s) with predicted RNA polymerase II transcription factor activity%2C sequence-specific DNA binding%2C zinc ion binding activity%2C role in regulation of transcription%2C DNA-templated and nucleus localization;ebi_biotype=protein_coding
AN0739	-0.326184	0.203658	NA	-0.0550879	0.860858	NA	NA	NA	NA	NA	NA	NA	NA	NA	NA	NA	NA	NA	ID=AN0739;description=Has domain(s) with predicted role in transmembrane transport and integral component of membrane localization;ebi_biotype=protein_coding
AN0740	-0.934049	8.83e-05	NA	-0.870494	0.000384439	NA	NA	NA	NA	NA	NA	NA	NA	NA	NA	NA	NA	-31	ID=AN0740;description=Has domain(s) with predicted oxidoreductase activity%2C oxidoreductase activity%2C acting on the aldehyde or oxo group of donors%2C NAD or NADP as acceptor activity and role in oxidation-reduction process;ebi_biotype=protein_coding
AN0741	-2.5171	9.49e-09	-1	-2.01371	8.44e-05	-1	NA	NA	NA	NA	NA	NA	NA	NA	NA	NA	NA	NA	ID=AN0741;Name=pelA;description=Pectate lyase involved in degradation of pectin;ebi_biotype=protein_coding
AN0742	-1.69158	1.69e-12	-1	-1.03438	3.36e-05	-1	-109,-89	-129,-79	-69,-29	-109,-89	-129,-79	-69,-29	NA	NA	NA	-23,-22	-23,-22	-23,-22	ID=AN0742;description=Has domain(s) with predicted DNA binding%2C RNA polymerase II transcription factor activity%2C sequence-specific DNA binding%2C zinc ion binding activity and role in regulation of transcription%2C DNA-templated%2C transcription%2C DNA-templated;ebi_biotype=protein_coding
AN0743	0.613508	0.0953663	NA	0.770697	0.038326	NA	NA	NA	NA	NA	NA	NA	NA	NA	NA	NA	NA	NA	ID=AN0743;Name=ngn7;description=Putative GNAT-type acetyltransferase;ebi_biotype=protein_coding
AN0744	-0.709555	0.0887262	NA	-0.517735	0.250973	NA	NA	NA	NA	NA	NA	NA	NA	NA	NA	NA	NA	NA	ID=AN0744;description=Has domain(s) with predicted catalytic activity%2C pyridoxal phosphate binding activity and role in biosynthetic process;ebi_biotype=protein_coding
AN0745	-1.57972	1.08e-07	-1	-0.671887	0.035941	NA	NA	NA	NA	NA	NA	NA	NA	NA	NA	NA	NA	634	ID=AN0745;description=Putative nucleolar protein;ebi_biotype=protein_coding
AN0746	-0.561665	0.117058	NA	0.250855	0.529478	NA	NA	NA	NA	NA	NA	NA	NA	NA	NA	NA	NA	NA	ID=AN0746;description=Has domain(s) with predicted catalytic activity%2C coenzyme binding activity and role in cellular metabolic process;ebi_biotype=protein_coding
AN0747	-0.844161	7.06e-05	NA	-0.54047	0.0156383	NA	NA	NA	NA	NA	NA	NA	NA	NA	NA	NA	NA	NA	ID=AN0747;description=Putative ubiquinol-cytochrome-c reductase subunit with a predicted role in energy metabolism;ebi_biotype=protein_coding
AN0748	-0.812909	0.645914	NA	2.3954	0.264259	NA	NA	NA	NA	NA	NA	NA	NA	NA	NA	NA	NA	NA	ID=AN0748;description=Has domain(s) with predicted sequence-specific DNA binding%2C transcription factor activity%2C sequence-specific DNA binding activity and role in regulation of transcription%2C DNA-templated;ebi_biotype=protein_coding
AN0749	-2.81195	0.230052	NA	-0.0369554	0.989992	NA	NA	NA	NA	NA	NA	NA	NA	NA	NA	NA	NA	NA	NA	ID=AN0749;description=Possible pseudogene;ebi_biotype=pseudogene
AN0750	-0.862376	0.086036	NA	1.72836	0.000525667	1	NA	NA	NA	NA	NA	NA	NA	NA	NA	NA	NA	NA	ID=AN0750;description=Ortholog of Neosartorya fischeri NRRL 181 : NFIA_107010%2C Aspergillus versicolor : Aspve1_0082823%2C Aspergillus niger ATCC 1015 : 128988-mRNA%2C 45631-mRNA and Aspergillus zonatus : Aspzo1_0123234;ebi_biotype=protein_coding
AN0751	0.382853	0.045662	NA	0.163538	0.448619	NA	NA	NA	NA	NA	NA	NA	NA	NA	NA	NA	NA	NA	ID=AN0751;description=Ortholog of A. fumigatus Af293 : Afu1g14080%2C A. niger CBS 513.88 : An01g11940%2C A. oryzae RIB40 : AO090012000449%2C Aspergillus wentii : Aspwe1_0490157 and Aspergillus sydowii : Aspsy1_0142944;ebi_biotype=protein_coding
AN0752	0.405017	0.00294361	NA	0.260816	0.0670013	NA	NA	NA	NA	NA	NA	NA	NA	NA	NA	NA	NA	NA	ID=AN0752;Name=rbpE;description=Ortholog(s) have RNA polymerase I activity%2C RNA polymerase II activity%2C RNA polymerase III activity%2C RNA-directed RNA polymerase activity;ebi_biotype=protein_coding
AN0753	0.920227	2.12e-08	NA	0.794884	2.13e-06	NA	NA	NA	NA	NA	NA	NA	NA	NA	NA	NA	NA	NA	ID=AN0753;description=Ortholog(s) have cytosol localization;ebi_biotype=protein_coding
AN0754	0.105123	0.504852	NA	-0.0830836	0.606727	NA	NA	NA	NA	NA	NA	NA	NA	NA	NA	NA	NA	NA	ID=AN0754;description=Ortholog of A. fumigatus Af293 : Afu1g14150%2C A. niger CBS 513.88 : An01g11990%2C A. oryzae RIB40 : AO090012000447%2C Neosartorya fischeri NRRL 181 : NFIA_011270 and Aspergillus wentii : Aspwe1_0040208;ebi_biotype=protein_coding
AN0755	0.377699	0.32847	NA	0.450141	0.24346	NA	NA	NA	NA	NA	NA	NA	NA	NA	NA	NA	NA	NA	ID=AN0755;description=Ortholog of A. oryzae RIB40 : AO090012000446%2C Neosartorya fischeri NRRL 181 : NFIA_011260%2C Aspergillus wentii : Aspwe1_0027743 and Aspergillus versicolor : Aspve1_0023897;ebi_biotype=protein_coding
AN0756	-1.5944	1.16e-10	-1	-0.315092	0.286846	NA	NA	NA	NA	NA	NA	NA	NA	NA	NA	NA	NA	NA	ID=AN0756;Name=lacA;description=beta-galactosidase A;ebi_biotype=protein_coding
AN0757	-0.754263	0.004132	NA	-0.397099	0.161635	NA	NA	NA	NA	NA	NA	NA	NA	NA	NA	NA	NA	NA	ID=AN0757;description=Ortholog(s) have tRNA (cytosine-5-)-methyltransferase activity%2C tRNA binding activity%2C role in cellular response to hydrogen peroxide%2C wobble base cytosine methylation and nucleus localization;ebi_biotype=protein_coding
AN0758	-6.05296	1.96e-97	-1	-5.93125	5.49e-91	-1	NA	NA	NA	NA	NA	NA	NA	NA	NA	NA	NA	NA	ID=AN0758;description=Ortholog(s) have role in cellular response to iron ion starvation%2C siderophore biosynthetic process and cytoplasm localization;ebi_biotype=protein_coding
AN0759	-4.76293	1.95e-29	-1	-1.40096	0.0019659	-1	592	542,552	582	592	542,552	582	NA	NA	NA	579	578,579	579	ID=AN0759;description=Ortholog of A. nidulans FGSC A4 : AN10907%2C A. fumigatus Af293 : Afu1g14190%2C Afu5g00975%2C A. niger CBS 513.88 : An01g12200 and A. oryzae RIB40 : AO090005000951;ebi_biotype=protein_coding
AN0760	0.493092	0.33241	NA	-0.112941	0.817951	NA	NA	NA	NA	NA	NA	NA	NA	NA	NA	NA	NA	NA	ID=AN0760;description=Has domain(s) with predicted role in transmembrane transport and integral component of membrane localization;ebi_biotype=protein_coding
AN0761	1.17533	0.0987975	NA	0.648158	0.378914	NA	NA	NA	NA	NA	NA	NA	NA	NA	NA	NA	NA	NA	ID=AN0761;description=Has domain(s) with predicted O-methyltransferase activity;ebi_biotype=protein_coding
AN0762	0.79538	9.66e-07	NA	0.600796	0.000346787	NA	NA	NA	NA	NA	NA	NA	NA	286	286	NA	286	286	ID=AN0762;description=Ortholog(s) have role in Golgi vesicle transport and Golgi membrane localization;ebi_biotype=protein_coding
AN0763	1.18889	1.55e-14	1	0.776169	7.36e-07	NA	NA	NA	NA	NA	NA	NA	NA	NA	NA	NA	NA	NA	ID=AN0763;Name=vps3;description=Putative CORVET complex protein involved in vacuolar protein sorting;ebi_biotype=protein_coding
AN0764	-0.836173	0.0209567	NA	0.439084	0.252467	NA	NA	NA	NA	NA	NA	NA	NA	NA	NA	NA	1002	1002	ID=AN0764;description=Has domain(s) with predicted catalytic activity%2C catechol 1%2C2-dioxygenase activity%2C ferric iron binding%2C iron ion binding and oxidoreductase activity%2C more;ebi_biotype=protein_coding
AN0765	2.19009	0.000449969	1	0.942494	0.0929372	NA	NA	NA	NA	NA	NA	NA	NA	NA	NA	NA	NA	NA	ID=AN0765;description=Has domain(s) with predicted catalytic activity%2C coenzyme binding activity and role in cellular metabolic process;ebi_biotype=protein_coding
AN0766	1.26058	9.51e-17	1	0.422721	0.00866386	NA	NA	NA	NA	NA	NA	NA	NA	NA	NA	NA	NA	NA	ID=AN0766;Name=pacX;description=Predicted zinc binuclear cluster protein%2C involved in regulation of pH response;ebi_biotype=protein_coding
AN0767	-0.14573	0.321523	NA	0.0364476	0.826881	NA	NA	NA	NA	NA	NA	NA	NA	NA	NA	NA	NA	NA	ID=AN0767;description=Ortholog(s) have RNA binding activity and role in mRNA splicing%2C via spliceosome%2C maturation of SSU-rRNA%2C nuclear-transcribed mRNA catabolic process;ebi_biotype=protein_coding
AN0768	-2.53249	5.59e-21	-1	-3.60066	4.21e-41	-1	NA	NA	NA	NA	NA	NA	249,250	249	249	249,250	249	249	ID=AN0768;description=Ortholog of A. fumigatus Af293 : Afu1g14300%2C A. oryzae RIB40 : AO090011000381%2C Neosartorya fischeri NRRL 181 : NFIA_011110 and Aspergillus versicolor : Aspve1_0067752;ebi_biotype=protein_coding
AN0770	-0.942849	1.18e-09	NA	-0.558319	0.000559318	NA	NA	NA	NA	NA	NA	NA	NA	NA	NA	NA	NA	NA	ID=AN0770;description=Ortholog(s) have role in histone H2B ubiquitination%2C protein processing and Dsc E3 ubiquitin ligase complex%2C endoplasmic reticulum localization;ebi_biotype=protein_coding
AN0771	-1.3388	1.32e-09	-1	-0.774634	0.000851413	NA	NA	NA	NA	NA	NA	NA	NA	NA	NA	NA	NA	NA	ID=AN0771;description=Putative ABC multidrug transporter;ebi_biotype=protein_coding
AN0773	0.814557	2.52e-07	NA	0.557417	0.000636868	NA	NA	NA	NA	NA	NA	NA	NA	NA	NA	NA	NA	NA	ID=AN0773;description=Has domain(s) with predicted oxidoreductase activity and role in oxidation-reduction process;ebi_biotype=protein_coding
AN0774	0.909686	0.0145263	NA	1.45125	8.11e-05	1	NA	NA	NA	NA	NA	NA	NA	NA	NA	537	537	537,567	ID=AN0774;description=Has domain(s) with predicted oxidoreductase activity%2C transferase activity%2C transferring acyl groups other than amino-acyl groups%2C zinc ion binding activity and role in oxidation-reduction process;ebi_biotype=protein_coding
AN0775	-3.2101	1.04e-27	-1	-2.89701	4.79e-23	-1	NA	NA	NA	NA	NA	NA	NA	NA	NA	NA	NA	NA	ID=AN0775;description=Has domain(s) with predicted NAD binding%2C oxidoreductase activity%2C acting on the CH-OH group of donors%2C NAD or NADP as acceptor activity and role in oxidation-reduction process;ebi_biotype=protein_coding
AN0776	-1.59272	2.18e-16	-1	-0.783915	0.000116473	NA	NA	NA	NA	NA	NA	NA	NA	NA	NA	NA	NA	NA	ID=AN0776;description=Ortholog(s) have structural constituent of ribosome activity%2C role in cellular response to drug%2C cytoplasmic translation and cell surface%2C cytosolic large ribosomal subunit localization;ebi_biotype=protein_coding
AN0777	1.53101	2.04e-07	1	0.0332728	0.93447	NA	NA	NA	NA	NA	NA	NA	NA	NA	NA	NA	NA	NA	ID=AN0777;description=Has domain(s) with predicted role in intracellular protein transport and intracellular localization;ebi_biotype=protein_coding
AN0778	0.0486129	0.876268	NA	-0.321385	0.193176	NA	NA	NA	NA	NA	NA	NA	276	275,276	NA	276	275,276	NA	ID=AN0778;description=Has domain(s) with predicted viral capsid localization;ebi_biotype=protein_coding
AN0779	0.356265	0.276362	NA	-0.181036	0.612291	NA	NA	NA	NA	NA	NA	NA	NA	NA	NA	NA	NA	NA	ID=AN0779;description=Putative glucan 1%2C3-beta-glucosidase with a predicted role in glucan metabolism;ebi_biotype=protein_coding
AN0780	0.188268	0.57022	NA	-0.0595988	0.869892	NA	NA	NA	NA	NA	NA	NA	NA	NA	NA	NA	682	682	ID=AN0780;description=Ortholog(s) have 2-aminoadipate transaminase activity and cytoplasm%2C nucleus localization;ebi_biotype=protein_coding
AN0781	0.233554	0.386906	NA	0.260498	0.336791	NA	NA	NA	NA	NA	NA	NA	483	483	483	483	483,709	483,709	ID=AN0781;description=Ortholog of A. fumigatus Af293 : Afu1g14500%2C A. niger CBS 513.88 : An01g12470%2C A. oryzae RIB40 : AO090011000360%2C Aspergillus wentii : Aspwe1_0112044 and Aspergillus sydowii : Aspsy1_0145580;ebi_biotype=protein_coding
AN0782	3.92283	7.69e-41	1	1.57869	5.08e-08	1	NA	NA	NA	NA	NA	NA	NA	NA	NA	NA	NA	NA	ID=AN0782;description=Has domain(s) with predicted metal ion transmembrane transporter activity%2C role in metal ion transport%2C transmembrane transport and membrane localization;ebi_biotype=protein_coding
AN0783	1.18103	7.99e-06	1	1.03117	0.000105635	1	NA	NA	NA	NA	NA	NA	NA	NA	NA	NA	NA	NA	ID=AN0783;description=Has domain(s) with predicted carbon-nitrogen ligase activity%2C with glutamine as amido-N-donor%2C hydrolase activity%2C acting on carbon-nitrogen (but not peptide) bonds%2C in linear amides activity;ebi_biotype=protein_coding
AN0784	0.948378	0.0134798	NA	1.21992	0.00151657	1	NA	NA	NA	NA	NA	NA	NA	NA	NA	NA	NA	NA	ID=AN0784;description=Ortholog(s) have glyoxysome localization;ebi_biotype=protein_coding
AN0785	-1.7236	0.00153797	-1	2.66812	0.000136774	1	NA	NA	NA	NA	NA	NA	NA	NA	NA	NA	NA	NA	ID=AN0785;Name=sodM;description=Putative manganese superoxide dismutase;ebi_biotype=protein_coding
AN0786	1.00922	0.0397245	1	2.30776	7.59e-05	1	NA	NA	NA	NA	NA	NA	NA	NA	NA	NA	NA	NA	ID=AN0786;description=Ortholog of Neosartorya fischeri NRRL 181 : NFIA_010870%2C Aspergillus wentii : Aspwe1_0171813%2C Aspergillus versicolor : Aspve1_0049042 and Aspergillus clavatus NRRL 1 : ACLA_020880;ebi_biotype=protein_coding
AN0787	-1.00228	0.00358038	-1	-0.592654	0.107521	NA	NA	NA	NA	NA	NA	NA	NA	NA	NA	NA	NA	NA	ID=AN0787;Name=mns1B;description=Mannosyl-oligosaccharide alpha-1%2C2-mannosidase%2C putative;ebi_biotype=protein_coding
AN0788	0.54475	0.143075	NA	-0.149493	0.728611	NA	NA	NA	NA	NA	NA	NA	NA	NA	NA	NA	NA	NA	ID=AN0788;description=Ortholog of A. niger CBS 513.88 : An09g02430%2C An03g05960%2C An09g00710%2C An09g00820%2C An09g01710 and A. oryzae RIB40 : AO090005000954%2C AO090003000250%2C AO090012000369%2C AO090010000570%2C AO090023000882%2C AO090120000022%2C AO090012000900;ebi_biotype=protein_coding
AN0789	0.481374	0.0238248	NA	0.507727	0.0197744	NA	NA	NA	NA	NA	NA	NA	41	NA	41	41	NA	41	ID=AN0789;description=Ortholog of Aspergillus sydowii : Aspsy1_0053160;ebi_biotype=protein_coding
AN0790	0.732311	0.0450952	NA	0.523935	0.175896	NA	NA	NA	NA	NA	NA	NA	352	NA	352	352	NA	352	ID=AN0790;description=Ortholog(s) have intracellular localization;ebi_biotype=protein_coding
AN0791	-0.276793	0.530848	NA	0.315145	0.474711	NA	NA	NA	NA	NA	NA	NA	NA	NA	NA	NA	NA	NA	ID=AN0791;description=protein of unknown function;ebi_biotype=protein_coding
AN0792	2.42869	0.00011747	1	4.40078	9.48e-11	1	NA	NA	NA	NA	NA	NA	NA	NA	NA	NA	NA	NA	ID=AN0792;description=Has domain(s) with predicted metal ion binding%2C zinc ion binding activity;ebi_biotype=protein_coding
AN0793	5.27255	0.000202809	1	4.06898	0.00186896	1	NA	NA	NA	NA	NA	NA	NA	NA	NA	NA	NA	NA	ID=AN0793;description=Has domain(s) with predicted catalytic activity and role in nucleoside metabolic process;ebi_biotype=protein_coding
AN0794	0.836613	9.88e-05	NA	0.560668	0.0113214	NA	NA	NA	NA	NA	NA	NA	NA	NA	NA	NA	833	NA	ID=AN0794;description=Subunit of the SAGA transcriptional regulatory complex;ebi_biotype=protein_coding
AN0795	0.983441	0.00154537	NA	0.90871	0.00412165	NA	NA	NA	NA	NA	NA	NA	NA	NA	NA	NA	NA	NA	ID=AN0795;description=Ortholog of A. fumigatus Af293 : Afu1g14590%2C A. niger CBS 513.88 : An01g12590%2C Neosartorya fischeri NRRL 181 : NFIA_010830%2C Aspergillus wentii : Aspwe1_0027661 and Aspergillus versicolor : Aspve1_0121944;ebi_biotype=protein_coding
AN0796	0.645195	0.127866	NA	0.530169	0.231903	NA	NA	NA	NA	NA	NA	NA	NA	NA	NA	NA	NA	NA	ID=AN0796;description=Has domain(s) with predicted role in rRNA processing and small-subunit processome localization;ebi_biotype=protein_coding
AN0797	-0.810768	0.00142658	NA	-0.201571	0.493867	NA	NA	NA	NA	NA	NA	NA	NA	NA	NA	NA	NA	NA	ID=AN0797;description=Putative phosphoribosyl-AMP cyclohydrolase;ebi_biotype=protein_coding
AN0798	3.19247	6.1e-24	1	3.38992	1.04e-25	1	NA	NA	NA	NA	NA	NA	NA	NA	NA	NA	NA	NA	ID=AN0798;description=protein of unknown function;ebi_biotype=protein_coding
AN0799	2.22687	0.0185368	1	2.05904	0.0199236	1	NA	NA	NA	NA	NA	NA	NA	NA	NA	NA	NA	NA	ID=AN0799;description=Has domain(s) with predicted chitin synthase activity and role in chitin biosynthetic process;ebi_biotype=protein_coding
AN0800	1.5842	0.00588326	1	3.04937	3.93e-06	1	NA	NA	NA	NA	NA	NA	NA	NA	NA	NA	NA	NA	ID=AN0800;description=protein of unknown function;ebi_biotype=protein_coding
AN0801	2.11885	7.94e-08	1	1.67623	5.56e-05	1	NA	NA	NA	NA	NA	NA	NA	NA	NA	NA	NA	NA	ID=AN0801;description=Has domain(s) with predicted catalytic activity and role in metabolic process;ebi_biotype=protein_coding
AN0802	1.15441	5.23e-09	1	0.486337	0.0215945	NA	NA	NA	NA	NA	NA	NA	NA	NA	NA	NA	NA	NA	ID=AN0802;description=Ortholog(s) have phosphatidate phosphatase activity%2C transcription regulatory region DNA binding activity;ebi_biotype=protein_coding
AN0803	0.275348	0.106181	NA	-0.0731722	0.710014	NA	NA	NA	NA	NA	NA	NA	NA	NA	69	NA	NA	69	ID=AN0803;description=Ortholog of A. fumigatus Af293 : Afu1g14620%2C A. niger CBS 513.88 : An01g12620%2C A. oryzae RIB40 : AO090003001568%2C Aspergillus wentii : Aspwe1_0027658 and Aspergillus sydowii : Aspsy1_0139476;ebi_biotype=protein_coding
AN0804	0.363864	0.128704	NA	0.271431	0.285295	NA	NA	NA	NA	NA	NA	NA	NA	NA	NA	NA	NA	NA	ID=AN0804;description=Ortholog(s) have cytosol%2C nucleus localization;ebi_biotype=protein_coding
AN0805	2.26229	7.92e-06	1	0.517125	0.388968	NA	NA	NA	NA	NA	NA	NA	NA	NA	NA	NA	NA	NA	ID=AN0805;description=Ortholog of A. fumigatus Af293 : Afu1g14640%2C A. niger CBS 513.88 : An01g12640%2C A. oryzae RIB40 : AO090003000485%2C Aspergillus wentii : Aspwe1_0487250 and Aspergillus sydowii : Aspsy1_0025994;ebi_biotype=protein_coding
AN0806	-1.19377	1.35e-08	-1	-0.667751	0.00267477	NA	NA	213	NA	NA	213	NA	241	241	241	241	241	241	ID=AN0806;description=Ortholog(s) have role in single-species biofilm formation on inanimate substrate and cytosol%2C nucleus localization;ebi_biotype=protein_coding
AN0807	1.73333	1.45e-09	1	0.833308	0.0062619	NA	NA	NA	NA	NA	NA	NA	NA	NA	NA	NA	NA	NA	ID=AN0807;Name=laeA;description=Methyltransferase-domain protein;ebi_biotype=protein_coding
AN0808	0.507259	0.000108388	NA	0.302474	0.025755	NA	NA	NA	NA	NA	NA	NA	NA	NA	NA	NA	NA	NA	ID=AN0808;Name=swd1;description=Component of the Set1/COMPASS methytransferase complex;ebi_biotype=protein_coding
AN0809	0.159845	0.303334	NA	-0.339087	0.0220398	NA	NA	NA	NA	NA	NA	NA	NA	NA	NA	NA	NA	NA	ID=AN0809;description=Ortholog(s) have DNA binding activity and cytosol%2C nucleus localization;ebi_biotype=protein_coding
AN0810	0.2317	0.0562924	NA	0.320611	0.00771201	NA	NA	NA	NA	NA	NA	NA	NA	NA	NA	NA	NA	NA	ID=AN0810;description=Protein with a predicted role in ER-associated protein degradation;ebi_biotype=protein_coding
AN0811	0.316146	0.523662	NA	0.462346	0.300917	NA	NA	NA	NA	NA	NA	NA	NA	NA	NA	NA	NA	NA	ID=AN0811;description=Putative allantoate transporter;ebi_biotype=protein_coding
AN0813	-0.271448	0.00576101	NA	0.0472071	0.68424	NA	NA	NA	NA	NA	NA	NA	NA	NA	NA	NA	NA	NA	ID=AN0813;description=Ortholog of A. fumigatus Af293 : Afu1g14720%2C A. niger CBS 513.88 : An01g12740%2C A. oryzae RIB40 : AO090003000498%2C Aspergillus wentii : Aspwe1_0040103 and Aspergillus sydowii : Aspsy1_0138475;ebi_biotype=protein_coding
AN0814	-0.0302871	0.958257	NA	0.728483	0.0300652	NA	NA	NA	NA	NA	NA	NA	NA	NA	NA	NA	NA	NA	ID=AN0814;Name=cdc20;description=Cell division cycle protein Cdc20%2C putative;ebi_biotype=protein_coding
AN0815	1.63922	1.25e-07	1	2.16687	1.43e-11	1	NA	NA	NA	NA	NA	NA	NA	NA	NA	NA	NA	NA	ID=AN0815;description=Ortholog of A. fumigatus Af293 : Afu4g14380%2C A. niger CBS 513.88 : An06g00370%2C A. oryzae RIB40 : AO090005001119%2C Aspergillus wentii : Aspwe1_0043957 and Aspergillus sydowii : Aspsy1_0139553;ebi_biotype=protein_coding
AN0816	0.128243	0.294165	NA	-0.123972	0.324559	NA	NA	NA	NA	NA	NA	NA	NA	NA	NA	NA	NA	NA	ID=AN0816;description=Ortholog(s) have RNA polymerase II transcription factor activity%2C TBP-class protein binding%2C involved in preinitiation complex assembly%2C TBP-class protein binding activity;ebi_biotype=protein_coding
AN0817	-1.46387	1.79e-10	-1	-1.4857	1.54e-10	-1	NA	NA	NA	NA	NA	NA	NA	NA	NA	NA	NA	NA	ID=AN0817;description=Ortholog(s) have RNA polymerase II transcription factor activity%2C sequence-specific DNA binding activity;ebi_biotype=protein_coding
AN0818	1.12524	2.33e-11	1	0.348392	0.0519852	NA	NA	NA	NA	NA	NA	NA	NA	NA	NA	NA	NA	NA	ID=AN0818;Name=dus3;description=Ortholog(s) have mRNA binding%2C tRNA dihydrouridine synthase activity%2C role in tRNA modification and cytoplasm%2C nuclear periphery localization;ebi_biotype=protein_coding
AN0819	-2.17715	1.1e-48	-1	-1.56098	2.82e-25	-1	NA	NA	NA	NA	NA	NA	29	29	29	29,827	29,827	29,827	ID=AN0819;description=Ortholog(s) have endoplasmic reticulum%2C plasma membrane localization;ebi_biotype=protein_coding
AN0820	-0.449363	0.2532	NA	-0.35978	0.385322	NA	NA	NA	NA	NA	NA	NA	NA	NA	NA	NA	NA	NA	ID=AN0820;description=Ortholog of A. niger CBS 513.88 : An01g12850%2C Neosartorya fischeri NRRL 181 : NFIA_010610%2C Aspergillus carbonarius ITEM 5010 : Acar5010_207906 and Aspergillus tubingensis : Asptu1_0189069;ebi_biotype=protein_coding
AN0821	-1.0718	7.58e-12	-1	-0.194499	0.274066	NA	NA	NA	NA	NA	NA	NA	NA	NA	NA	NA	NA	NA	ID=AN0821;Name=mdm12;description=Ortholog(s) have role in establishment or maintenance of cell polarity%2C mitochondrial outer membrane translocase complex assembly%2C mitochondrion inheritance%2C mitochondrion-ER tethering%2C phospholipid transport;ebi_biotype=protein_coding
AN0822	1.0666	7.56e-06	1	0.822516	0.000721557	NA	NA	NA	NA	NA	NA	NA	NA	NA	NA	NA	NA	NA	ID=AN0822;Name=kfsA;description=Possible checkpoint kinase;ebi_biotype=protein_coding
AN0823	-1.42014	8.48e-21	-1	-0.919674	4.14e-09	NA	NA	NA	NA	NA	NA	NA	NA	NA	NA	NA	NA	NA	ID=AN0823;description=Ortholog of A. fumigatus Af293 : Afu1g14830%2C A. niger CBS 513.88 : An01g12940%2C A. oryzae RIB40 : AO090005001249%2C Aspergillus wentii : Aspwe1_0171783 and Aspergillus sydowii : Aspsy1_0053537;ebi_biotype=protein_coding
AN0824	0.829405	7.54e-05	NA	0.668446	0.00191749	NA	NA	NA	NA	NA	NA	NA	NA	NA	NA	NA	NA	NA	ID=AN0824;Name=scdA;description=Putative mitochondrial acyl-coA dehydrogenase involved in short-chain fatty acid beta-oxidation;ebi_biotype=protein_coding
AN0825	-0.0213461	0.943044	NA	0.42843	0.0379841	NA	NA	NA	NA	NA	NA	NA	NA	NA	NA	NA	NA	NA	ID=AN0825;description=Ortholog of A. fumigatus Af293 : Afu1g14860%2C A. niger CBS 513.88 : An06g02310%2C An01g12970%2C A. oryzae RIB40 : AO090005001247%2C Aspergillus wentii : Aspwe1_0485796 and Aspergillus sydowii : Aspsy1_0083958;ebi_biotype=protein_coding
AN0826	-0.247347	0.641956	NA	0.495399	0.385795	NA	NA	NA	NA	NA	NA	NA	NA	NA	NA	NA	NA	NA	ID=AN0826;description=Predicted DDE1 transposon-related ORF;ebi_biotype=protein_coding
AN0827	-0.305093	0.0519007	NA	-0.0714469	0.699961	NA	NA	NA	NA	NA	NA	NA	NA	NA	NA	NA	NA	NA	ID=AN0827;description=Ortholog(s) have glucosaminyl-phosphotidylinositol O-acyltransferase activity and role in GPI anchor biosynthetic process%2C cellular response to drug;ebi_biotype=protein_coding
AN0828	1.94836	9.83e-12	1	1.26632	1.5e-05	1	NA	NA	NA	NA	NA	NA	NA	NA	NA	NA	NA	NA	ID=AN0828;description=Putative amidase;ebi_biotype=protein_coding
AN0829	0.890177	1.72e-06	NA	0.102029	0.65099	NA	NA	NA	NA	NA	NA	NA	NA	NA	NA	NA	570	NA	ID=AN0829;Name=pdeA;description=Low-affinity cAMP phosphodiesterase;ebi_biotype=protein_coding
AN0830	0.386232	0.0522863	NA	0.737828	0.000103221	NA	NA	NA	NA	NA	NA	NA	271	NA	271	271	NA	271	ID=AN0830;description=Has domain(s) with predicted transporter activity%2C role in transport and membrane localization;ebi_biotype=protein_coding
AN0831	-1.01708	1.13e-09	-1	-1.11999	3.12e-11	-1	NA	NA	NA	NA	NA	NA	NA	NA	NA	NA	NA	NA	ID=AN0831;description=Ortholog(s) have cytoplasm localization;ebi_biotype=protein_coding
AN0832	-1.37676	1.1e-20	-1	-0.988577	5.93e-11	NA	NA	NA	NA	NA	NA	NA	NA	NA	NA	NA	NA	NA	ID=AN0832;description=Has domain(s) with predicted aminopeptidase activity%2C manganese ion binding activity and role in cellular process;ebi_biotype=protein_coding
AN0833	1.18641	2.76e-05	1	-0.0482184	0.898595	NA	562,602	652,662	582,652	562,602	652,662	582,652	NA	NA	NA	557	557	717	ID=AN0833;description=Ortholog of A. fumigatus Af293 : Afu1g14930%2C A. oryzae RIB40 : AO090005001239%2C Aspergillus wentii : Aspwe1_0171773%2C Aspergillus sydowii : Aspsy1_0139633 and Aspergillus terreus NIH2624 : ATET_00857;ebi_biotype=protein_coding
AN0834	1.22193	2.1e-14	1	0.628003	0.000163159	NA	NA	NA	NA	NA	NA	NA	NA	NA	NA	NA	NA	NA	ID=AN0834;description=Putative ER protein-translocation complex subunit;ebi_biotype=protein_coding
AN0835	0.371845	0.185966	NA	0.286442	0.354331	NA	NA	NA	NA	NA	NA	NA	NA	NA	NA	NA	NA	NA	ID=AN0835;description=Has domain(s) with predicted RNA polymerase II transcription factor activity%2C sequence-specific DNA binding%2C zinc ion binding activity%2C role in regulation of transcription%2C DNA-templated and nucleus localization;ebi_biotype=protein_coding
AN0836	-0.661788	0.000435125	NA	-0.368105	0.0678782	NA	NA	NA	NA	NA	NA	NA	NA	NA	NA	NA	NA	NA	ID=AN0836;description=Ortholog(s) have D-arabinono-1%2C4-lactone oxidase activity;ebi_biotype=protein_coding
AN0837	0.616469	0.00692273	NA	0.432411	0.073876	NA	NA	NA	NA	NA	NA	NA	NA	NA	NA	605	605	605	ID=AN0837;description=Protein with similarity to mammalian fragmin;ebi_biotype=protein_coding
AN0839	-2.98603	0.00640548	-1	0.0360728	0.980689	NA	NA	NA	NA	NA	NA	NA	NA	NA	NA	NA	NA	NA	ID=AN0839;description=Has domain(s) with predicted oxidoreductase activity and role in carotenoid biosynthetic process%2C chlorophyll biosynthetic process%2C oxidation-reduction process%2C photosynthesis;ebi_biotype=protein_coding
AN0840	-0.459598	0.00242304	NA	-0.11067	0.533567	NA	NA	NA	NA	NA	NA	NA	NA	NA	NA	NA	NA	NA	ID=AN0840;description=Putative alpha-isopropylmalate synthase with a predicted role in valine%2C leucine%2C and isoleucine metabolism;ebi_biotype=protein_coding
AN0841	4.02595	1.04e-27	1	2.89828	2.21e-16	1	NA	NA	NA	NA	NA	NA	NA	NA	NA	NA	NA	NA	ID=AN0841;description=protein of unknown function;ebi_biotype=protein_coding
AN0842	0.857702	1.08e-07	NA	0.0514301	0.803147	NA	NA	NA	NA	NA	NA	NA	NA	NA	NA	NA	NA	NA	ID=AN0842;description=Ortholog(s) have cell division site%2C mitotic spindle localization;ebi_biotype=protein_coding
AN0843	-1.68799	8.04e-16	-1	-0.75245	0.000680867	NA	NA	NA	NA	NA	NA	NA	NA	NA	NA	NA	NA	NA	ID=AN0843;description=Ortholog(s) have structural constituent of ribosome activity%2C role in rRNA export from nucleus and 90S preribosome%2C cytosolic small ribosomal subunit%2C membrane%2C nucleolus localization;ebi_biotype=protein_coding
AN0844	0.415471	0.141057	NA	-0.242697	0.417218	NA	NA	NA	NA	NA	NA	NA	NA	NA	NA	NA	NA	NA	ID=AN0844;description=Protein required for actin cytoskeleton organization and cell cycle progression;ebi_biotype=protein_coding
AN0845	0.393685	0.397328	NA	0.182466	0.717045	NA	NA	NA	NA	NA	NA	NA	NA	NA	NA	NA	NA	NA	ID=AN0845;description=Ortholog of A. oryzae RIB40 : AO090003000396%2C Aspergillus wentii : Aspwe1_0118965%2C Aspergillus versicolor : Aspve1_0024021 and Aspergillus niger ATCC 1015 : 182627-mRNA;ebi_biotype=protein_coding
AN0846	0.782376	3.27e-07	NA	0.405831	0.0107714	NA	NA	NA	NA	NA	NA	NA	NA	NA	NA	NA	NA	NA	ID=AN0846;description=Ortholog of A. fumigatus Af293 : Afu1g15040%2C A. niger CBS 513.88 : An01g13210%2C A. oryzae RIB40 : AO090005001223%2C Aspergillus wentii : Aspwe1_0040051 and Aspergillus sydowii : Aspsy1_0038559;ebi_biotype=protein_coding
AN0847	1.38085	6.39e-15	1	0.304822	0.116763	NA	NA	NA	NA	NA	NA	NA	NA	NA	NA	NA	NA	NA	ID=AN0847;description=Putative chaperone of the endoplasmic reticulum (ER) lumen;ebi_biotype=protein_coding
AN0848	0.267789	0.0683395	NA	0.212039	0.162931	NA	NA	NA	NA	NA	NA	NA	NA	NA	NA	NA	NA	NA	ID=AN0848;description=Ortholog(s) have role in mitochondrial genome maintenance%2C plasmid maintenance and cytosol%2C mitochondrion localization;ebi_biotype=protein_coding
AN0849	1.89028	2.94e-09	1	1.20747	0.000191403	1	NA	NA	NA	NA	NA	NA	NA	NA	NA	NA	NA	NA	ID=AN0849;description=Ortholog of A. nidulans FGSC A4 : AN6081%2C A. fumigatus Af293 : Afu1g15080%2C Afu2g09190%2C A. niger CBS 513.88 : An01g13240%2C An12g04840 and A. oryzae RIB40 : AO090005001220%2C AO090011000776;ebi_biotype=protein_coding
AN0850	0.123766	0.480699	NA	0.378147	0.0181239	NA	NA	NA	NA	NA	NA	NA	NA	NA	NA	NA	NA	NA	ID=AN0850;description=Ortholog(s) have Golgi apparatus%2C endoplasmic reticulum%2C lipid particle localization;ebi_biotype=protein_coding
AN0851	1.90575	1.19e-08	1	0.542541	0.078182	NA	NA	NA	NA	NA	NA	NA	NA	NA	NA	NA	NA	NA	ID=AN0851;description=Has domain(s) with predicted cholestenol delta-isomerase activity%2C role in sterol metabolic process and endoplasmic reticulum%2C integral component of membrane localization;ebi_biotype=protein_coding
AN0852	1.59567	2.35e-08	1	0.78119	0.0176898	NA	NA	NA	NA	NA	NA	NA	NA	NA	NA	NA	NA	NA	ID=AN0852;description=Has domain(s) with predicted integral component of membrane localization;ebi_biotype=protein_coding
AN0853	1.92623	1.08e-14	1	1.22822	2.47e-06	1	NA	NA	NA	NA	NA	NA	NA	NA	NA	NA	NA	NA	ID=AN0853;description=Has domain(s) with predicted DNA binding%2C RNA polymerase II transcription factor activity%2C sequence-specific DNA binding%2C zinc ion binding activity and role in regulation of transcription%2C DNA-templated%2C transcription%2C DNA-templated;ebi_biotype=protein_coding
AN0854	0.76729	8.53e-05	NA	-0.351065	0.0987436	NA	NA	NA	NA	NA	NA	NA	149,212	149,212	149,212	149,974	149,974	149,974	ID=AN0854;description=Ortholog of A. fumigatus Af293 : Afu1g15110%2C A. niger CBS 513.88 : An01g13270%2C A. oryzae RIB40 : AO090005001214%2C Neosartorya fischeri NRRL 181 : NFIA_010310 and Aspergillus wentii : Aspwe1_0051140;ebi_biotype=protein_coding
AN0855	-0.137437	0.680813	NA	0.0291188	0.934419	NA	NA	NA	NA	NA	NA	NA	NA	NA	NA	NA	NA	NA	ID=AN0855;description=Ortholog(s) have DNA translocase activity%2C double-stranded DNA binding activity;ebi_biotype=protein_coding
AN0856	-1.86316	2.12e-10	-1	-0.870945	0.00517397	NA	NA	NA	NA	NA	NA	NA	NA	NA	NA	NA	NA	NA	ID=AN0856;description=Putative amino acid transporter;ebi_biotype=protein_coding
AN0857	1.10046	6.25e-06	1	1.03096	1.44e-05	1	NA	NA	NA	NA	NA	NA	NA	NA	NA	NA	NA	772	ID=AN0857;description=Ortholog of A. nidulans FGSC A4 : AN6924%2C AN5943%2C AN8512%2C AN8548%2C AN8661%2C AN4642 and A. fumigatus Af293 : Afu1g15290%2C Afu3g00850%2C Afu4g08850%2C Afu7g00920;ebi_biotype=protein_coding
AN0858	-2.06321	1.23e-22	-1	-2.22336	5.93e-26	-1	NA	NA	NA	NA	NA	NA	149	149	149	149	149	149	ID=AN0858;Name=hsp104;description=Putative chaperone;ebi_biotype=protein_coding
AN0859	0.373589	0.0170703	NA	0.0678485	0.712885	NA	612,702	562,612	622,662	612,702	562,612	622,662	NA	NA	NA	670	670,671	670	ID=AN0859;description=protein of unknown function;ebi_biotype=protein_coding
AN0860	-0.706267	0.0061614	NA	-0.938322	0.000296	NA	687,777	777	727,767	687,777	777,827	727,767	NA	NA	NA	719	718,719	719	ID=AN0860;description=Ortholog of A. fumigatus Af293 : Afu1g15260%2C A. niger CBS 513.88 : An01g13370%2C A. oryzae RIB40 : AO090103000449%2C AO090005001207 and Aspergillus wentii : Aspwe1_0111296;ebi_biotype=protein_coding
AN0861	0.184433	0.401184	NA	0.0591647	0.810086	NA	NA	NA	NA	NA	NA	NA	NA	NA	NA	NA	NA	NA	ID=AN0861;description=Ortholog of A. fumigatus Af293 : Afu1g15250%2C A. oryzae RIB40 : AO090005001206%2C Aspergillus wentii : Aspwe1_0051149%2C Aspergillus sydowii : Aspsy1_0122516 and Aspergillus terreus NIH2624 : ATET_00827;ebi_biotype=protein_coding
AN0862	0.713832	9.29e-05	NA	1.03618	1.55e-08	1	NA	NA	NA	NA	NA	NA	NA	NA	NA	NA	NA	NA	ID=AN0862;description=Ortholog(s) have tubulin binding activity%2C role in positive regulation of transcription elongation from RNA polymerase II promoter%2C tubulin complex assembly and cytoplasm%2C prefoldin complex localization;ebi_biotype=protein_coding
AN0863	1.22541	9.86e-15	1	0.557471	0.000573432	NA	NA	NA	NA	NA	NA	NA	NA	NA	NA	NA	NA	NA	ID=AN0863;description=Ortholog(s) have role in conidiophore development%2C conidium formation%2C hyphal growth;ebi_biotype=protein_coding
AN0864	0.194998	0.355795	NA	0.782252	6.7e-05	NA	NA	NA	NA	NA	NA	NA	NA	NA	NA	NA	NA	NA	ID=AN0864;description=Ortholog of A. fumigatus Af293 : Afu1g15220%2C Aspergillus wentii : Aspwe1_0483683%2C Aspergillus sydowii : Aspsy1_0083917 and Aspergillus terreus NIH2624 : ATET_00831;ebi_biotype=protein_coding
AN0865	0.339814	0.106529	NA	0.548466	0.00695142	NA	NA	NA	NA	NA	NA	NA	NA	NA	NA	NA	NA	NA	ID=AN0865;description=Ortholog(s) have cytosol%2C nucleus localization;ebi_biotype=protein_coding
AN0866	2.07091	1.41e-27	1	0.938643	3.8e-07	NA	NA	NA	NA	NA	NA	NA	NA	NA	NA	NA	NA	NA	ID=AN0866;description=Ortholog of A. nidulans FGSC A4 : AN3519%2C AN2646%2C AN0587%2C AN7370 and A. fumigatus Af293 : Afu1g15200%2C Afu3g03790%2C Afu4g14040%2C Afu5g06900%2C Afu7g08575;ebi_biotype=protein_coding
AN0867	2.47189	1.57e-05	1	1.86908	0.00180108	1	NA	NA	NA	NA	NA	NA	NA	NA	NA	708	708	708	ID=AN0867;description=Ortholog of A. nidulans FGSC A4 : AN4122%2C AN2881%2C AN10123%2C A. fumigatus Af293 : Afu1g13860%2C Afu1g15180%2C Afu3g11650 and A. niger CBS 513.88 : An08g07010%2C An02g07440%2C An01g13480;ebi_biotype=protein_coding
AN0868	1.91776	1.19e-20	1	1.04587	5.35e-07	1	NA	NA	NA	NA	NA	NA	NA	NA	NA	NA	NA	NA	ID=AN0868;description=Acyl-CoA thioesterase;ebi_biotype=protein_coding
AN0869	0.903083	0.00023914	NA	0.981924	9.44e-05	NA	NA	NA	NA	NA	NA	NA	NA	NA	NA	NA	NA	NA	ID=AN0869;description=Ortholog of A. fumigatus Af293 : Afu1g15160%2C A. oryzae RIB40 : AO090005001195%2C Neosartorya fischeri NRRL 181 : NFIA_010250%2C Aspergillus wentii : Aspwe1_0040046 and Aspergillus versicolor : Aspve1_0119010;ebi_biotype=protein_coding
AN0870	-2.07148	1.21e-13	-1	-2.07779	1.62e-13	-1	377,387	347,357	347	377,387	347,357	347	222	222	222	222	222	222	ID=AN0870;description=Putative transporter with a predicted role in small molecule transport;ebi_biotype=protein_coding
AN0871	-0.349437	0.00327612	NA	-0.585377	6.19e-07	NA	NA	NA	NA	NA	NA	NA	NA	NA	NA	831	831	NA	ID=AN0871;description=Ortholog(s) have GPI-anchor transamidase activity%2C role in attachment of GPI anchor to protein and GPI-anchor transamidase complex localization;ebi_biotype=protein_coding
AN0872	-0.0691769	0.814373	NA	-0.0897781	0.738395	NA	NA	NA	NA	NA	NA	NA	NA	NA	NA	NA	NA	NA	ID=AN0872;description=Ortholog(s) have chromatin binding activity%2C role in mitotic DNA replication preinitiation complex assembly and cytosol%2C nuclear chromatin localization;ebi_biotype=protein_coding
AN0873	-0.036358	0.910746	NA	0.146772	0.551187	NA	NA	NA	NA	NA	NA	NA	NA	NA	NA	NA	NA	NA	ID=AN0873;description=Ortholog of A. fumigatus Af293 : Afu1g15330%2C A. niger CBS 513.88 : An01g13550%2C A. oryzae RIB40 : AO090005001183%2C Aspergillus wentii : Aspwe1_0027580 and Aspergillus sydowii : Aspsy1_0083906;ebi_biotype=protein_coding
AN0874	-0.736557	6.74e-05	NA	-0.165717	0.446823	NA	NA	NA	NA	NA	NA	NA	NA	NA	NA	NA	NA	NA	ID=AN0874;description=Ortholog(s) have polynucleotide adenylyltransferase activity and role in mRNA polyadenylation%2C nuclear-transcribed mRNA catabolic process%2C meiosis-specific transcripts;ebi_biotype=protein_coding
AN0875	1.30787	0.0018269	1	1.0727	0.0161886	1	NA	NA	NA	NA	NA	NA	NA	NA	NA	843	NA	843	ID=AN0875;description=Ortholog of A. fumigatus Af293 : Afu1g15350%2C A. niger CBS 513.88 : An01g13580%2C A. oryzae RIB40 : AO090005001181%2C Aspergillus wentii : Aspwe1_0027582 and Aspergillus sydowii : Aspsy1_0053487;ebi_biotype=protein_coding
AN0876	-0.893541	1.55e-11	NA	-0.26057	0.0719582	NA	NA	NA	NA	NA	NA	NA	266	NA	266	266	NA	266	ID=AN0876;description=Has domain(s) with predicted FMN binding%2C oxidoreductase activity%2C riboflavin reductase (NADPH) activity and role in oxidation-reduction process;ebi_biotype=protein_coding
AN0878	-2.83599	1.85e-05	-1	0.884145	0.255873	NA	NA	NA	NA	NA	NA	NA	NA	NA	NA	886	886	886	ID=AN0878;Name=lccD;description=Putative multicopper oxidase;ebi_biotype=protein_coding
AN0879	0.0973691	0.765258	NA	0.727622	0.00541231	NA	NA	NA	NA	NA	NA	NA	NA	NA	NA	NA	NA	NA	ID=AN0879;description=Ortholog(s) have cytosol%2C nucleus localization;ebi_biotype=protein_coding
AN0880	0.0600815	0.806208	NA	0.00107773	0.996975	NA	NA	NA	NA	NA	NA	NA	NA	NA	NA	NA	NA	NA	ID=AN0880;Name=pexG;description=Putative peroxisomal targeting signal 2 (PTS2) receptor protein;ebi_biotype=protein_coding
AN0881	1.73823	4.62e-05	1	0.504016	0.299503	NA	NA	NA	NA	NA	NA	NA	NA	NA	NA	NA	NA	NA	ID=AN0881;description=Has domain(s) with predicted zinc ion binding activity;ebi_biotype=protein_coding
AN0882	1.06692	3.78e-06	1	0.291358	0.24036	NA	NA	NA	NA	NA	NA	NA	NA	NA	NA	NA	NA	NA	ID=AN0882;description=protein of unknown function;ebi_biotype=protein_coding
AN0883	1.1743	1.97e-10	1	0.680612	0.000141359	NA	NA	NA	NA	NA	NA	NA	NA	NA	NA	NA	NA	NA	ID=AN0883;description=Has domain(s) with predicted acid-amino acid ligase activity;ebi_biotype=protein_coding
AN0884	1.12354	2.76e-11	1	0.00124186	0.996349	NA	NA	NA	NA	NA	NA	NA	NA	NA	NA	NA	NA	NA	ID=AN0884;description=Ortholog of A. fumigatus Af293 : Afu1g15560%2C A. niger CBS 513.88 : An01g13780%2C A. oryzae RIB40 : AO090005001164%2C Aspergillus wentii : Aspwe1_0039995 and Aspergillus sydowii : Aspsy1_0053479;ebi_biotype=protein_coding
AN0885	1.96218	2.26e-13	1	1.07887	0.000112352	1	NA	NA	NA	NA	NA	NA	431	431	431	431	431	431	ID=AN0885;description=Has domain(s) with predicted DNA binding%2C sequence-specific DNA binding%2C transcription factor activity%2C sequence-specific DNA binding activity and role in regulation of transcription%2C DNA-templated;ebi_biotype=protein_coding
AN0886	-2.29435	8.43e-30	-1	-1.09872	1.18e-07	-1	NA	NA	NA	NA	NA	NA	NA	NA	NA	NA	NA	NA	ID=AN0886;Name=lamB;description=Lactam utilization protein lamB%2C putative;ebi_biotype=protein_coding
AN0887	-2.21014	2.04e-17	-1	-1.90069	7.03e-13	-1	NA	NA	NA	NA	NA	NA	NA	NA	NA	946	946	946	ID=AN0887;Name=lamA;description=Urea carboxylase%2C putative;ebi_biotype=protein_coding
AN0888	0.539008	0.000989609	NA	0.518857	0.00167011	NA	NA	NA	NA	NA	NA	NA	NA	NA	NA	NA	NA	NA	ID=AN0888;description=Ortholog of A. fumigatus Af293 : Afu1g15510%2C A. niger CBS 513.88 : An01g13820%2C A. oryzae RIB40 : AO090005001158%2C Neosartorya fischeri NRRL 181 : NFIA_009900 and Aspergillus wentii : Aspwe1_0039986;ebi_biotype=protein_coding
AN0889	-1.27338	7.71e-13	-1	-0.827072	6.66e-06	NA	NA	NA	NA	NA	NA	NA	57	56,57	57	57	56,57,745	57	ID=AN0889;description=Ortholog(s) have ribosome binding activity%2C role in cytoplasmic translation and extrinsic component of membrane%2C mitochondrial inner membrane localization;ebi_biotype=protein_coding
AN0890	3.10954	2.19e-29	1	2.49587	8.63e-20	1	NA	NA	NA	NA	NA	NA	NA	NA	NA	NA	NA	NA	ID=AN0890;description=Ortholog(s) have fungal-type vacuole membrane localization;ebi_biotype=protein_coding
AN0891	0.78411	1.34e-08	NA	0.20878	0.175608	NA	NA	NA	NA	NA	NA	NA	NA	NA	NA	NA	NA	NA	ID=AN0891;Name=uaY;description=Zn(2)-Cys(6) binuclear cluster domain transcription factor required for positive regulation of genes involved in purine degradation pathway in response to uric acid;ebi_biotype=protein_coding
AN0892	1.22458	2.05e-26	1	0.409348	0.000675868	NA	NA	NA	NA	NA	NA	NA	NA	151	NA	NA	970	NA	ID=AN0892;description=Ortholog of A. fumigatus Af293 : Afu1g15460%2C A. niger CBS 513.88 : An01g13900%2C A. oryzae RIB40 : AO090005001665%2C Aspergillus wentii : Aspwe1_0027562 and Aspergillus sydowii : Aspsy1_0138433;ebi_biotype=protein_coding
AN0893	-0.582098	6.04e-05	NA	-0.083368	0.634446	NA	NA	NA	NA	NA	NA	NA	NA	NA	NA	-34	-34	-34	ID=AN0893;Name=adB;description=putative adenylosuccinate synthase;ebi_biotype=protein_coding
AN0894	-1.26155	1.95e-12	-1	-1.27667	1.48e-12	-1	NA	NA	NA	NA	611	621	NA	NA	NA	967	967	NA	ID=AN0894;Name=helA;description=Putative ATP-dependent RNA helicase;ebi_biotype=protein_coding
AN0895	-0.115034	0.701736	NA	-0.269094	0.322511	NA	NA	343	333	NA	343	333	NA	NA	NA	-13	-13	NA	ID=AN0895;description=Predicted NAD-dependent oxidoreductase;ebi_biotype=protein_coding
AN0896	-0.920639	1.17e-09	NA	-0.550775	0.000493772	NA	NA	NA	NA	NA	NA	NA	NA	NA	NA	NA	NA	NA	ID=AN0896;description=Putative succinate dehydrogenase;ebi_biotype=protein_coding
AN0897	1.25514	1.61e-11	1	0.657178	0.000291112	NA	NA	NA	NA	NA	NA	NA	NA	NA	NA	NA	NA	NA	ID=AN0897;description=Ortholog(s) have cytosol%2C nucleus localization;ebi_biotype=protein_coding
AN0898	-3.02998	1.01e-56	-1	-3.04507	3.35e-56	-1	NA	NA	NA	NA	NA	NA	NA	NA	NA	NA	NA	NA	ID=AN0898;description=Has domain(s) with predicted carbon-sulfur lyase activity and role in metabolic process;ebi_biotype=protein_coding
AN0899	1.0829	0.00012656	1	2.57543	1.95e-18	1	NA	NA	NA	NA	NA	NA	NA	NA	NA	NA	NA	NA	ID=AN0899;description=Ortholog of Aspergillus tubingensis : Asptu1_0064889%2C Aspergillus kawachii : Aspka1_0177024%2C Aspergillus acidus : Aspfo1_0079278 and Aspergillus versicolor : Aspve1_0119370;ebi_biotype=protein_coding
AN0900	-0.91712	0.086036	NA	-0.534313	0.368472	NA	NA	NA	NA	NA	NA	NA	NA	NA	NA	NA	NA	NA	ID=AN0900;description=protein of unknown function;ebi_biotype=protein_coding
AN0901	2.26963	1.27e-07	1	1.79946	1.33e-05	1	NA	NA	NA	NA	NA	NA	NA	NA	NA	NA	NA	NA	ID=AN0901;Name=tilA;description=Hyphal tip laccase with predicted role in degradation of phenolic substrates;ebi_biotype=protein_coding
AN0902	1.22296	0.000194154	1	0.27444	0.46319	NA	NA	NA	NA	NA	NA	NA	451	451	451	451	451	451	ID=AN0902;description=Has domain(s) with predicted RNA polymerase II transcription factor activity%2C sequence-specific DNA binding%2C zinc ion binding activity%2C role in regulation of transcription%2C DNA-templated and nucleus localization;ebi_biotype=protein_coding
AN0903	0.21245	0.58591	NA	-0.396629	0.292798	NA	NA	NA	NA	NA	NA	NA	NA	NA	NA	NA	NA	NA	ID=AN0903;description=Ortholog of A. fumigatus Af293 : Afu1g15690%2C A. niger CBS 513.88 : An01g14030%2C A. oryzae RIB40 : AO090005001138%2C Aspergillus wentii : Aspwe1_0027550 and Aspergillus sydowii : Aspsy1_0139000;ebi_biotype=protein_coding
AN0904	0.523339	0.0244573	NA	0.703764	0.00258704	NA	NA	NA	NA	NA	NA	NA	NA	NA	NA	NA	NA	NA	ID=AN0904;description=Ortholog of A. fumigatus Af293 : Afu1g15700%2C A. niger CBS 513.88 : An01g14040%2C A. oryzae RIB40 : AO090005001136%2C Aspergillus wentii : Aspwe1_0027549 and Aspergillus sydowii : Aspsy1_0141245;ebi_biotype=protein_coding
AN0905	1.54623	2.68e-19	1	1.02058	2.65e-10	1	NA	NA	NA	NA	NA	NA	NA	NA	NA	NA	NA	NA	ID=AN0905;description=Ortholog(s) have role in positive regulation of mitotic metaphase/anaphase transition and anaphase-promoting complex%2C cell division site%2C cytosol%2C mitotic spindle pole body localization;ebi_biotype=protein_coding
AN0906	0.50514	0.0041056	NA	-0.103638	0.618078	NA	NA	NA	NA	NA	NA	NA	NA	NA	NA	NA	NA	NA	ID=AN0906;Name=kapB;description=Essential nuclear transport protein;ebi_biotype=protein_coding
AN0907	-1.51796	5e-16	-1	-0.830007	2.04e-05	NA	NA	NA	NA	NA	NA	NA	NA	NA	NA	736	736	736	ID=AN0907;description=Ortholog(s) have structural constituent of ribosome activity and cytosolic small ribosomal subunit%2C nucleus localization;ebi_biotype=protein_coding
AN0908	1.78058	3.39e-08	1	0.950731	0.00446423	NA	NA	NA	NA	NA	NA	NA	NA	NA	NA	NA	NA	NA	ID=AN0908;description=Ortholog(s) have DNA binding%2C bending%2C RNA polymerase III type 1 promoter sequence-specific DNA binding%2C RNA polymerase III type 2 promoter sequence-specific DNA binding and phosphatase activity%2C more;ebi_biotype=protein_coding
AN0909	0.936205	7.23e-08	NA	0.22125	0.257091	NA	NA	NA	NA	NA	NA	NA	NA	NA	NA	NA	NA	NA	ID=AN0909;description=protein of unknown function;ebi_biotype=protein_coding
AN0910	-0.0897248	0.478312	NA	-0.124305	0.307845	NA	NA	NA	NA	NA	NA	NA	NA	NA	NA	NA	NA	NA	ID=AN0910;description=Putative phosphatidylserine decarboxylase with a predicted role in phospholipid metabolism;ebi_biotype=protein_coding
AN0911	1.71989	5.05e-08	1	0.688596	0.0387445	NA	NA	NA	NA	NA	NA	NA	NA	NA	NA	NA	NA	NA	ID=AN0911;description=Ortholog of A. fumigatus Af293 : Afu1g15770%2C A. niger CBS 513.88 : An01g14120%2C A. oryzae RIB40 : AO090005001123%2C Aspergillus wentii : Aspwe1_0039951 and Aspergillus sydowii : Aspsy1_0267314;ebi_biotype=protein_coding
AN0912	-1.0899	3.6e-05	-1	-0.529609	0.060754	NA	NA	NA	NA	NA	NA	NA	NA	NA	NA	NA	NA	NA	ID=AN0912;description=Putative Beta-isopropylmalate dehydrogenase with a predicted role in valine%2C leucine%2C and isoleucine metabolism;ebi_biotype=protein_coding
AN0913	0.184412	0.408925	NA	-0.219493	0.324587	NA	NA	NA	NA	NA	NA	NA	NA	NA	NA	NA	NA	NA	ID=AN0913;description=Putative phosphatidylinositol synthase with a predicted role in phospholipid metabolism;ebi_biotype=protein_coding
AN0914	-1.67547	2.33e-33	-1	-0.847304	6.22e-09	NA	567	267,557	467,617	567	267,557	467,617	308,309	308,309	308,309	308,309	308,309	308,309,594	ID=AN0914;Name=ptcD;description=Putative serine/threonine phosphatase;ebi_biotype=protein_coding
AN0915	0.902077	0.566768	NA	-1.58386	0.339509	NA	NA	NA	NA	NA	NA	NA	NA	NA	NA	NA	NA	NA	ID=AN0915;description=protein of unknown function;ebi_biotype=protein_coding
AN0916	-2.44726	7.68e-07	-1	-0.404788	0.554629	NA	NA	NA	NA	NA	NA	NA	NA	NA	NA	NA	NA	NA	ID=AN0916;description=Ortholog of Aspergillus glaucus : Aspgl1_0142420 and Aspergillus versicolor : Aspve1_0078861;ebi_biotype=protein_coding
AN0917	-0.929101	8.58e-05	NA	0.110345	0.708028	NA	NA	NA	NA	NA	NA	NA	NA	NA	NA	NA	NA	NA	ID=AN0917;description=Ortholog(s) have U1 snRNP binding activity%2C role in ascospore formation%2C sporocarp development involved in sexual reproduction and nucleus localization;ebi_biotype=protein_coding
AN0918	1.19001	9.66e-11	1	0.630053	0.00107617	NA	NA	NA	NA	NA	NA	NA	NA	NA	NA	NA	NA	NA	ID=AN0918;description=Putative ceramide hydroxylase with a predicted role in sphingoglycolipid metabolism;ebi_biotype=protein_coding
AN0919	2.92627	1.14e-28	1	1.59869	1.38e-09	1	NA	NA	NA	NA	NA	NA	NA	NA	NA	NA	NA	NA	ID=AN0919;description=Has domain(s) with predicted catalytic activity%2C orotidine-5'-phosphate decarboxylase activity and role in 'de novo' pyrimidine nucleobase biosynthetic process;ebi_biotype=protein_coding
AN0920	-0.698541	2e-06	NA	-0.915075	6.29e-10	NA	NA	NA	NA	NA	NA	NA	NA	NA	NA	NA	NA	NA	ID=AN0920;description=Ortholog of A. fumigatus Af293 : Afu1g15840%2C A. niger CBS 513.88 : An01g14230%2C A. oryzae RIB40 : AO090005001115%2C Aspergillus wentii : Aspwe1_0039943 and Aspergillus sydowii : Aspsy1_0038467;ebi_biotype=protein_coding
AN0921	0.261878	0.381445	NA	-0.290594	0.372296	NA	NA	NA	NA	NA	NA	NA	NA	NA	NA	NA	NA	NA	ID=AN0921;description=protein of unknown function;ebi_biotype=protein_coding
AN0922	0.77726	3.67e-07	NA	0.845854	3.65e-08	NA	NA	NA	NA	NA	NA	NA	NA	NA	NA	NA	NA	NA	ID=AN0922;description=Ortholog(s) have role in ER to Golgi vesicle-mediated transport%2C Golgi inheritance%2C Golgi localization%2C retrograde vesicle-mediated transport%2C Golgi to ER and COPI vesicle coat localization;ebi_biotype=protein_coding
AN0923	0.256563	0.24741	NA	0.104991	0.673847	NA	NA	NA	NA	NA	NA	NA	NA	NA	NA	NA	NA	NA	ID=AN0923;description=Ortholog of A. fumigatus Af293 : Afu1g15870%2C A. niger CBS 513.88 : An01g14280%2C A. oryzae RIB40 : AO090005001113%2C Aspergillus sydowii : Aspsy1_0053441 and Aspergillus glaucus : Aspgl1_0063899;ebi_biotype=protein_coding
AN0924	0.379803	0.00740515	NA	0.243715	0.106603	NA	NA	NA	NA	NA	NA	NA	NA	NA	NA	NA	NA	NA	ID=AN0924;description=Has domain(s) with predicted magnesium ion transmembrane transporter activity%2C role in magnesium ion transport and integral component of membrane localization;ebi_biotype=protein_coding
AN0925	-0.674391	0.00505977	NA	-1.56798	2.06e-11	-1	NA	NA	NA	NA	NA	NA	77,292	292	292	77,292	292	292	ID=AN0925;description=Has domain(s) with predicted phosphoric ester hydrolase activity;ebi_biotype=protein_coding
AN0926	0.690065	0.00500894	NA	0.318698	0.23582	NA	NA	NA	NA	NA	NA	NA	NA	NA	NA	NA	NA	NA	ID=AN0926;Name=kapC;description=Non-essential nuclear transport receptor importin-beta2 subunit;ebi_biotype=protein_coding
AN0927	-0.153836	0.363215	NA	0.251367	0.126138	NA	NA	NA	NA	NA	NA	NA	NA	NA	NA	956	956	956	ID=AN0927;description=Ortholog(s) have ubiquitin-specific protease activity%2C role in cellular response to drug%2C protein deubiquitination and nuclear periphery localization;ebi_biotype=protein_coding
AN0928	2.04131	7.34e-15	1	2.58495	6.82e-23	1	NA	NA	NA	NA	NA	NA	NA	NA	NA	NA	NA	NA	ID=AN0928;description=Ortholog(s) have role in conidiophore development;ebi_biotype=protein_coding
AN0929	0.149666	0.645914	NA	-0.782679	0.00477856	NA	NA	NA	NA	NA	NA	NA	NA	NA	NA	NA	NA	NA	ID=AN0929;description=Putative choline kinase with a predicted role in phospholipid metabolism;ebi_biotype=protein_coding
AN0930	-2.19016	1.21e-26	-1	-2.04593	4.47e-23	-1	571,581	591	471,571	571,581	591	471,571	NA	NA	NA	548	NA	548	ID=AN0930;description=Ortholog(s) have endoplasmic reticulum localization;ebi_biotype=protein_coding
AN0931	-2.0114	1.17e-25	-1	-1.91395	4.32e-23	-1	184	NA	184	184	NA	184	NA	NA	NA	NA	NA	NA	ID=AN0931;Name=pbsA;description=Mitogen activated protein kinase kinase (MAPKK) of the HOG signaling pathway that regulates osmotic stress response;ebi_biotype=protein_coding
AN0932	-1.07857	1.75e-14	-1	-1.0564	8.66e-14	-1	NA	NA	NA	NA	NA	NA	NA	NA	NA	909	909	909	ID=AN0932;Name=glrA;description=Glutathione reductase%2C putative;ebi_biotype=protein_coding
AN0933	0.977369	8.97e-08	NA	0.601529	0.00169527	NA	NA	NA	NA	NA	NA	NA	NA	NA	NA	NA	NA	NA	ID=AN0933;Name=crhC;description=Glycosidase CRH1%2C putative;ebi_biotype=protein_coding
AN0934	1.65608	3.26e-12	1	0.627196	0.0127347	NA	NA	NA	NA	NA	NA	NA	NA	NA	NA	NA	NA	NA	ID=AN0934;description=Ortholog of A. fumigatus Af293 : Afu1g16200%2C A. niger CBS 513.88 : An01g11000%2C A. oryzae RIB40 : AO090005001089%2C Aspergillus wentii : Aspwe1_0171659 and Aspergillus sydowii : Aspsy1_0053430;ebi_biotype=protein_coding
AN0935	0.533356	0.0858142	NA	0.0550454	0.892631	NA	NA	NA	NA	NA	NA	NA	NA	NA	NA	NA	NA	NA	ID=AN0935;description=protein of unknown function;ebi_biotype=protein_coding
AN0936	1.48891	2.28e-12	1	1.13246	6.32e-08	1	NA	NA	NA	NA	NA	NA	NA	NA	NA	NA	NA	NA	ID=AN0936;description=Ortholog(s) have threonine-tRNA ligase activity and mitochondrion localization;ebi_biotype=protein_coding
AN0937	0.740138	0.00185017	NA	0.78563	0.00140324	NA	NA	NA	NA	NA	NA	NA	NA	NA	NA	NA	NA	NA	ID=AN0937;description=Has domain(s) with predicted DNA binding%2C RNA polymerase II transcription factor activity%2C sequence-specific DNA binding%2C zinc ion binding activity and role in regulation of transcription%2C DNA-templated%2C transcription%2C DNA-templated;ebi_biotype=protein_coding
AN0938	1.00362	5.31e-08	1	0.555683	0.0038142	NA	NA	NA	NA	NA	NA	NA	NA	NA	NA	NA	NA	NA	ID=AN0938;description=Has domain(s) with predicted substrate-specific transmembrane transporter activity%2C transmembrane transporter activity%2C role in transmembrane transport and integral component of membrane%2C membrane localization;ebi_biotype=protein_coding
AN0939	1.46649	1.95e-06	1	0.877131	0.00478028	NA	NA	NA	NA	NA	NA	NA	NA	NA	NA	NA	NA	NA	ID=AN0939;description=Has domain(s) with predicted catalytic activity and role in metabolic process;ebi_biotype=protein_coding
AN0940	#VALUE!	NA	NA	#VALUE!	NA	NA	NA	NA	NA	NA	NA	NA	NA	NA	NA	NA	NA	NA	ID=AN0940;description=Putative hydrophobin;ebi_biotype=protein_coding
AN0941	0.590383	0.0386297	NA	0.846145	0.00248177	NA	NA	NA	NA	NA	NA	NA	NA	NA	NA	NA	NA	NA	ID=AN0941;Name=agdE;description=alpha-1%2C4-glucosidase;ebi_biotype=protein_coding
AN0942	0.603763	0.223527	NA	0.123859	0.831712	NA	NA	NA	NA	NA	NA	NA	NA	NA	NA	NA	565	NA	ID=AN0942;Name=ladA;description=L-arabinitol 4-dehydrogenase%2C putative;ebi_biotype=protein_coding
AN0943	-0.962055	8.08e-06	NA	-0.359202	0.128884	NA	NA	NA	NA	NA	NA	NA	NA	NA	NA	NA	NA	NA	ID=AN0943;Name=atp20;description=Putative mitochondrial F1F0-ATP synthase subunit g;ebi_biotype=protein_coding
AN0944	0.357667	0.168085	NA	0.329831	0.212135	NA	NA	NA	NA	NA	NA	NA	NA	NA	NA	NA	NA	NA	ID=AN0944;description=Putative ATP-dependent RNA helicase;ebi_biotype=protein_coding
AN0946	-0.238579	0.411592	NA	-0.515894	0.0583097	NA	NA	NA	NA	NA	NA	NA	NA	NA	487	NA	825	487	ID=AN0946;description=Ortholog(s) have mRNA binding activity;ebi_biotype=protein_coding
AN0947	-1.01613	3.09e-11	-1	-0.892343	1.43e-08	NA	NA	NA	NA	NA	NA	NA	NA	NA	NA	538,795	538,795	538,795	ID=AN0947;Name=cnxABC;description=Molybdenum cofactor biosynthesis protein A%2C putative;ebi_biotype=protein_coding
AN0948	-1.54829	3.11e-06	-1	-1.27882	0.000231245	-1	NA	NA	NA	NA	NA	NA	NA	NA	NA	NA	NA	NA	ID=AN0948;description=Has domain(s) with predicted ATP binding%2C ATPase activity%2C nucleoside-triphosphatase activity%2C nucleotide binding activity;ebi_biotype=protein_coding
AN0949	-0.211634	0.459716	NA	1.50839	3.02e-08	1	NA	NA	NA	NA	NA	NA	NA	NA	NA	NA	NA	NA	ID=AN0949;description=Has domain(s) with predicted iron ion binding%2C oxidoreductase activity and role in fatty acid biosynthetic process%2C oxidation-reduction process;ebi_biotype=protein_coding
AN0950	-10.3229	7.61e-208	-1	-9.11301	1.4e-163	-1	92,112	112,122	102,122	92,112	112,122	102,122	10	10,218	10	10	10,218	10	ID=AN0950;description=Ortholog of Aspergillus versicolor : Aspve1_0036555 and Aspergillus sydowii : Aspsy1_0038433;ebi_biotype=protein_coding
AN0952	-1.60724	1.05e-15	-1	-1.32295	9.38e-11	-1	NA	NA	NA	NA	NA	NA	NA	NA	NA	NA	NA	NA	ID=AN0952;description=Ortholog(s) have mitochondrion localization;ebi_biotype=protein_coding
AN0953	-0.0263629	0.897442	NA	0.207044	0.17252	NA	NA	NA	NA	NA	NA	NA	NA	NA	NA	NA	NA	NA	ID=AN0953;description=Ortholog(s) have cytosol%2C nucleus localization;ebi_biotype=protein_coding
AN0954	0.759246	0.0279141	NA	0.419795	0.282623	NA	NA	NA	NA	NA	NA	NA	NA	NA	NA	NA	NA	NA	ID=AN0954;description=Has domain(s) with predicted heme binding activity;ebi_biotype=protein_coding
AN0956	-0.0813351	0.843473	NA	-0.356702	0.28559	NA	NA	NA	NA	NA	NA	NA	NA	NA	NA	849	849	849	ID=AN0956;description=Ortholog(s) have tRNA dihydrouridine synthase activity%2C role in tRNA modification and mitochondrion%2C nucleus localization;ebi_biotype=protein_coding
AN0958	-0.250353	0.72824	NA	-0.578339	0.39515	NA	NA	NA	NA	NA	NA	NA	NA	NA	NA	NA	NA	NA	ID=AN0958;description=Ortholog of A. oryzae RIB40 : AO090005001054;ebi_biotype=protein_coding
AN0959	-0.862838	0.39422	NA	0.0676353	0.958275	NA	NA	NA	NA	NA	NA	NA	NA	NA	NA	NA	NA	NA	ID=AN0959;description=protein of unknown function;ebi_biotype=protein_coding
AN0960	1.18126	0.00354241	1	0.455205	0.219949	NA	NA	NA	NA	NA	NA	NA	NA	NA	NA	NA	NA	NA	ID=AN0960;description=Ortholog(s) have role in mitotic spindle organization%2C protein localization to kinetochore%2C spindle localization and kinetochore localization;ebi_biotype=protein_coding
AN0963	0.409928	0.20503	NA	-0.263487	0.430916	NA	NA	NA	NA	NA	NA	NA	NA	NA	NA	NA	NA	NA	ID=AN0963;description=Has domain(s) with predicted role in lipid metabolic process;ebi_biotype=protein_coding
AN0964	0.385543	0.419461	NA	2.03668	3.17e-06	1	NA	NA	NA	NA	NA	NA	NA	NA	NA	NA	NA	NA	ID=AN0964;description=Ortholog of A. fumigatus Af293 : Afu1g16640%2C A. niger CBS 513.88 : An01g10620%2C A. oryzae RIB40 : AO090005001050%2C Aspergillus wentii : Aspwe1_0039876 and Aspergillus sydowii : Aspsy1_0138532;ebi_biotype=protein_coding
AN0965	1.66042	0.0243084	1	1.59074	0.03615	1	NA	NA	NA	NA	NA	NA	NA	NA	NA	NA	NA	NA	ID=AN0965;description=protein of unknown function;ebi_biotype=protein_coding
AN0966	1.07385	2.32e-05	1	0.0951615	0.759197	NA	NA	NA	NA	NA	NA	NA	NA	NA	NA	NA	NA	NA	ID=AN0966;Name=swc5;description=Ortholog of A. fumigatus Af293 : Afu1g16610%2C A. niger CBS 513.88 : An01g10600%2C A. oryzae RIB40 : AO090005001045%2C Aspergillus wentii : Aspwe1_0171620 and Aspergillus sydowii : Aspsy1_0141340;ebi_biotype=protein_coding
AN0969	-0.203	0.535329	NA	0.618512	0.0271074	NA	NA	NA	NA	NA	NA	NA	NA	NA	NA	NA	NA	NA	ID=AN0969;Name=ngn17;description=Putative GNAT-type acetyltransferase;ebi_biotype=protein_coding
AN0970	0.516485	0.18705	NA	0.77337	0.0649025	NA	NA	NA	NA	NA	NA	NA	NA	NA	NA	NA	NA	NA	ID=AN0970;description=Has domain(s) with predicted role in transmembrane transport and integral component of membrane localization;ebi_biotype=protein_coding
AN0971	0.169221	0.837644	NA	-0.888805	0.239833	NA	NA	NA	NA	NA	NA	NA	NA	NA	NA	NA	NA	NA	ID=AN0971;description=protein of unknown function;ebi_biotype=protein_coding
AN0972	0.320843	0.653407	NA	-0.574223	0.461802	NA	NA	NA	NA	NA	NA	NA	NA	NA	NA	NA	NA	NA	ID=AN0972;description=protein of unknown function;ebi_biotype=protein_coding
AN0973	1.00237	0.000236471	1	0.0366388	0.920215	NA	NA	NA	NA	NA	NA	NA	NA	NA	NA	NA	NA	NA	ID=AN0973;Name=brlA;description=C2H2 type master regulator of conidiophore development brlA;ebi_biotype=protein_coding
AN0974	0.57566	0.187919	NA	-0.647324	0.136596	NA	NA	NA	NA	NA	NA	NA	NA	NA	NA	NA	NA	NA	ID=AN0974;Name=brlA micro-ORF;description=Small uORF encoded in the 5'UTR of the brlA beta transcript;ebi_biotype=protein_coding
AN0975	0.390781	0.800018	NA	-1.37089	0.225759	NA	NA	NA	NA	NA	NA	NA	NA	NA	NA	NA	NA	NA	ID=AN0975;description=Predicted DDE1 transposon-related ORF;ebi_biotype=protein_coding
AN0976	0.590584	0.00782517	NA	-0.294352	0.223719	NA	NA	NA	NA	NA	NA	NA	NA	NA	NA	NA	NA	NA	ID=AN0976;Name=rfeE;description=Subunit of the SAGA transcriptional regulatory complex;ebi_biotype=protein_coding
AN0977	0.961454	8.95e-06	NA	0.679628	0.00230337	NA	NA	NA	NA	NA	NA	NA	NA	NA	NA	NA	NA	NA	ID=AN0977;description=Putative peroxin with a predicted role in peroxisome biogenesis;ebi_biotype=protein_coding
AN0978	0.715784	1.26e-12	NA	-0.0434885	0.722199	NA	NA	NA	NA	NA	NA	NA	NA	NA	NA	NA	NA	NA	ID=AN0978;description=Ortholog(s) have guanyl-nucleotide exchange factor activity%2C translation initiation factor activity and role in negative regulation of cellular response to amino acid starvation%2C regulation of translational initiation;ebi_biotype=protein_coding
AN0979	1.40234	2.29e-14	1	0.521344	0.00761953	NA	NA	NA	NA	NA	NA	NA	NA	NA	NA	NA	NA	NA	ID=AN0979;description=Ortholog of A. fumigatus Af293 : Afu1g16680%2C A. niger CBS 513.88 : An01g10380%2C A. oryzae RIB40 : AO090005001032%2C Aspergillus wentii : Aspwe1_0109980 and Aspergillus sydowii : Aspsy1_0140609;ebi_biotype=protein_coding
AN0980	0.880928	0.000130642	NA	0.453147	0.0650475	NA	NA	NA	NA	NA	NA	NA	NA	NA	NA	NA	NA	NA	ID=AN0980;Name=lacB;description=beta-galactosidase B;ebi_biotype=protein_coding
AN0981	-2.58631	5.27e-13	-1	-1.43678	0.000124172	-1	268,308	328,348	308,338	268,308	328,348	308,338	NA	NA	NA	NA	NA	NA	ID=AN0981;description=Has domain(s) with predicted integral component of membrane localization;ebi_biotype=protein_coding
AN0982	-1.63065	1.93e-20	-1	-0.861499	2.59e-06	NA	NA	NA	NA	NA	NA	NA	NA	NA	34	NA	NA	34	ID=AN0982;description=Ortholog(s) have role in receptor-mediated endocytosis and actin cortical patch localization;ebi_biotype=protein_coding
AN0983	-0.0413823	0.914131	NA	0.742828	0.00512928	NA	NA	NA	NA	NA	NA	NA	NA	NA	NA	NA	NA	831	ID=AN0983;description=Ortholog of A. niger CBS 513.88 : An01g10320%2C A. oryzae RIB40 : AO090005001019%2C Neosartorya fischeri NRRL 181 : NFIA_008660%2C Aspergillus wentii : Aspwe1_0476338 and Aspergillus versicolor : Aspve1_0277552;ebi_biotype=protein_coding
AN0984	0.185965	0.280664	NA	-0.240554	0.142292	NA	NA	NA	NA	NA	NA	NA	NA	NA	NA	NA	NA	NA	ID=AN0984;description=Ortholog(s) have nucleus localization;ebi_biotype=protein_coding
AN0985	-0.323717	0.406177	NA	0.434678	0.236499	NA	NA	NA	NA	NA	NA	NA	NA	NA	NA	NA	NA	NA	ID=AN0985;description=protein of unknown function;ebi_biotype=protein_coding
AN0986	0.974308	3.39e-06	NA	0.373194	0.0992887	NA	NA	NA	NA	NA	NA	NA	NA	NA	NA	656	656	656	ID=AN0986;description=Ortholog of A. fumigatus Af293 : Afu1g16745%2C A. niger CBS 513.88 : An01g10200%2C A. oryzae RIB40 : AO090005001009%2C Aspergillus wentii : Aspwe1_0171600 and Aspergillus sydowii : Aspsy1_0140408;ebi_biotype=protein_coding
AN0987	1.99274	9.33e-07	1	0.708912	0.111995	NA	NA	NA	NA	NA	NA	NA	NA	NA	NA	NA	NA	NA	ID=AN0987;description=Has domain(s) with predicted N-acetyltransferase activity;ebi_biotype=protein_coding
AN0988	-0.690477	0.000230721	NA	-0.69796	0.000267175	NA	NA	NA	NA	846,926	1036	886,1046	NA	NA	NA	843	843	843	ID=AN0988;Name=lkh1;description=Dual specificity protein kinase%2C putative;ebi_biotype=protein_coding
AN0989	-0.260224	0.0187205	NA	-0.117669	0.33423	NA	NA	NA	NA	NA	NA	NA	NA	NA	NA	NA	NA	NA	ID=AN0989;description=Has domain(s) with predicted role in DNA-templated transcription%2C initiation and transcription factor TFIID complex localization;ebi_biotype=protein_coding
AN0990	-0.426595	0.00110696	NA	-0.205604	0.144712	NA	NA	NA	NA	NA	NA	NA	NA	NA	NA	NA	NA	NA	ID=AN0990;Name=ysh1;description=Ortholog(s) have cytosol%2C mRNA cleavage and polyadenylation specificity factor complex localization;ebi_biotype=protein_coding
AN0991	2.79207	3.4e-10	1	0.745017	0.116085	NA	NA	NA	NA	NA	NA	NA	NA	NA	NA	NA	NA	NA	ID=AN0991;description=Ortholog(s) have cytosol localization;ebi_biotype=protein_coding
AN0992	0.799445	0.0167147	NA	0.213941	0.587005	NA	NA	NA	NA	NA	NA	NA	NA	NA	NA	NA	NA	NA	ID=AN0992;description=Ortholog of A. fumigatus Af293 : Afu8g01860%2C A. niger CBS 513.88 : An09g00600%2C Neosartorya fischeri NRRL 181 : NFIA_095470 and Aspergillus wentii : Aspwe1_0043470%2C Aspwe1_0044332;ebi_biotype=protein_coding
AN0993	0.462327	0.0352762	NA	-0.138431	0.573959	NA	NA	NA	NA	NA	NA	NA	NA	NA	NA	NA	NA	NA	ID=AN0993;description=Has domain(s) with predicted role in transmembrane transport and integral component of membrane localization;ebi_biotype=protein_coding
AN0995	1.7926	8.75e-25	1	0.55667	0.00205076	NA	NA	NA	NA	NA	NA	NA	NA	NA	NA	697	NA	697	ID=AN0995;Name=stu1;description=Ortholog of A. fumigatus Af293 : Afu1g12700%2C A. oryzae RIB40 : AO090012000643%2C Aspergillus wentii : Aspwe1_0051357%2C Aspergillus sydowii : Aspsy1_0083776 and Aspergillus terreus NIH2624 : ATET_00461;ebi_biotype=protein_coding
AN0996	0.114567	0.748762	NA	0.558232	0.0641283	NA	NA	NA	NA	NA	NA	NA	NA	NA	NA	NA	NA	NA	ID=AN0996;description=Ortholog of A. fumigatus Af293 : Afu1g12720%2C A. niger CBS 513.88 : An08g05490%2C A. oryzae RIB40 : AO090012000642%2C Aspergillus wentii : Aspwe1_0500481 and Aspergillus sydowii : Aspsy1_0074528;ebi_biotype=protein_coding
AN0997	-0.44148	0.00199022	NA	-0.174274	0.266243	NA	NA	NA	NA	NA	NA	NA	NA	NA	NA	NA	NA	NA	ID=AN0997;description=Ortholog(s) have structural constituent of ribosome activity and mitochondrial large ribosomal subunit localization;ebi_biotype=protein_coding
AN0998	-1.97715	4.1e-15	-1	-1.05381	5.39e-05	-1	NA	NA	NA	NA	NA	NA	NA	NA	87	NA	NA	87	ID=AN0998;description=Ortholog(s) have role in interspecies interaction between organisms;ebi_biotype=protein_coding
AN0999	0.173989	0.219326	NA	0.112169	0.459077	NA	NA	NA	NA	NA	NA	NA	NA	NA	186	NA	NA	186	ID=AN0999;Name=capA;description=Adenylate cyclase-associated protein;ebi_biotype=protein_coding
AN1000	0.15332	0.733066	NA	-0.0983281	0.830233	NA	NA	NA	NA	NA	NA	NA	NA	NA	NA	NA	NA	NA	ID=AN1000;description=Ortholog of A. fumigatus Af293 : Afu1g12780%2C A. niger CBS 513.88 : An08g05560%2C Aspergillus wentii : Aspwe1_0500525%2C Aspergillus sydowii : Aspsy1_0142138 and Aspergillus terreus NIH2624 : ATET_00472;ebi_biotype=protein_coding
AN10000	#VALUE!	NA	NA	#VALUE!	NA	NA	NA	NA	NA	NA	NA	NA	NA	NA	NA	NA	NA	NA	NA	ID=AN10000;description=Possible pseudogene%2C transposon-related;ebi_biotype=pseudogene
AN10001	-2.44667	0.591552	NA	-2.06786	NA	NA	NA	NA	NA	NA	NA	NA	NA	NA	NA	NA	NA	NA	NA	ID=AN10001;description=Possible pseudogene%2C Gypsy element-related;ebi_biotype=pseudogene
AN10002	0.646954	6.2e-05	NA	0.123288	0.514403	NA	NA	NA	NA	NA	NA	NA	NA	NA	NA	NA	NA	NA	ID=AN10002;Name=nup192;description=Putative nuclear pore complex with homology to Saccharomyces cerevisiae Nup192p;ebi_biotype=protein_coding
AN10003	0.187085	0.291879	NA	0.0733068	0.709978	NA	NA	NA	NA	NA	NA	NA	NA	NA	NA	NA	NA	NA	ID=AN10003;description=Has domain(s) with predicted GTP binding%2C GTPase activity;ebi_biotype=protein_coding
AN10004	-0.335748	0.976772	NA	-2.75401	NA	NA	NA	NA	NA	NA	NA	NA	NA	NA	NA	NA	NA	NA	NA	ID=AN10004;description=Possible pseudogene;ebi_biotype=pseudogene
AN10005	-0.145836	0.90673	NA	0.574618	0.596189	NA	NA	NA	NA	NA	NA	NA	NA	NA	NA	NA	NA	NA	ID=AN10005;description=oxidoreductase%2C putative;ebi_biotype=protein_coding
AN10006	-0.487208	0.000250948	NA	-0.161819	0.278261	NA	NA	NA	NA	NA	NA	NA	NA	NA	NA	NA	NA	NA	ID=AN10006;description=Has domain(s) with predicted zinc ion binding activity;ebi_biotype=protein_coding
AN10007	0.23179	0.0369259	NA	0.514633	1.55e-06	NA	NA	NA	NA	NA	NA	NA	NA	NA	NA	NA	NA	NA	ID=AN10007;description=Ortholog(s) have RNA binding activity%2C role in mRNA splicing%2C via spliceosome and Lsm1-7-Pat1 complex%2C U4/U6 x U5 tri-snRNP complex%2C U6 snRNP%2C cytoplasm%2C nucleolus%2C small nucleolar ribonucleoprotein complex localization;ebi_biotype=protein_coding
AN10008	0.51267	1.66e-06	NA	0.420597	0.000121604	NA	NA	NA	NA	NA	NA	NA	NA	NA	NA	NA	NA	NA	ID=AN10008;Name=culD;description=Predicted ubiquitin protein ligase;ebi_biotype=protein_coding
AN10009	1.68562	0.844916	NA	0.126318	NA	NA	NA	NA	NA	NA	NA	NA	NA	NA	NA	NA	NA	NA	ID=AN10009;description=protein of unknown function;ebi_biotype=protein_coding
AN1001	-1.97956	3.14e-38	-1	-2.42381	2.61e-56	-1	NA	NA	NA	NA	NA	NA	NA	NA	NA	NA	NA	NA	ID=AN1001;description=Ortholog of A. fumigatus Af293 : Afu1g12770%2C A. niger CBS 513.88 : An08g05540%2C A. oryzae RIB40 : AO090012000633%2C Aspergillus wentii : Aspwe1_0027882 and Aspergillus sydowii : Aspsy1_0191418;ebi_biotype=protein_coding
AN10010	-0.666569	7.03e-09	NA	-0.533813	6.55e-06	NA	NA	NA	NA	NA	NA	NA	NA	NA	NA	NA	NA	NA	ID=AN10010;description=Ortholog(s) have cytoplasmic mRNA processing body localization;ebi_biotype=protein_coding
AN10011	0.0907834	0.815329	NA	1.22722	0.000188227	1	NA	NA	NA	NA	NA	NA	NA	NA	NA	970	NA	970	ID=AN10011;description=Has domain(s) with predicted oxidoreductase activity%2C oxidoreductase activity%2C acting on the aldehyde or oxo group of donors%2C NAD or NADP as acceptor activity and role in oxidation-reduction process;ebi_biotype=protein_coding
AN10012	-1.35773	1.05e-15	-1	-1.27066	1.31e-13	-1	NA	NA	NA	NA	NA	NA	NA	NA	NA	NA	NA	NA	ID=AN10012;description=Ortholog(s) have role in iron-sulfur cluster assembly and mitochondrial matrix localization;ebi_biotype=protein_coding
AN10013	-1.38677	2.51e-11	-1	-1.27915	2.6e-09	-1	NA	NA	NA	NA	NA	NA	NA	NA	NA	NA	NA	NA	ID=AN10013;description=Has domain(s) with predicted role in transmembrane transport and integral component of membrane localization;ebi_biotype=protein_coding
AN10014	-0.590321	0.00689533	NA	-0.125348	0.638511	NA	NA	NA	NA	NA	NA	NA	NA	NA	NA	NA	NA	NA	ID=AN10014;description=protein of unknown function;ebi_biotype=protein_coding
AN10016	0.51766	4.89e-06	NA	0.403518	0.000281225	NA	NA	NA	NA	NA	NA	NA	NA	NA	NA	NA	NA	NA	ID=AN10016;description=Ortholog of A. fumigatus Af293 : Afu5g11710%2C A. niger CBS 513.88 : An18g03020%2C A. oryzae RIB40 : AO090120000289%2C Neosartorya fischeri NRRL 181 : NFIA_075570 and Aspergillus wentii : Aspwe1_0026623;ebi_biotype=protein_coding
AN10017	1.28622	9.85e-12	1	0.845365	1.91e-05	NA	NA	NA	NA	NA	NA	NA	NA	NA	NA	NA	NA	NA	ID=AN10017;description=Ortholog(s) have role in cellular protein localization%2C positive regulation of ubiquitin-specific protease activity and cell cortex of cell tip%2C cell division site%2C cytosol localization;ebi_biotype=protein_coding
AN10018	1.20007	3.94e-07	1	0.821028	0.000556	NA	NA	NA	NA	NA	NA	NA	NA	NA	NA	NA	NA	NA	ID=AN10018;description=Ortholog of A. fumigatus Af293 : Afu5g11850%2C A. niger CBS 513.88 : An18g02850%2C A. oryzae RIB40 : AO090120000304%2C Neosartorya fischeri NRRL 181 : NFIA_075450 and Aspergillus clavatus NRRL 1 : ACLA_014890;ebi_biotype=protein_coding
AN10019	0.0954302	0.736779	NA	-0.964704	1.87e-05	NA	NA	NA	NA	NA	NA	NA	NA	NA	NA	NA	NA	NA	ID=AN10019;Name=oca2;description=Ortholog(s) have protein serine/threonine kinase activity;ebi_biotype=protein_coding
AN1002	0.275381	0.0396513	NA	0.288335	0.0347796	NA	NA	NA	NA	NA	NA	NA	NA	NA	NA	891,958	NA	891	ID=AN1002;description=Ortholog(s) have role in Golgi to plasma membrane transport%2C endoplasmic reticulum inheritance%2C establishment or maintenance of cell polarity%2C exocyst assembly;ebi_biotype=protein_coding
AN10020	0.0251583	0.914131	NA	-0.22741	0.179704	NA	NA	NA	NA	NA	NA	NA	99,405	98,99,405	99,405	99,405	98,99,405	99,405	ID=AN10020;description=Ortholog(s) have role in proteasome-mediated ubiquitin-dependent protein catabolic process and cytosol%2C nuclear periphery localization;ebi_biotype=protein_coding
AN10021	-2.1758	2.47e-12	-1	-2.51528	1.6e-15	-1	NA	NA	NA	NA	NA	NA	NA	NA	NA	NA	NA	NA	ID=AN10021;Name=mdpA;description=transcription coactivator%2C putative;ebi_biotype=protein_coding
AN10022	-3.71242	0.00442995	-1	-0.0228518	0.989902	NA	NA	NA	NA	NA	NA	NA	NA	NA	NA	NA	NA	NA	ID=AN10022;Name=mdpH;description=Monodictyphenone biosynthesis protein;ebi_biotype=protein_coding
AN10023	-3.73634	0.0123195	-1	-0.310186	0.871468	NA	NA	NA	NA	NA	NA	NA	NA	NA	NA	NA	NA	NA	ID=AN10023;Name=mdpL;description=Monodictyphenone biosynthesis protein;ebi_biotype=protein_coding
AN10024	1.5561	3.75e-06	1	0.992596	0.00543673	NA	NA	NA	NA	NA	NA	NA	NA	NA	NA	NA	NA	NA	ID=AN10024;description=monooxygenase%2C putative;ebi_biotype=protein_coding
AN10025	-3.17971	3.38e-21	-1	-3.94772	8.72e-31	-1	144	134,164	134,144	144	134,164	134,144	NA	188	NA	NA	188	NA	ID=AN10025;description=Ortholog of A. fumigatus Af293 : Afu5g11280%2C A. niger CBS 513.88 : An01g02420%2C A. oryzae RIB40 : AO090026000715%2C Neosartorya fischeri NRRL 181 : NFIA_075990 and Aspergillus clavatus NRRL 1 : ACLA_014360;ebi_biotype=protein_coding
AN10026	1.40792	0.0176257	1	1.86108	0.00386233	1	NA	NA	NA	NA	NA	NA	NA	NA	NA	NA	NA	NA	ID=AN10026;description=Has domain(s) with predicted oxidoreductase activity%2C acting on paired donors%2C with incorporation or reduction of molecular oxygen%2C 2-oxoglutarate as one donor%2C and incorporation of one atom each of oxygen into both donors activity;ebi_biotype=protein_coding
AN10028	-2.30288	1.41e-11	-1	-1.91234	3.77e-08	-1	NA	NA	NA	NA	NA	NA	NA	NA	NA	NA	NA	NA	ID=AN10028;Name=CYP684A1;description=Putative cytochrome P450;ebi_biotype=protein_coding
AN10029	0.26013	0.0288254	NA	-0.00771187	0.959735	NA	NA	NA	NA	NA	NA	NA	NA	NA	NA	NA	NA	NA	ID=AN10029;description=Ortholog(s) have cytosol%2C nucleus localization;ebi_biotype=protein_coding
AN1003	-0.941949	0.000170655	NA	-0.472013	0.0801829	NA	NA	NA	NA	NA	NA	NA	NA	NA	NA	NA	NA	NA	ID=AN1003;description=Putative isocitrate dehydrogenase (NAD+) with a predicted role in the TCA cycle;ebi_biotype=protein_coding
AN10030	-0.319037	0.0155052	NA	-0.574017	9.76e-06	NA	NA	NA	NA	NA	NA	NA	NA	NA	NA	NA	NA	NA	ID=AN10030;description=Putative alkaline serine protease;ebi_biotype=protein_coding
AN10031	0.974532	6.89e-05	NA	0.524753	0.0451055	NA	NA	NA	NA	NA	NA	NA	74	NA	NA	74	NA	913	ID=AN10031;description=Predicted glycosylphosphatidylinositol (GPI)-anchored protein;ebi_biotype=protein_coding
AN10032	-0.589513	0.00187372	NA	-0.235099	0.264259	NA	NA	NA	NA	NA	NA	NA	NA	NA	NA	NA	NA	NA	ID=AN10032;description=Ortholog(s) have proton-transporting ATP synthase activity%2C rotational mechanism activity%2C role in ATP synthesis coupled proton transport and mitochondrial proton-transporting ATP synthase%2C central stalk localization;ebi_biotype=protein_coding
AN10033	0.585138	0.00694154	NA	0.577333	0.00926484	NA	NA	NA	NA	NA	NA	NA	NA	NA	NA	NA	NA	NA	ID=AN10033;description=Ortholog(s) have role in vesicle-mediated transport and COPI-coated vesicle%2C integral component of Golgi membrane localization;ebi_biotype=protein_coding
AN10034	-3.054	1.63e-50	-1	-1.84887	5.08e-19	-1	NA	NA	NA	NA	NA	NA	NA	NA	NA	NA	NA	NA	ID=AN10034;description=Ortholog(s) have role in inositol metabolic process and cytosol%2C nuclear envelope localization;ebi_biotype=protein_coding
AN10035	-0.942656	0.352778	NA	1.47373	0.148015	NA	NA	NA	NA	NA	NA	NA	NA	NA	NA	NA	NA	NA	ID=AN10035;Name=mdpI;description=Putative AMP-binding CoA ligase;ebi_biotype=protein_coding
AN10036	0.571302	0.0385262	NA	-0.0647747	0.860858	NA	NA	NA	NA	NA	NA	NA	NA	NA	NA	NA	NA	NA	ID=AN10036;description=Putative transmembrane transporter;ebi_biotype=protein_coding
AN10037	-0.092893	0.668913	NA	0.258856	0.183678	NA	NA	NA	NA	NA	NA	NA	NA	19	NA	NA	19	NA	ID=AN10037;description=protein of unknown function;ebi_biotype=protein_coding
AN10038	-3.57995	0.012868	-1	-1.00579	0.549338	NA	NA	NA	NA	NA	NA	NA	NA	NA	NA	NA	NA	NA	ID=AN10038;Name=mdpJ;description=Putative glutathione S transferase;ebi_biotype=protein_coding
AN10039	-5.54826	1.73e-102	-1	-4.12133	7.36e-58	-1	NA	NA	NA	NA	NA	NA	NA	NA	NA	NA	NA	NA	ID=AN10039;description=Putative histidine acid phosphatase;ebi_biotype=protein_coding
AN1004	0.501104	0.114002	NA	0.35305	0.290036	NA	NA	NA	NA	NA	NA	NA	NA	NA	NA	NA	NA	NA	ID=AN1004;description=Has domain(s) with predicted role in regulation of transcription%2C DNA-templated and H4/H2A histone acetyltransferase complex localization;ebi_biotype=protein_coding
AN10040	-10.0803	1.06e-300	-1	-9.5442	7.07e-282	-1	345	245	225	345	245	225	279	279	NA	279,859	279,859	NA	ID=AN10040;description=Ortholog of A. fumigatus Af293 : Afu5g09180%2C A. niger CBS 513.88 : An07g03930%2C A. oryzae RIB40 : AO090020000514%2C Aspergillus wentii : Aspwe1_0035291 and Aspergillus terreus NIH2624 : ATET_06551;ebi_biotype=protein_coding
AN10041	1.24194	0.000243604	1	0.642832	0.0731164	NA	NA	NA	NA	NA	NA	NA	NA	NA	NA	NA	NA	NA	ID=AN10041;description=Ortholog of A. niger CBS 513.88 : An07g01780%2C Neosartorya fischeri NRRL 181 : NFIA_113800%2C Aspergillus wentii : Aspwe1_0281884 and Aspergillus versicolor : Aspve1_0082092;ebi_biotype=protein_coding
AN10042	-0.774722	0.192429	NA	-0.249394	0.715115	NA	NA	NA	NA	NA	NA	NA	NA	NA	306	862	862	306,862	ID=AN10042;description=protein of unknown function;ebi_biotype=protein_coding
AN10043	1.18119	3.15e-05	1	-0.165657	0.639253	NA	NA	NA	NA	NA	NA	NA	NA	NA	NA	NA	NA	NA	ID=AN10043;description=Has domain(s) with predicted ATP binding%2C DNA binding%2C helicase activity%2C nucleic acid binding activity;ebi_biotype=protein_coding
AN10044	-3.87843	0.00188157	-1	-0.628981	0.678993	NA	NA	NA	NA	NA	NA	NA	NA	NA	NA	NA	NA	NA	ID=AN10044;Name=mdpK;description=putative oxidoreductase;ebi_biotype=protein_coding
AN10045	0.727302	0.616927	NA	0.381833	0.776941	NA	NA	NA	NA	NA	NA	NA	NA	NA	NA	NA	NA	NA	ID=AN10045;description=Has domain(s) with predicted nucleic acid binding activity;ebi_biotype=protein_coding
AN10047	0.531506	0.0124765	NA	-0.640711	0.00360447	NA	NA	NA	NA	NA	NA	NA	NA	NA	NA	NA	NA	NA	ID=AN10047;description=Has domain(s) with predicted proton-transporting ATP synthase activity%2C rotational mechanism%2C proton-transporting ATPase activity%2C rotational mechanism activity and role in ATP synthesis coupled proton transport;ebi_biotype=protein_coding
AN10048	0.780381	0.140698	NA	1.2518	0.0313096	1	NA	NA	NA	NA	NA	NA	416	416,417	416	416	416,417	416	ID=AN10048;description=protein of unknown function;ebi_biotype=protein_coding
AN10049	-3.16445	0.00030808	-1	-0.685711	0.509896	NA	NA	NA	NA	NA	NA	NA	NA	NA	NA	NA	NA	NA	ID=AN10049;Name=mdpB;description=Scytalone dehydratase%2C putative;ebi_biotype=protein_coding
AN1005	0.466364	0.0449413	NA	0.255474	0.293084	NA	NA	NA	NA	NA	NA	NA	NA	NA	NA	687	687	687	ID=AN1005;Name=gcpF;description=Gamma-tubulin complex protein 6;ebi_biotype=protein_coding
AN10050	-0.130424	0.697307	NA	0.31377	0.309045	NA	NA	512	NA	NA	512,672	NA	NA	NA	NA	618	618	618	ID=AN10050;description=Ortholog of Aspergillus brasiliensis : Aspbr1_0052939%2C Aspergillus glaucus : Aspgl1_0044536%2C Aspergillus versicolor : Aspve1_0120937 and Aspergillus clavatus NRRL 1 : ACLA_031440;ebi_biotype=protein_coding
AN10051	0.0285128	0.972891	NA	0.623755	0.279246	NA	NA	NA	NA	NA	-156	754	NA	NA	NA	787	787	787	ID=AN10051;description=protein of unknown function;ebi_biotype=protein_coding
AN10052	0.492912	0.159718	NA	0.112585	0.780533	NA	NA	NA	NA	NA	NA	NA	NA	NA	NA	NA	NA	NA	ID=AN10052;description=Ortholog(s) have nucleolus localization;ebi_biotype=protein_coding
AN10053	2.20781	4.27e-10	1	-0.00398476	0.993494	NA	NA	NA	NA	NA	NA	NA	NA	NA	NA	NA	NA	NA	ID=AN10053;description=protein of unknown function;ebi_biotype=protein_coding
AN10054	0.295999	0.253994	NA	0.199956	0.463419	NA	NA	NA	NA	NA	NA	NA	NA	NA	NA	NA	NA	NA	ID=AN10054;description=Has domain(s) with predicted phosphotransferase activity%2C alcohol group as acceptor activity;ebi_biotype=protein_coding
AN10055	-0.554083	0.10723	NA	-0.134694	0.736338	NA	NA	NA	NA	NA	NA	NA	NA	NA	148	NA	NA	148	ID=AN10055;description=Ortholog(s) have cell division site%2C cytosol%2C nucleolus localization;ebi_biotype=protein_coding
AN10056	-1.90071	6.91e-27	-1	-1.39855	1.04e-14	-1	NA	NA	NA	NA	NA	NA	NA	NA	NA	NA	NA	NA	ID=AN10056;description=Ortholog(s) have calcium activated cation channel activity%2C role in cation transport and fungal-type vacuole membrane localization;ebi_biotype=protein_coding
AN10057	-5.25074	2.38e-35	-1	-3.45815	1.8e-15	-1	452	NA	472	452	NA	472	449,450	449,450	449,450	449,450	449,450	449,450	ID=AN10057;description=Ortholog(s) have role in pathogenesis and cell surface%2C extracellular region localization;ebi_biotype=protein_coding
AN10058	-0.05455	0.860816	NA	0.0980029	0.715392	NA	NA	NA	NA	NA	NA	NA	NA	NA	NA	NA	NA	NA	ID=AN10058;description=Ortholog(s) have role in cellular response to drug%2C ribosomal large subunit assembly and nucleolus%2C ribosome localization;ebi_biotype=protein_coding
AN10059	1.69514	1.11e-05	1	0.36521	0.417681	NA	NA	NA	NA	NA	NA	NA	NA	199	NA	NA	199	NA	ID=AN10059;description=Putative Zn(II)C6 domain containing transcription factor;ebi_biotype=protein_coding
AN1006	0.0173526	1	NA	0.095953	0.955498	NA	NA	NA	NA	NA	NA	NA	NA	NA	NA	NA	NA	NA	ID=AN1006;Name=niaD;description=Nitrate reductase [NADPH];ebi_biotype=protein_coding
AN10060	-1.82483	2.93e-08	-1	-2.49759	2.95e-14	-1	46	NA	NA	46	NA	NA	74,75	75	75	74,75,995	75,995	75,995	ID=AN10060;description=Putative alpha-amylase;ebi_biotype=protein_coding
AN10061	-1.28254	3.46e-15	-1	-0.489008	0.00544153	NA	NA	NA	NA	NA	NA	NA	NA	NA	NA	NA	NA	NA	ID=AN10061;Name=rcyA;description=F-box protein involved in control of the turnover of kinesin motor KipA;ebi_biotype=protein_coding
AN10062	-0.0410691	0.920957	NA	-0.761295	0.00596558	NA	NA	NA	NA	NA	NA	NA	NA	NA	NA	NA	NA	NA	ID=AN10062;description=Has domain(s) with predicted role in transmembrane transport and integral component of membrane localization;ebi_biotype=protein_coding
AN10063	1.27194	6.9e-06	1	0.944045	0.000543176	NA	NA	NA	NA	NA	NA	NA	NA	NA	NA	NA	NA	NA	ID=AN10063;description=Ortholog(s) have ATP-dependent four-way junction helicase activity%2C four-way junction DNA binding activity;ebi_biotype=protein_coding
AN10064	0.260258	0.148691	NA	-0.271058	0.139878	NA	NA	NA	NA	NA	NA	NA	NA	NA	NA	NA	NA	NA	ID=AN10064;description=Ortholog(s) have role in cellular response to biotic stimulus%2C cellular response to neutral pH and cellular response to starvation%2C more;ebi_biotype=protein_coding
AN10065	-0.890347	6.91e-05	NA	-0.494678	0.0521509	NA	NA	NA	NA	NA	NA	NA	NA	NA	NA	NA	NA	NA	ID=AN10065;description=Ortholog of A. fumigatus Af293 : Afu1g02650%2C Aspergillus flavus NRRL 3357 : AFL2T_00810%2C AFL2T_12550%2C Neosartorya fischeri NRRL 181 : NFIA_021950 and Aspergillus kawachii : Aspka1_0173715;ebi_biotype=protein_coding
AN10066	0.47859	0.380357	NA	0.47312	0.349661	NA	NA	NA	NA	NA	NA	NA	NA	NA	NA	NA	NA	NA	ID=AN10066;description=Predicted mariner transposon-related ORF;ebi_biotype=protein_coding
AN10067	-1.50404	1.93e-48	-1	-0.90279	4.49e-18	NA	NA	NA	NA	NA	NA	NA	NA	NA	NA	NA	NA	NA	ID=AN10067;Name=pam17;description=Ortholog(s) have role in protein import into mitochondrial matrix and plasma membrane%2C presequence translocase-associated import motor localization;ebi_biotype=protein_coding
AN10068	-0.553061	0.000117465	NA	-0.727775	4.42e-07	NA	NA	NA	NA	NA	NA	NA	NA	NA	NA	NA	NA	NA	ID=AN10068;description=Ortholog(s) have cytosol localization;ebi_biotype=protein_coding
AN10069	-0.0160435	0.988149	NA	1.25827	0.0418532	1	NA	NA	NA	NA	NA	NA	NA	NA	NA	NA	NA	NA	ID=AN10069;description=Ortholog of A. fumigatus Af293 : Afu1g01820%2C A. niger CBS 513.88 : An01g06400%2C A. oryzae RIB40 : AO090005000907%2C Neosartorya fischeri NRRL 181 : NFIA_022830 and Aspergillus wentii : Aspwe1_0037774;ebi_biotype=protein_coding
AN1007	0.752091	0.0581868	NA	0.401725	0.352025	NA	NA	NA	NA	NA	NA	NA	NA	NA	NA	NA	NA	NA	ID=AN1007;Name=niiA;description=Putative nitrite reductase with a predicted role in nitrogen metabolism;ebi_biotype=protein_coding
AN10070	0.0952611	0.740695	NA	0.823617	0.000370429	NA	NA	NA	NA	NA	NA	NA	NA	NA	NA	NA	NA	NA	ID=AN10070;description=Ortholog of A. fumigatus Af293 : Afu1g01790%2C A. niger CBS 513.88 : An01g06420%2C A. oryzae RIB40 : AO090005000908%2C Aspergillus wentii : Aspwe1_0049751 and Aspergillus sydowii : Aspsy1_0144393;ebi_biotype=protein_coding
AN10071	1.26638	4.78e-06	1	0.0279518	0.940513	NA	NA	NA	NA	NA	NA	NA	442	442	442	442	442	442	ID=AN10071;description=Has domain(s) with predicted RNA binding activity;ebi_biotype=protein_coding
AN10072	0.244901	0.0218856	NA	0.074862	0.534474	NA	NA	NA	NA	NA	NA	NA	NA	NA	NA	NA	NA	595	ID=AN10072;description=Ortholog(s) have DNA replication origin binding activity and nuclear chromatin%2C nuclear origin of replication recognition complex localization;ebi_biotype=protein_coding
AN10073	-1.47007	1.79e-19	-1	-1.05798	1.85e-10	-1	NA	NA	NA	NA	NA	NA	NA	NA	NA	NA	NA	NA	ID=AN10073;description=Putative F-box protein;ebi_biotype=protein_coding
AN10074	-0.467859	0.0346491	NA	-0.537775	0.0224471	NA	NA	NA	NA	NA	NA	NA	NA	NA	NA	NA	NA	NA	ID=AN10074;description=Has domain(s) with predicted catalytic activity and role in metabolic process;ebi_biotype=protein_coding
AN10075	-0.585146	0.0330384	NA	-0.992034	0.00025153	NA	NA	NA	NA	NA	NA	NA	NA	NA	240	NA	NA	240	ID=AN10075;description=Putative permease of the major facilitator superfamily (MFS);ebi_biotype=protein_coding
AN10076	-0.427001	0.00369748	NA	-0.606109	3.86e-05	NA	NA	NA	NA	NA	NA	NA	NA	NA	NA	NA	NA	NA	ID=AN10076;Name=vezA;description=Vezatin%2C putative;ebi_biotype=protein_coding
AN10077	0.932148	1.01e-17	NA	0.40708	0.000333615	NA	NA	NA	NA	NA	NA	NA	NA	NA	NA	NA	NA	NA	ID=AN10077;Name=psrA;description=Putative aspartate-based protein phosphatase;ebi_biotype=protein_coding
AN10078	1.44979	1.35e-15	1	0.706635	0.000137876	NA	NA	NA	NA	NA	NA	NA	NA	NA	NA	NA	NA	NA	ID=AN10078;description=Ortholog(s) have ATPase activity%2C coupled to transmembrane movement of substances activity%2C role in fatty acid transport and integral component of peroxisomal membrane%2C peroxisomal importomer complex localization;ebi_biotype=protein_coding
AN10079	-0.699419	1.92e-08	NA	-0.280014	0.0376432	NA	NA	NA	NA	NA	NA	NA	NA	NA	NA	NA	NA	NA	ID=AN10079;Name=ureB;description=Urease%2C involved in utilization of urea as a nitrogen source;ebi_biotype=protein_coding
AN1008	-0.478345	0.462088	NA	1.10965	0.061911	NA	NA	NA	NA	NA	NA	NA	NA	NA	NA	NA	NA	NA	ID=AN1008;Name=crnA;description=nitrate transporter;ebi_biotype=protein_coding
AN10080	-1.65537	3.69e-26	-1	-1.91283	1.22e-33	-1	NA	NA	NA	NA	NA	NA	NA	NA	NA	NA	NA	NA	ID=AN10080;Name=sidL;description=Ferricrocin (FC) biosynthetic transacetylase;ebi_biotype=protein_coding
AN10081	3.21528	5.39e-07	1	4.10931	1.21e-05	1	NA	NA	NA	NA	NA	NA	NA	NA	NA	NA	NA	NA	ID=AN10081;Name=xanA;description=Alpha-ketoglutarate-dependent xanthine dioxygenase involved in the oxidation of xanthine to uric acid;ebi_biotype=protein_coding
AN10082	2.44881	2.07e-19	1	1.06284	7.36e-05	1	NA	NA	NA	NA	NA	NA	NA	NA	NA	NA	NA	NA	ID=AN10082;Name=srpkF;description=Serine/threonine kinase domain protein;ebi_biotype=protein_coding
AN10083	1.74579	1.59e-15	1	0.426697	0.0709652	NA	NA	NA	NA	NA	NA	NA	NA	NA	NA	NA	NA	NA	ID=AN10083;description=Has domain(s) with predicted RNA polymerase II transcription factor activity%2C sequence-specific DNA binding%2C transcription factor activity%2C sequence-specific DNA binding%2C zinc ion binding activity;ebi_biotype=protein_coding
AN10084	2.27792	1.34e-16	1	0.594408	0.0184399	NA	NA	NA	NA	NA	NA	NA	NA	NA	NA	NA	NA	NA	ID=AN10084;description=Has domain(s) with predicted FAD binding%2C oxidoreductase activity and role in metabolic process;ebi_biotype=protein_coding
AN10085	-2.77756	0.178182	NA	-1.0901	0.55474	NA	NA	NA	NA	NA	NA	NA	NA	NA	NA	NA	NA	NA	ID=AN10085;description=protein of unknown function;ebi_biotype=protein_coding
AN10086	0.518743	0.296092	NA	0.390089	0.46691	NA	NA	NA	NA	NA	NA	NA	NA	NA	NA	NA	NA	NA	ID=AN10086;description=protein of unknown function;ebi_biotype=protein_coding
AN10087	1.19774	0.00118206	1	1.58462	1.71e-05	1	NA	NA	NA	NA	NA	NA	NA	NA	NA	949	948	NA	ID=AN10087;description=PASA transcript;ebi_biotype=protein_coding
AN10088	0.298831	0.020466	NA	-0.0982942	0.499969	NA	NA	NA	NA	NA	NA	NA	NA	NA	NA	NA	NA	959	ID=AN10088;description=Ortholog(s) have protein phosphatase type 1 activator activity and role in positive regulation of mitotic metaphase/anaphase transition%2C regulation of phosphoprotein phosphatase activity;ebi_biotype=protein_coding
AN10089	0.769046	7.72e-06	NA	0.301849	0.105493	NA	NA	NA	NA	NA	NA	NA	NA	NA	NA	NA	NA	NA	ID=AN10089;description=Ortholog of A. fumigatus Af293 : Afu1g04770%2C A. niger CBS 513.88 : An01g03670%2C Neosartorya fischeri NRRL 181 : NFIA_019990 and Aspergillus clavatus NRRL 1 : ACLA_029910;ebi_biotype=protein_coding
AN1009	0.16223	0.8617	NA	1.75216	0.00761953	1	NA	NA	NA	NA	NA	NA	NA	NA	NA	NA	NA	NA	ID=AN1009;description=Has domain(s) with predicted racemase and epimerase activity%2C acting on carbohydrates and derivatives activity%2C role in rhamnose metabolic process and cytoplasm localization;ebi_biotype=protein_coding
AN10090	1.64568	6.08e-10	1	0.842587	0.0027616	NA	NA	NA	NA	NA	NA	NA	NA	NA	NA	NA	NA	NA	ID=AN10090;description=Ortholog of A. fumigatus Af293 : Afu1g04430%2C A. oryzae RIB40 : AO090003000908%2C Neosartorya fischeri NRRL 181 : NFIA_020340 and Aspergillus wentii : Aspwe1_0169406;ebi_biotype=protein_coding
AN10091	-0.400857	0.0296069	NA	0.0115679	0.960231	NA	NA	NA	NA	NA	NA	NA	NA	NA	NA	NA	NA	NA	ID=AN10091;description=Ortholog(s) have cytosol%2C mitochondrion%2C nucleus localization;ebi_biotype=protein_coding
AN10093	1.02952	0.00242651	1	0.905187	0.0133266	NA	NA	NA	NA	NA	NA	NA	NA	NA	NA	NA	NA	NA	ID=AN10093;description=Has domain(s) with predicted hydrolase activity;ebi_biotype=protein_coding
AN10095	0.502881	0.23914	NA	1.07247	0.0123769	1	NA	NA	NA	NA	NA	NA	NA	NA	NA	NA	NA	NA	ID=AN10095;description=protein of unknown function;ebi_biotype=protein_coding
AN10096	1.54591	3.06e-05	1	1.19408	0.00213843	1	NA	NA	NA	NA	NA	NA	NA	NA	NA	NA	NA	NA	ID=AN10096;description=Has domain(s) with predicted hydrolase activity;ebi_biotype=protein_coding
AN10097	1.60857	6.06e-13	1	0.21432	0.409229	NA	NA	NA	NA	NA	NA	NA	NA	NA	NA	NA	NA	NA	ID=AN10097;Name=mepC;description=Putative ammonium transporter-like protein;ebi_biotype=protein_coding
AN10098	-1.63525	9.47e-05	-1	-0.437977	0.408625	NA	NA	NA	NA	NA	NA	NA	NA	NA	NA	NA	NA	NA	ID=AN10098;description=Putative zinc-binding oxidoreductase;ebi_biotype=protein_coding
AN10099	1.75477	6.26e-08	1	0.843494	0.0136536	NA	NA	NA	NA	812	902,952	NA	NA	NA	NA	857	857	857	ID=AN10099;description=Has domain(s) with predicted FMN binding%2C oxidoreductase activity and role in oxidation-reduction process;ebi_biotype=protein_coding
AN1010	0.524084	0.000147134	NA	0.222738	0.133277	NA	NA	NA	NA	NA	NA	NA	NA	NA	NA	NA	NA	NA	ID=AN1010;description=Ortholog of A. fumigatus Af293 : Afu1g12870%2C A. niger CBS 513.88 : An08g05690%2C A. oryzae RIB40 : AO090012000621%2C Aspergillus wentii : Aspwe1_0027873 and Aspergillus sydowii : Aspsy1_0053360;ebi_biotype=protein_coding
AN10100	3.24569	6.99e-12	1	2.63204	2.85e-09	1	NA	NA	NA	NA	NA	NA	NA	NA	NA	NA	NA	NA	ID=AN10100;description=protein of unknown function;ebi_biotype=protein_coding
AN10101	0	1	NA	0	NA	NA	NA	NA	NA	NA	NA	NA	NA	NA	NA	NA	NA	NA	NA	ID=AN10101;Name=CYP65AC3P;description=Putative cytochrome P450;ebi_biotype=pseudogene
AN10103	-0.278786	0.226689	NA	0.279192	0.239464	NA	NA	NA	NA	NA	NA	NA	NA	NA	NA	NA	NA	NA	ID=AN10103;Name=hmbC;description=HMG box protein%2C putative;ebi_biotype=protein_coding
AN10104	-2.1608	0.420101	NA	1.02188	0.681406	NA	NA	NA	NA	NA	NA	NA	NA	NA	NA	NA	NA	NA	ID=AN10104;description=protein of unknown function;ebi_biotype=protein_coding
AN10105	0.245523	0.163331	NA	-0.1815	0.33248	NA	NA	NA	NA	NA	NA	NA	NA	NA	NA	NA	NA	NA	ID=AN10105;description=Ortholog(s) have transcriptional activator activity%2C RNA polymerase II core promoter proximal region sequence-specific binding activity;ebi_biotype=protein_coding
AN10108	4.09557	2.28e-22	1	2.42519	1.74e-09	1	NA	NA	NA	NA	NA	NA	NA	NA	NA	NA	NA	NA	ID=AN10108;description=Has domain(s) with predicted FMN binding%2C oxidoreductase activity and role in oxidation-reduction process;ebi_biotype=protein_coding
AN10109	0.423068	0.359691	NA	0.263316	0.592645	NA	NA	NA	NA	NA	NA	NA	NA	NA	NA	NA	NA	NA	ID=AN10109;description=Ortholog of A. fumigatus Af293 : Afu1g13670%2C Neosartorya fischeri NRRL 181 : NFIA_011830%2C Aspergillus wentii : Aspwe1_0040281 and Aspergillus clavatus NRRL 1 : ACLA_021770;ebi_biotype=protein_coding
AN1011	-0.550449	0.0012259	NA	-0.256792	0.168026	NA	NA	NA	NA	NA	NA	NA	NA	NA	NA	NA	NA	NA	ID=AN1011;description=Ortholog(s) have Mis6-Sim4 complex%2C condensed nuclear chromosome kinetochore%2C cytoplasm localization;ebi_biotype=protein_coding
AN10110	-1.01872	3.67e-12	-1	-0.7075	2.21e-06	NA	NA	NA	NA	NA	NA	NA	NA	NA	NA	NA	NA	NA	ID=AN10110;description=Ortholog(s) have cytosol%2C nucleus localization;ebi_biotype=protein_coding
AN10111	-0.817688	7.19e-08	NA	-0.891591	4.5e-09	NA	NA	NA	NA	NA	NA	NA	23	23	23	23	23	23	ID=AN10111;Name=rrd2;description=Ortholog(s) have peptidyl-prolyl cis-trans isomerase activity%2C protein phosphatase type 2A regulator activity and role in mitotic spindle organization in nucleus%2C response to osmotic stress;ebi_biotype=protein_coding
AN10112	0.695864	0.000299603	NA	0.266817	0.202505	NA	NA	NA	NA	NA	NA	NA	NA	NA	NA	NA	NA	NA	ID=AN10112;description=Ortholog(s) have role in mRNA export from nucleus and nuclear pore localization;ebi_biotype=protein_coding
AN10113	-0.873178	0.037847	NA	0.293393	0.541341	NA	NA	NA	NA	NA	NA	NA	NA	NA	NA	NA	NA	NA	ID=AN10113;description=Ortholog of A. fumigatus Af293 : Afu1g13680%2C A. oryzae RIB40 : AO090012000509%2C Neosartorya fischeri NRRL 181 : NFIA_011820%2C Aspergillus wentii : Aspwe1_0027787 and Aspergillus versicolor : Aspve1_0023836;ebi_biotype=protein_coding
AN10115	0.450102	0.020532	NA	-0.123851	0.583408	NA	NA	NA	NA	NA	NA	NA	NA	NA	NA	NA	NA	NA	ID=AN10115;description=Has domain(s) with predicted role in transmembrane transport and integral component of membrane localization;ebi_biotype=protein_coding
AN10116	1.48438	6.76e-09	1	0.804128	0.00246579	NA	NA	NA	NA	NA	NA	NA	NA	NA	NA	NA	NA	NA	ID=AN10116;description=Ortholog of A. nidulans FGSC A4 : AN2186%2C A. fumigatus Af293 : Afu1g13980%2C A. niger CBS 513.88 : An08g07120%2C An12g09760%2C An05g02480%2C An12g10180 and A. oryzae RIB40 : AO090010000355%2C AO090010000554;ebi_biotype=protein_coding
AN10117	1.39408	9.69e-06	1	1.18098	0.000446368	1	NA	NA	NA	NA	NA	NA	NA	NA	NA	NA	NA	NA	ID=AN10117;description=Ortholog of A. fumigatus Af293 : Afu1g14050/fbpA%2C A. oryzae RIB40 : AO090012000463%2C Aspergillus wentii : Aspwe1_0040217%2C Aspergillus sydowii : Aspsy1_0086500 and Aspergillus terreus NIH2624 : ATET_00606;ebi_biotype=protein_coding
AN10118	0.135271	0.612217	NA	-0.26452	0.281782	NA	NA	NA	NA	NA	NA	NA	NA	NA	NA	NA	NA	NA	ID=AN10118;description=Ortholog(s) have endoplasmic reticulum localization;ebi_biotype=protein_coding
AN10119	0.23224	0.043488	NA	0.0955715	0.456247	NA	NA	NA	NA	NA	NA	NA	NA	NA	NA	NA	NA	NA	ID=AN10119;description=Ortholog(s) have poly(A) RNA binding%2C poly(A)-specific ribonuclease activity%2C role in nuclear-transcribed mRNA poly(A) tail shortening%2C postreplication repair and PAN complex%2C cytosol%2C nucleus localization;ebi_biotype=protein_coding
AN1012	0.351084	0.0943952	NA	0.193111	0.378914	NA	NA	NA	NA	NA	NA	NA	NA	NA	NA	NA	NA	NA	ID=AN1012;description=Has domain(s) with predicted hydrolase activity;ebi_biotype=protein_coding
AN10120	0.173877	0.531291	NA	-0.0996164	0.740054	NA	NA	NA	NA	NA	NA	NA	NA	NA	NA	NA	NA	NA	ID=AN10120;description=Has domain(s) with predicted DNA binding%2C RNA polymerase II transcription factor activity%2C sequence-specific DNA binding%2C zinc ion binding activity and role in regulation of transcription%2C DNA-templated%2C transcription%2C DNA-templated;ebi_biotype=protein_coding
AN10121	0.16605	0.350306	NA	0.0277933	0.894217	NA	NA	NA	NA	NA	NA	NA	NA	NA	NA	NA	NA	NA	ID=AN10121;description=Has domain(s) with predicted nucleic acid binding%2C zinc ion binding activity;ebi_biotype=protein_coding
AN10122	-0.00489886	0.997361	NA	0.361932	0.183268	NA	NA	NA	NA	NA	NA	NA	NA	NA	NA	NA	NA	NA	ID=AN10122;description=Has domain(s) with predicted oxidoreductase activity and role in metabolic process;ebi_biotype=protein_coding
AN10123	0.426839	0.104832	NA	0.207281	0.473235	NA	NA	NA	NA	NA	NA	NA	NA	NA	NA	NA	NA	NA	ID=AN10123;description=Ortholog of A. nidulans FGSC A4 : AN4122%2C AN2881%2C AN0867%2C A. fumigatus Af293 : Afu1g13860%2C Afu1g15180%2C Afu3g11650 and A. niger CBS 513.88 : An08g07010%2C An02g07440%2C An01g13480;ebi_biotype=protein_coding
AN10124	-0.310923	0.169984	NA	0.666641	0.00208568	NA	NA	NA	NA	NA	NA	NA	NA	NA	NA	NA	NA	NA	ID=AN10124;description=Beta-glycosidase;ebi_biotype=protein_coding
AN10125	1.95321	1.63e-07	1	0.48236	0.252459	NA	NA	NA	NA	NA	NA	NA	NA	NA	NA	NA	NA	NA	ID=AN10125;description=Ortholog(s) have nucleolus localization;ebi_biotype=protein_coding
AN10126	1.87359	0.00342222	1	1.17024	0.0376432	1	NA	NA	NA	NA	NA	NA	NA	NA	NA	NA	NA	NA	ID=AN10126;description=Ortholog(s) have cytoplasm%2C nucleus localization;ebi_biotype=protein_coding
AN10127	-0.899218	0.286729	NA	0.61416	0.531278	NA	NA	NA	NA	NA	NA	NA	NA	NA	NA	NA	NA	NA	ID=AN10127;Name=bglQ;description=Putative transposase;ebi_biotype=protein_coding
AN10128	1.1866	3.2e-08	1	0.653206	0.00413481	NA	NA	NA	NA	NA	NA	NA	NA	NA	NA	NA	NA	NA	ID=AN10128;description=Has domain(s) with predicted DNA binding%2C RNA polymerase II transcription factor activity%2C sequence-specific DNA binding%2C zinc ion binding activity and role in regulation of transcription%2C DNA-templated%2C transcription%2C DNA-templated;ebi_biotype=protein_coding
AN10129	-1.04912	9.57e-12	-1	-0.311788	0.0745152	NA	NA	NA	NA	NA	NA	NA	NA	NA	NA	NA	NA	NA	ID=AN10129;description=Ortholog(s) have protein complex binding activity;ebi_biotype=protein_coding
AN1013	-1.3327	3.86e-08	-1	-0.641935	0.0129334	NA	NA	NA	NA	NA	NA	NA	NA	NA	NA	NA	NA	NA	ID=AN1013;description=Putative 60S Ribosomal protein L5;ebi_biotype=protein_coding
AN10130	-1.06089	5.21e-11	-1	-0.432703	0.0124199	NA	NA	NA	NA	NA	NA	NA	NA	NA	NA	NA	NA	NA	ID=AN10130;description=Ortholog(s) have structural constituent of ribosome activity and cytosolic small ribosomal subunit localization;ebi_biotype=protein_coding
AN10131	-1.98593	1.86e-06	-1	-1.4079	0.000345799	-1	NA	NA	NA	NA	NA	NA	NA	NA	NA	NA	NA	NA	ID=AN10131;Name=pyrD;description=Dihydroorotase%2C catalyzes the third step in pyrimidine biosynthesis;ebi_biotype=protein_coding
AN10132	0.279524	0.126769	NA	0.246216	0.198536	NA	NA	NA	NA	NA	NA	NA	NA	NA	NA	NA	NA	NA	ID=AN10132;description=Has domain(s) with predicted protein dimerization activity;ebi_biotype=protein_coding
AN10133	1.57653	0.000254703	1	0.917959	0.0433989	NA	NA	NA	NA	NA	NA	NA	NA	NA	NA	688	688	NA	ID=AN10133;description=Ortholog of A. fumigatus Af293 : Afu1g15380%2C A. niger CBS 513.88 : An01g13650%2C Aspergillus wentii : Aspwe1_0482639 and Aspergillus sydowii : Aspsy1_0191721;ebi_biotype=protein_coding
AN10134	-0.969653	1.92e-05	NA	-0.61917	0.0115238	NA	NA	NA	NA	NA	NA	NA	NA	NA	NA	NA	NA	NA	ID=AN10134;description=Ortholog(s) have protein-lysine N-methyltransferase activity%2C role in peptidyl-lysine dimethylation%2C positive regulation of translational termination and cytosol%2C nucleus localization;ebi_biotype=protein_coding
AN10135	-1.23683	0.000237162	-1	-0.276995	0.489044	NA	NA	NA	NA	NA	NA	NA	NA	NA	NA	NA	NA	NA	ID=AN10135;description=protein of unknown function;ebi_biotype=protein_coding
AN10136	-0.333184	0.249642	NA	-0.0372374	0.91546	NA	NA	NA	NA	NA	NA	NA	NA	NA	NA	NA	NA	NA	ID=AN10136;Name=trkC;description=Has domain(s) with predicted cation transmembrane transporter activity and role in cation transport%2C transmembrane transport;ebi_biotype=protein_coding
AN10137	0.106916	0.782982	NA	0.32071	0.317279	NA	NA	NA	NA	NA	NA	NA	NA	NA	NA	NA	NA	NA	ID=AN10137;description=WD domain-containing protein;ebi_biotype=protein_coding
AN10138	1.04106	0.00128776	1	1.00978	0.00183384	1	NA	NA	NA	NA	NA	NA	NA	NA	NA	NA	NA	882	ID=AN10138;Name=sdpA;description=Predicted dual-specificity protein tyrosine/serine/threonine phosphatase;ebi_biotype=protein_coding
AN10139	0.60099	0.0575311	NA	-0.417353	0.212273	NA	NA	NA	NA	NA	NA	NA	NA	NA	NA	807	NA	807	ID=AN10139;description=Protein expressed at increased levels in a hapX mutant versus wild-type;ebi_biotype=protein_coding
AN1014	-0.174041	0.468921	NA	-0.296055	0.199295	NA	118	108	NA	118	108	NA	69,70	69	69	69,70	69	69	ID=AN1014;description=Peroxisomal long-chain acyl-CoA transporter;ebi_biotype=protein_coding
AN10140	0.604114	0.000132963	NA	-0.234469	0.179119	NA	NA	NA	NA	NA	NA	NA	NA	NA	NA	NA	NA	NA	ID=AN10140;description=Ortholog of A. fumigatus Af293 : Afu1g12900%2C A. niger CBS 513.88 : An08g05760%2C A. oryzae RIB40 : AO090012000610%2C Aspergillus wentii : Aspwe1_0499968 and Aspergillus sydowii : Aspsy1_1154488;ebi_biotype=protein_coding
AN10141	-1.15379	0.072535	NA	1.86299	0.0494745	1	NA	NA	NA	NA	NA	NA	NA	NA	NA	NA	NA	NA	ID=AN10141;description=Has domain(s) with predicted protein tyrosine/serine/threonine phosphatase activity and role in protein dephosphorylation;ebi_biotype=protein_coding
AN10142	-0.217967	0.156459	NA	0.218989	0.160986	NA	NA	NA	NA	NA	NA	NA	NA	NA	NA	NA	NA	NA	ID=AN10142;description=protein of unknown function;ebi_biotype=protein_coding
AN10144	-1.84251	0.00279124	-1	1.31913	0.117598	NA	NA	NA	NA	NA	NA	NA	NA	NA	NA	NA	NA	NA	ID=AN10144;description=Protein expressed at increased levels in a hapX mutant versus wild-type;ebi_biotype=protein_coding
AN10145	1.02297	9.16e-08	1	0.814659	2.5e-05	NA	NA	NA	NA	NA	NA	NA	NA	NA	NA	NA	NA	NA	ID=AN10145;description=Ortholog(s) have protein heterodimerization activity%2C role in heteroduplex formation%2C meiotic DNA recombinase assembly%2C telomere maintenance via recombination and Rhp55-Rhp57 complex localization;ebi_biotype=protein_coding
AN10146	-2.10382	1.8e-26	-1	-1.56791	2.2e-15	-1	NA	NA	NA	NA	NA	NA	NA	NA	NA	NA	NA	NA	ID=AN10146;description=Has domain(s) with predicted arylformamidase activity and role in tryptophan catabolic process to kynurenine;ebi_biotype=protein_coding
AN10147	-1.13055	0.00105134	-1	-1.47667	8.56e-05	-1	NA	NA	NA	NA	NA	NA	NA	NA	NA	NA	NA	NA	ID=AN10147;Name=pelC;description=Putative pectin lyase with a predicted role in the degradation of pectin;ebi_biotype=protein_coding
AN10148	-0.236402	0.138169	NA	0.365087	0.0210084	NA	NA	NA	NA	NA	NA	NA	NA	NA	NA	757,891,892	757,891,892	757	ID=AN10148;Name=chpA;description=Cysteine- and histidine-rich-domain [CHORD]-containing protein;ebi_biotype=protein_coding
AN10149	-2.4469	4.2e-35	-1	-1.36974	1.9e-11	-1	NA	250	250	NA	250	250	211	211,212	211	211	211,212	211	ID=AN10149;description=Ortholog of A. fumigatus Af293 : Afu1g11510%2C A. niger CBS 513.88 : An08g03630%2C A. oryzae RIB40 : AO090038000273%2C Neosartorya fischeri NRRL 181 : NFIA_014060 and Aspergillus wentii : Aspwe1_0028047;ebi_biotype=protein_coding
AN1014-uORF	#VALUE!	NA	NA	#VALUE!	NA	NA	NA	NA	NA	NA	NA	NA	NA	NA	NA	NA	NA	NA	ID=AN1014-uORF;description=Conserved upstream open reading frame (uORF) of AN1014;ebi_biotype=protein_coding
AN1015	1.3864	4.01e-06	1	1.55451	3.49e-07	1	NA	NA	NA	NA	NA	NA	NA	NA	NA	NA	NA	NA	ID=AN1015;description=Putative phosphorylase with a predicted role in glycogen degradation;ebi_biotype=protein_coding
AN10150	1.03406	6.02e-07	1	0.569827	0.00903501	NA	NA	NA	NA	NA	NA	NA	NA	NA	NA	NA	NA	-36	ID=AN10150;Name=btgA;description=1%2C3-beta-glucanosyltransferase%2C putative;ebi_biotype=protein_coding
AN10151	-0.119493	0.785053	NA	0.370403	0.322301	NA	NA	NA	NA	NA	NA	NA	NA	NA	NA	NA	NA	NA	NA	ID=AN10151;description=Possible pseudogene%2C similar to Zn(II)2Cys6 transcription factor;ebi_biotype=pseudogene
AN10152	-0.872331	0.0586135	NA	-0.0998138	0.86595	NA	NA	NA	NA	NA	NA	NA	NA	NA	NA	NA	NA	NA	ID=AN10152;description=Has domain(s) with predicted role in transmembrane transport and integral component of membrane localization;ebi_biotype=protein_coding
AN10153	0.00547502	0.985736	NA	-0.282873	0.0636642	NA	NA	NA	NA	NA	NA	NA	NA	NA	NA	NA	NA	NA	ID=AN10153;Name=sskB;description=Mitogen activated protein kinase kinase kinase (MAPKKK) of the HOG signaling pathway that regulates osmotic stress response;ebi_biotype=protein_coding
AN10154	0.522054	0.227791	NA	0.0258303	0.95895	NA	NA	NA	NA	NA	NA	NA	NA	NA	NA	NA	NA	NA	ID=AN10154;description=Ortholog of Aspergillus versicolor : Aspve1_0120656%2C Aspergillus clavatus NRRL 1 : ACLA_024190 and Aspergillus sydowii : Aspsy1_0140218;ebi_biotype=protein_coding
AN10155	1.80385	2.26e-10	1	1.16129	1.63e-05	1	NA	NA	NA	NA	NA	NA	NA	NA	NA	NA	NA	NA	ID=AN10155;description=Has domain(s) with predicted cation transmembrane transporter activity%2C role in cation transport%2C transmembrane transport and integral component of membrane localization;ebi_biotype=protein_coding
AN10156	0.171728	0.409879	NA	0.169558	0.422457	NA	NA	NA	NA	NA	NA	NA	NA	NA	NA	NA	NA	NA	ID=AN10156;description=Has domain(s) with predicted kinase activity%2C transferase activity%2C transferring phosphorus-containing groups activity and role in glycerophospholipid biosynthetic process;ebi_biotype=protein_coding
AN10157	1.06708	1.43e-08	1	0.567661	0.00305434	NA	NA	NA	NA	NA	NA	NA	NA	NA	NA	NA	NA	NA	ID=AN10157;description=Ortholog of A. fumigatus Af293 : Afu1g11990%2C A. niger CBS 513.88 : An08g04270%2C A. oryzae RIB40 : AO090001000355%2C Neosartorya fischeri NRRL 181 : NFIA_013540 and Aspergillus wentii : Aspwe1_0504451;ebi_biotype=protein_coding
AN10158	1.31215	6.56e-10	1	1.00168	1.93e-06	1	NA	NA	NA	NA	NA	NA	NA	NA	NA	NA	NA	NA	ID=AN10158;description=Ortholog of A. nidulans FGSC A4 : AN7874%2C A. fumigatus Af293 : Afu1g12200%2C Afu3g00570%2C Afu8g02315 and A. niger CBS 513.88 : An08g04520%2C An06g00280%2C An16g02300;ebi_biotype=protein_coding
AN10159	-1.00282	2.43e-11	-1	-0.863927	1.56e-08	NA	NA	NA	NA	NA	NA	NA	NA	NA	NA	NA	NA	NA	ID=AN10159;description=Ortholog of Aspergillus wentii : Aspwe1_0172079%2C Aspergillus clavatus NRRL 1 : ACLA_023190%2C Aspergillus zonatus : Aspzo1_0012961 and Aspergillus carbonarius ITEM 5010 : Acar5010_000620;ebi_biotype=protein_coding
AN1016	-0.637271	0.00366309	NA	-0.631748	0.00507987	NA	NA	NA	NA	NA	NA	NA	NA	NA	NA	NA	NA	NA	ID=AN1016;Name=ganB;description=G-protein alpha subunit%2C putative;ebi_biotype=protein_coding
AN10160	2.96191	3.65e-29	1	2.27823	8.76e-20	1	NA	NA	NA	NA	NA	NA	NA	NA	NA	738	738	738	ID=AN10160;description=Ortholog of A. nidulans FGSC A4 : AN2370%2C AN0323%2C A. fumigatus Af293 : Afu1g02440%2C Afu4g02760%2C A. niger CBS 513.88 : An01g05750%2C An12g09350%2C An13g03290 and A. oryzae RIB40 : AO090020000719%2C AO090005000852;ebi_biotype=protein_coding
AN10161	-0.0667767	0.758853	NA	-0.195722	0.299592	NA	NA	NA	NA	945	NA	NA	130	130	130	130	130	130,661	ID=AN10161;description=Ortholog(s) have structural constituent of ribosome activity and mitochondrial small ribosomal subunit localization;ebi_biotype=protein_coding
AN10163	-0.605712	1.1e-05	NA	-0.186555	0.225244	NA	NA	NA	NA	NA	NA	NA	NA	NA	NA	NA	NA	NA	ID=AN10163;description=Ortholog of A. fumigatus Af293 : Afu1g12110%2C A. niger CBS 513.88 : An08g04410%2C Aspergillus wentii : Aspwe1_0154994 and Aspergillus sydowii : Aspsy1_0038225;ebi_biotype=protein_coding
AN10164	0.73629	2.59e-06	NA	0.626265	0.000103763	NA	NA	NA	NA	NA	NA	NA	NA	NA	NA	NA	NA	NA	ID=AN10164;description=Ortholog(s) have mRNA binding%2C poly(U) RNA binding activity and role in nuclear-transcribed mRNA catabolic process%2C nonsense-mediated decay%2C regulation of mRNA stability%2C stress granule assembly;ebi_biotype=protein_coding
AN10165	1.16538	0.00463759	1	-0.500462	0.275613	NA	NA	NA	NA	NA	NA	NA	NA	NA	NA	NA	NA	NA	ID=AN10165;description=Has domain(s) with predicted outer membrane localization;ebi_biotype=protein_coding
AN10166	-0.444693	0.107008	NA	-1.22798	3.01e-06	-1	NA	NA	NA	NA	NA	NA	331	NA	331	331	NA	331	ID=AN10166;description=Ortholog of A. fumigatus Af293 : Afu1g11900/gprG%2C A. niger CBS 513.88 : An08g04110%2C A. oryzae RIB40 : AO090001000374/gprG and Aspergillus wentii : Aspwe1_0027952;ebi_biotype=protein_coding
AN10167	1.04109	0.00050145	1	0.597654	0.0760459	NA	NA	NA	NA	NA	NA	NA	NA	NA	NA	NA	NA	NA	ID=AN10167;description=Has domain(s) with predicted role in oxidation-reduction process;ebi_biotype=protein_coding
AN10168	-1.01985	0.0010905	-1	-0.493287	0.14725	NA	NA	NA	NA	NA	NA	NA	NA	NA	112	NA	NA	112	ID=AN10168;description=Ortholog of A. fumigatus Af293 : Afu1g10430%2C A. niger CBS 513.88 : An08g02380%2C Neosartorya fischeri NRRL 181 : NFIA_015240%2C Aspergillus wentii : Aspwe1_0036585 and Aspergillus zonatus : Aspzo1_0163764;ebi_biotype=protein_coding
AN10169	-1.41686	1.79e-15	-1	-0.198178	0.326581	NA	NA	NA	NA	NA	NA	NA	NA	NA	NA	NA	NA	NA	ID=AN10169;description=Short-chain dehydrogenase;ebi_biotype=protein_coding
AN1017	-2.43966	9.71e-31	-1	-1.37538	2.84e-10	-1	674,694	624,704	624	674,694	624,704	624,694	NA	NA	NA	678	678	678	ID=AN1017;Name=hogA;description=Mitogen-activated protein kinase%2C putative;ebi_biotype=protein_coding
AN10170	-1.34617	2.9e-19	-1	-0.447523	0.00532104	NA	NA	NA	NA	NA	NA	NA	344	344	344	344	344	344	ID=AN10170;description=Ortholog(s) have ATPase activity and cytosol%2C nucleus localization;ebi_biotype=protein_coding
AN10171	-0.0174996	0.96162	NA	0.685395	0.000909944	NA	NA	NA	NA	NA	NA	NA	NA	NA	NA	NA	NA	NA	ID=AN10171;Name=npr3;description=Ortholog(s) have role in cellular response to amino acid starvation%2C meiotic nuclear division%2C negative regulation of Ras protein signal transduction and negative regulation of TOR signaling%2C more;ebi_biotype=protein_coding
AN10172	-0.25611	0.0965097	NA	0.095467	0.582562	NA	NA	NA	NA	NA	NA	NA	NA	NA	NA	NA	NA	NA	ID=AN10172;description=Ortholog(s) have dicarboxylic acid transmembrane transporter activity%2C role in mitochondrial transport and mitochondrial inner membrane localization;ebi_biotype=protein_coding
AN10173	-0.148106	0.647734	NA	-0.0753	0.821221	NA	NA	NA	NA	NA	NA	NA	NA	NA	NA	NA	NA	NA	ID=AN10173;description=Ortholog(s) have nucleolus localization;ebi_biotype=protein_coding
AN10174	-1.94227	1.78e-23	-1	-1.54289	4.52e-15	-1	NA	NA	NA	NA	NA	NA	NA	NA	NA	NA	NA	NA	ID=AN10174;description=Ortholog of A. fumigatus Af293 : Afu1g10090%2C A. oryzae RIB40 : AO090038000427%2C Neosartorya fischeri NRRL 181 : NFIA_015560 and Aspergillus wentii : Aspwe1_0168735;ebi_biotype=protein_coding
AN10175	-0.0518109	0.790608	NA	-0.290918	0.0660621	NA	NA	NA	NA	NA	NA	NA	NA	NA	NA	NA	NA	NA	ID=AN10175;description=Ortholog(s) have role in ribosome biogenesis and cytosol%2C ribosome localization;ebi_biotype=protein_coding
AN10176	-0.857369	0.000536956	NA	-0.783913	0.00375515	NA	NA	NA	NA	NA	NA	NA	29	29	NA	29	29	NA	ID=AN10176;description=protein of unknown function;ebi_biotype=protein_coding
AN10177	-0.081806	0.865234	NA	-0.568251	0.147897	NA	NA	NA	NA	NA	NA	NA	NA	NA	NA	NA	NA	NA	ID=AN10177;description=protein of unknown function;ebi_biotype=protein_coding
AN10178	-0.71981	2.83e-06	NA	-0.478545	0.00262843	NA	NA	NA	NA	NA	NA	NA	NA	NA	NA	NA	NA	NA	ID=AN10178;description=Ortholog(s) have copper ion binding activity%2C role in metal ion transport%2C mitochondrial respiratory chain complex IV assembly and cytosol%2C mitochondrial intermembrane space%2C nucleus localization;ebi_biotype=protein_coding
AN10179	1.40515	1.38e-13	1	0.969279	2.1e-07	NA	NA	NA	NA	NA	NA	NA	NA	NA	NA	NA	NA	NA	ID=AN10179;description=Ortholog of A. fumigatus Af293 : Afu1g09650%2C A. oryzae RIB40 : AO090012000878%2C Aspergillus wentii : Aspwe1_0036407%2C Aspergillus clavatus NRRL 1 : ACLA_025850 and Aspergillus niger ATCC 1015 : 38576-mRNA;ebi_biotype=protein_coding
AN1018	0.996385	4.88e-10	NA	1.08519	3.18e-11	1	NA	NA	NA	NA	NA	NA	NA	NA	NA	NA	NA	NA	ID=AN1018;description=Ortholog(s) have role in post-Golgi vesicle-mediated transport and cellular bud tip%2C cytoplasm localization;ebi_biotype=protein_coding
AN10180	1.2788	0.000312692	1	0.38543	0.366084	NA	NA	NA	NA	NA	NA	NA	NA	NA	NA	NA	NA	NA	ID=AN10180;description=Has domain(s) with predicted catalytic activity and role in nucleoside metabolic process;ebi_biotype=protein_coding
AN10181	-0.88462	0.000109098	NA	-0.612217	0.0107714	NA	308,328	318,328	318,348	308,328	318,328	318,348	413	413	413	413	413	413	ID=AN10181;description=Ortholog of A. fumigatus Af293 : Afu1g09530%2C A. niger CBS 513.88 : An08g01090%2C A. oryzae RIB40 : AO090012000919%2C Neosartorya fischeri NRRL 181 : NFIA_016080 and Aspergillus wentii : Aspwe1_0036341;ebi_biotype=protein_coding
AN10182	-0.373387	0.104788	NA	-0.272324	0.262151	NA	NA	NA	NA	NA	NA	NA	NA	NA	NA	NA	NA	NA	ID=AN10182;description=Putative translation initiation factor 3%2C subunit f (eIF-3f);ebi_biotype=protein_coding
AN10183	0.612221	0.00879922	NA	-0.0455099	0.871709	NA	NA	NA	NA	NA	NA	NA	NA	NA	NA	NA	NA	NA	ID=AN10183;description=Ortholog of A. fumigatus Af293 : Afu1g09520%2C A. niger CBS 513.88 : An08g01080%2C A. oryzae RIB40 : AO090012000920%2C Neosartorya fischeri NRRL 181 : NFIA_016090 and Aspergillus wentii : Aspwe1_0103125;ebi_biotype=protein_coding
AN10184	0.0374775	0.856125	NA	0.152332	0.368389	NA	NA	NA	NA	NA	NA	NA	NA	NA	NA	NA	NA	NA	ID=AN10184;Name=kex-1;description=Putative serine-type carboxypeptidase;ebi_biotype=protein_coding
AN10185	0.174808	0.244975	NA	-0.0988508	0.542303	NA	NA	NA	NA	NA	NA	NA	NA	NA	NA	NA	NA	NA	ID=AN10185;description=Has domain(s) with predicted zinc ion binding activity;ebi_biotype=protein_coding
AN10186	1.32645	1.47e-09	1	0.593659	0.0110805	NA	NA	NA	NA	NA	NA	NA	NA	NA	NA	622	622	622	ID=AN10186;description=Ortholog(s) have GTPase binding activity%2C role in ER to Golgi vesicle-mediated transport and Golgi membrane localization;ebi_biotype=protein_coding
AN10187	-0.317678	0.0195562	NA	-0.14847	0.313403	NA	NA	NA	NA	NA	NA	NA	NA	NA	NA	NA	NA	NA	ID=AN10187;description=protein of unknown function;ebi_biotype=protein_coding
AN10188	0.147406	0.488223	NA	0.319666	0.10092	NA	NA	NA	NA	NA	NA	NA	NA	NA	NA	NA	NA	NA	ID=AN10188;description=Putative guanylate kinase;ebi_biotype=protein_coding
AN10189	-0.0242917	0.917168	NA	0.0107161	0.956995	NA	NA	NA	NA	NA	NA	NA	NA	NA	NA	NA	NA	NA	ID=AN10189;description=Ortholog(s) have protein-arginine omega-N monomethyltransferase activity and role in peptidyl-arginine methylation;ebi_biotype=protein_coding
AN1019	-0.0799198	0.672121	NA	-0.470447	0.00295225	NA	NA	NA	NA	NA	721	NA	503	503	503	503	503	503	ID=AN1019;Name=culA;description=Putative Scf complex protein;ebi_biotype=protein_coding
AN10190	-0.151858	0.403722	NA	-0.40324	0.0171559	NA	NA	NA	NA	NA	NA	NA	NA	NA	NA	NA	NA	NA	ID=AN10190;description=Has domain(s) with predicted role in positive regulation of autophagy;ebi_biotype=protein_coding
AN10191	0.780787	1.03e-05	NA	0.278521	0.151775	NA	NA	NA	NA	NA	NA	NA	418	418	NA	418	418	NA	ID=AN10191;description=Ortholog(s) have chromatin binding%2C histone binding activity;ebi_biotype=protein_coding
AN10192	0.992547	0.000179843	NA	0.519649	0.0633873	NA	NA	NA	NA	NA	NA	NA	NA	NA	NA	NA	NA	NA	ID=AN10192;description=Ortholog(s) have role in conidiophore development;ebi_biotype=protein_coding
AN10193	1.42485	2.19e-07	1	1.039	0.0002686	1	NA	NA	NA	NA	NA	NA	NA	NA	NA	848	848	848	ID=AN10193;Name=env7;description=Putative serine/threonine protein kinase;ebi_biotype=protein_coding
AN10194	-0.303354	0.059471	NA	-0.425926	0.00775671	NA	NA	NA	NA	NA	NA	NA	NA	NA	NA	NA	NA	NA	ID=AN10194;description=Ortholog(s) have role in spliceosomal conformational changes to generate catalytic conformation and U5 snRNP%2C cytosol%2C spliceosomal complex localization;ebi_biotype=protein_coding
AN10195	0.212776	0.177533	NA	0.188497	0.24726	NA	NA	NA	NA	NA	NA	NA	NA	NA	NA	NA	NA	NA	ID=AN10195;description=Ortholog(s) have valine-tRNA ligase activity;ebi_biotype=protein_coding
AN10196	-1.81113	6e-19	-1	-1.12467	7.02e-08	-1	NA	NA	NA	NA	NA	NA	NA	NA	NA	NA	NA	NA	ID=AN10196;description=Ortholog of A. fumigatus Af293 : Afu8g04830%2C A. niger CBS 513.88 : An16g07980%2C A. oryzae RIB40 : AO090005000663%2C Neosartorya fischeri NRRL 181 : NFIA_097650 and Aspergillus wentii : Aspwe1_0645289;ebi_biotype=protein_coding
AN10197	-5.55454	2.23e-131	-1	-5.67355	4.23e-134	-1	102,112	262	232,252	102,112	262	232,252	192,193	192,193	192,193	192,193	192,193	192,193	ID=AN10197;description=Has domain(s) with predicted catalytic activity and role in coenzyme M biosynthetic process;ebi_biotype=protein_coding
AN10198	0.667844	0.000415469	NA	0.305544	0.13147	NA	NA	NA	NA	NA	NA	NA	NA	NA	NA	NA	NA	NA	ID=AN10198;description=Ortholog(s) have cytosol%2C extracellular region%2C nucleus localization;ebi_biotype=protein_coding
AN10199	0.979681	0.00040276	NA	0.607987	0.0288356	NA	NA	NA	NA	NA	NA	NA	NA	NA	NA	NA	NA	NA	ID=AN10199;description=Ortholog of Aspergillus versicolor : Aspve1_0037245 and Aspergillus sydowii : Aspsy1_0028755;ebi_biotype=protein_coding
AN1020	-4.61551	9.82e-80	-1	-3.42136	1.9e-43	-1	NA	NA	NA	NA	NA	NA	54	54	54	54	54	54	ID=AN1020;description=Ortholog of A. nidulans FGSC A4 : AN2784%2C AN9281%2C AN2199%2C A. fumigatus Af293 : Afu1g12970%2C A. niger CBS 513.88 : An15g05320 and A. oryzae RIB40 : AO090012000596%2C AO090038000022;ebi_biotype=protein_coding
AN10200	0.357416	0.201737	NA	-0.261498	0.372735	NA	NA	NA	NA	NA	NA	NA	NA	NA	NA	NA	671	NA	ID=AN10200;Name=rpf2;description=Ribosome assembly factor;ebi_biotype=protein_coding
AN10201	-0.349785	0.0120244	NA	-0.345383	0.0147433	NA	NA	NA	NA	NA	NA	NA	NA	NA	NA	NA	NA	NA	ID=AN10201;description=Ortholog of A. fumigatus Af293 : Afu8g04826%2C A. niger CBS 513.88 : An16g07990%2C A. oryzae RIB40 : AO090005000664%2C Neosartorya fischeri NRRL 181 : NFIA_097640 and Aspergillus wentii : Aspwe1_0645178;ebi_biotype=protein_coding
AN10203	0.158567	0.32227	NA	0.0568329	0.748161	NA	NA	NA	NA	NA	NA	NA	NA	NA	NA	NA	NA	NA	ID=AN10203;description=Has domain(s) with predicted metal ion transmembrane transporter activity%2C role in metal ion transport%2C transmembrane transport and membrane localization;ebi_biotype=protein_coding
AN10204	-0.427539	0.0633045	NA	-0.373958	0.119677	NA	NA	NA	NA	NA	NA	NA	NA	NA	NA	NA	NA	NA	ID=AN10204;description=Ortholog of A. oryzae RIB40 : AO090026000169 and Aspergillus flavus NRRL 3357 : AFL2T_07074;ebi_biotype=protein_coding
AN10205	0.266303	0.274194	NA	0.276672	0.248367	NA	NA	NA	NA	NA	NA	NA	NA	NA	NA	NA	NA	NA	ID=AN10205;description=Ortholog(s) have role in mitochondrial translation and mitochondrion localization;ebi_biotype=protein_coding
AN10206	-0.33984	0.00810163	NA	-0.0619556	0.689587	NA	NA	NA	NA	NA	NA	NA	NA	NA	NA	NA	NA	NA	ID=AN10206;description=Has domain(s) with predicted role in anaphase-promoting complex-dependent proteasomal ubiquitin-dependent protein catabolic process%2C regulation of mitotic metaphase/anaphase transition and anaphase-promoting complex localization;ebi_biotype=protein_coding
AN10207	0.109682	0.769018	NA	0.14074	0.700087	NA	NA	NA	NA	NA	NA	NA	NA	NA	NA	534	NA	534	ID=AN10207;description=Has domain(s) with predicted role in transmembrane transport and integral component of membrane localization;ebi_biotype=protein_coding
AN10208	0.889188	6.5e-07	NA	0.654618	0.000213678	NA	NA	NA	NA	NA	NA	NA	NA	NA	NA	NA	NA	NA	ID=AN10208;Name=csnH;description=COP9 signalosome complex subunit 8;ebi_biotype=protein_coding
AN10209	-1.34218	5.57e-09	-1	-1.4109	1.6e-09	-1	NA	NA	NA	NA	NA	NA	NA	NA	NA	NA	NA	NA	ID=AN10209;description=Ortholog of A. oryzae RIB40 : AO090005000644%2C Neosartorya fischeri NRRL 181 : NFIA_097790%2C Aspergillus kawachii : Aspka1_0179507 and Aspergillus clavatus NRRL 1 : ACLA_058380;ebi_biotype=protein_coding
AN1021	-1.36832	8.72e-12	-1	-0.970914	2.57e-06	NA	NA	NA	NA	NA	NA	NA	NA	NA	NA	NA	NA	NA	ID=AN1021;description=Ortholog of A. fumigatus Af293 : Afu1g12980%2C A. oryzae RIB40 : AO090012000595%2C Aspergillus wentii : Aspwe1_0498638%2C Aspergillus sydowii : Aspsy1_0053349 and Aspergillus terreus NIH2624 : ATET_00493;ebi_biotype=protein_coding
AN10210	0.801916	0.0735929	NA	0.144251	0.789963	NA	NA	NA	NA	NA	NA	NA	NA	NA	NA	NA	NA	NA	ID=AN10210;description=Has domain(s) with predicted carbon-nitrogen ligase activity%2C with glutamine as amido-N-donor%2C hydrolase activity%2C acting on carbon-nitrogen (but not peptide) bonds%2C in linear amides activity;ebi_biotype=protein_coding
AN10211	-0.518606	0.113572	NA	-0.543863	0.104842	NA	NA	NA	NA	NA	NA	NA	NA	NA	NA	NA	NA	NA	ID=AN10211;description=Ortholog of A. fumigatus Af293 : Afu8g04970%2C A. niger CBS 513.88 : An16g07840%2C A. oryzae RIB40 : AO090005000645%2C Neosartorya fischeri NRRL 181 : NFIA_097780 and Aspergillus clavatus NRRL 1 : ACLA_058370;ebi_biotype=protein_coding
AN10212	0.211224	0.303076	NA	0.162646	0.448619	NA	NA	NA	NA	NA	NA	NA	NA	NA	NA	NA	NA	NA	ID=AN10212;description=Ortholog(s) have mitochondrion localization;ebi_biotype=protein_coding
AN10213	0.173916	0.159258	NA	-0.293791	0.0127091	NA	NA	NA	NA	NA	NA	NA	157	157	NA	157	157	NA	ID=AN10213;description=Ortholog(s) have role in CVT pathway%2C late endosome to vacuole transport%2C pexophagy%2C phosphatidylinositol biosynthetic process%2C piecemeal microautophagy of nucleus%2C retrograde transport%2C endosome to Golgi;ebi_biotype=protein_coding
AN10214	-1.83059	8.94e-27	-1	-1.82258	1.48e-26	-1	NA	NA	NA	NA	NA	NA	78	78	78	78	78	78	ID=AN10214;description=Ortholog(s) have cytosol localization;ebi_biotype=protein_coding
AN10215	0.130254	0.395292	NA	-0.0687655	0.678993	NA	NA	NA	NA	NA	NA	NA	NA	NA	NA	NA	NA	NA	ID=AN10215;Name=pexE;description=Putative peroxisomal targeting signal 1 (PTS1) receptor protein;ebi_biotype=protein_coding
AN10216	-0.30681	0.0424736	NA	-0.483262	0.00129762	NA	NA	NA	NA	NA	NA	NA	NA	NA	NA	NA	NA	NA	ID=AN10216;description=Ortholog of A. fumigatus Af293 : Afu8g05640%2C A. niger CBS 513.88 : An15g04470%2C A. oryzae RIB40 : AO090005000578%2C Aspergillus wentii : Aspwe1_0118846 and Aspergillus sydowii : Aspsy1_0055743;ebi_biotype=protein_coding
AN10217	-0.924727	0.0347482	NA	0.445307	0.359293	NA	NA	NA	NA	NA	NA	NA	NA	NA	NA	NA	NA	NA	ID=AN10217;description=Ortholog(s) have oxidoreductase activity%2C acting on CH-OH group of donors activity and cytosol%2C nucleus localization;ebi_biotype=protein_coding
AN10218	-0.431087	0.343395	NA	0.588075	0.195994	NA	NA	NA	NA	NA	NA	NA	NA	NA	NA	NA	NA	NA	ID=AN10218;description=protein of unknown function;ebi_biotype=protein_coding
AN10219	-0.890085	0.000291115	NA	-0.0592448	0.851103	NA	NA	NA	NA	NA	NA	NA	192	192	192	192	192	192	ID=AN10219;description=Transcript induced in response to calcium dichloride in a CrzA-dependent manner;ebi_biotype=protein_coding
AN1022	-2.22755	4.41e-26	-1	-1.63271	2.64e-14	-1	NA	NA	NA	NA	NA	NA	NA	NA	NA	NA	NA	NA	ID=AN1022;description=Ortholog(s) have role in potassium ion transport%2C proton transport and integral component of mitochondrial inner membrane localization;ebi_biotype=protein_coding
AN10220	0.916781	1.52e-05	NA	1.20529	1.41e-08	1	NA	NA	NA	NA	NA	NA	NA	NA	NA	NA	NA	NA	ID=AN10220;Name=ccp1;description=Putative cytochrome c peroxidase;ebi_biotype=protein_coding
AN10221	0.309145	0.213632	NA	-0.357492	0.154509	NA	NA	NA	NA	NA	NA	NA	NA	NA	NA	NA	NA	NA	ID=AN10221;description=Has domain(s) with predicted transporter activity%2C role in transmembrane transport and integral component of membrane%2C plasma membrane localization;ebi_biotype=protein_coding
AN10222	-1.66657	1.15e-19	-1	-2.068	1.02e-29	-1	NA	-42	NA	NA	-42	NA	NA	NA	NA	NA	NA	NA	ID=AN10222;description=Ortholog(s) have glucose-6-phosphate 1-epimerase activity and cytoplasm%2C nucleus localization;ebi_biotype=protein_coding
AN10223	-0.534612	0.00552941	NA	-0.164099	0.456641	NA	NA	NA	NA	NA	NA	NA	NA	NA	NA	NA	NA	NA	ID=AN10223;description=Putative 1-Cys peroxiredoxin;ebi_biotype=protein_coding
AN10224	-0.824823	0.000200902	NA	-0.692361	0.00266032	NA	NA	NA	NA	NA	NA	NA	NA	NA	NA	NA	NA	NA	ID=AN10224;Name=dph4;description=Possible role in diphthamide biosynthesis;ebi_biotype=protein_coding
AN10225	0.728628	0.0378169	NA	0.799978	0.0234136	NA	NA	NA	NA	NA	NA	NA	NA	NA	NA	NA	NA	NA	ID=AN10225;description=Ortholog(s) have structural molecule activity%2C role in cellular protein localization%2C mitotic sister chromatid segregation%2C mitotic spindle organization and cytoplasm%2C mitotic spindle pole body%2C nucleus localization;ebi_biotype=protein_coding
AN10226	0.427045	0.438063	NA	0.61059	0.302049	NA	NA	NA	NA	NA	NA	NA	NA	NA	NA	NA	NA	NA	ID=AN10226;description=Has domain(s) with predicted metal ion binding activity;ebi_biotype=protein_coding
AN10227	0.878814	1.61e-07	NA	0.709675	2.82e-05	NA	NA	NA	NA	NA	NA	NA	NA	NA	NA	NA	NA	NA	ID=AN10227;description=Ortholog(s) have role in positive regulation of cell-substrate adhesion%2C regulation of filamentous growth%2C signal transduction involved in conjugation with cellular fusion and endoplasmic reticulum localization;ebi_biotype=protein_coding
AN10229	-1.16529	3.18e-09	-1	-0.528103	0.0117113	NA	NA	NA	NA	NA	NA	NA	NA	NA	NA	NA	NA	NA	ID=AN10229;Name=ndiC;description=Ortholog(s) have role in ascospore formation%2C mitochondrial respiratory chain complex I assembly%2C programmed cell death and mitochondrion%2C plasma membrane localization;ebi_biotype=protein_coding
AN1023	1.10043	4.74e-08	1	0.870483	2.47e-05	NA	NA	NA	NA	NA	NA	NA	NA	NA	NA	NA	NA	NA	ID=AN1023;Name=sagA;description=Protein that plays a role in sensitivity to DNA-damaging agents;ebi_biotype=protein_coding
AN10230	0.210709	0.586822	NA	0.687968	0.0445921	NA	NA	NA	NA	NA	NA	NA	NA	NA	NA	NA	NA	NA	ID=AN10230;description=Ortholog(s) have S-methyl-5-thioadenosine phosphorylase activity%2C mRNA binding activity%2C role in L-methionine biosynthetic process from methylthioadenosine%2C glutamate biosynthetic process and cytosol%2C nucleus localization;ebi_biotype=protein_coding
AN10232	0.995487	0.118157	NA	0.622497	0.373258	NA	NA	NA	NA	NA	NA	NA	NA	NA	NA	NA	NA	NA	ID=AN10232;description=Ortholog(s) have nucleolus localization;ebi_biotype=protein_coding
AN10233	-7.87703	4.48e-97	-1	-8.71418	5.69e-112	-1	133,153	133,153	103	133,153	133,153	103	6,127	6,127	6,127	6,127	6,127	6,127	ID=AN10233;description=Has domain(s) with predicted NADP binding%2C coenzyme binding%2C oxidoreductase activity%2C acting on the CH-OH group of donors%2C NAD or NADP as acceptor%2C phosphogluconate dehydrogenase (decarboxylating) activity;ebi_biotype=protein_coding
AN10234	-0.418768	0.323461	NA	-0.446717	0.317367	NA	NA	NA	NA	NA	NA	NA	NA	NA	NA	NA	NA	NA	ID=AN10234;Name=ngn10;description=Putative GNAT-type acetyltransferase;ebi_biotype=protein_coding
AN10235	1.22099	5.71e-11	1	0.0965752	0.675521	NA	NA	NA	NA	NA	NA	NA	NA	NA	NA	690	NA	NA	ID=AN10235;description=Ortholog of A. fumigatus Af293 : Afu2g04400%2C A. niger CBS 513.88 : An11g03330%2C A. oryzae RIB40 : AO090003001565%2C Aspergillus wentii : Aspwe1_0120274 and Aspergillus terreus NIH2624 : ATET_06071;ebi_biotype=protein_coding
AN10236	0.704464	7.55e-05	NA	0.501605	0.00539171	NA	NA	NA	NA	NA	NA	NA	NA	NA	NA	NA	NA	NA	ID=AN10236;description=Has domain(s) with predicted zinc ion binding activity and nucleus localization;ebi_biotype=protein_coding
AN10237	-1.52437	6.2e-11	-1	-1.2756	9.23e-08	-1	NA	NA	NA	NA	NA	NA	NA	NA	NA	NA	NA	NA	ID=AN10237;description=Has domain(s) with predicted iron-sulfur cluster binding%2C structural molecule activity and role in iron-sulfur cluster assembly;ebi_biotype=protein_coding
AN10238	1.48895	0.00791521	1	-1.84482	0.00107391	-1	NA	NA	NA	NA	NA	NA	NA	NA	NA	NA	NA	NA	ID=AN10238;Name=ngn21;description=Putative GNAT-type acetyltransferase;ebi_biotype=protein_coding
AN10239	0.226961	0.286252	NA	0.239354	0.274057	NA	NA	NA	NA	NA	NA	NA	NA	NA	NA	NA	NA	NA	ID=AN10239;description=Ortholog(s) have mRNA (guanine-N7-)-methyltransferase activity and role in 7-methylguanosine mRNA capping%2C RNA (guanine-N7)-methylation%2C cellular response to drug%2C mRNA methylation;ebi_biotype=protein_coding
AN1024	1.121	1.12e-05	1	0.160529	0.602655	NA	NA	NA	NA	NA	NA	NA	NA	NA	NA	NA	NA	NA	ID=AN1024;description=Ortholog(s) have role in mitotic recombination;ebi_biotype=protein_coding
AN10240	2.54521	1.61e-13	1	1.45477	1.26e-05	1	NA	NA	NA	NA	NA	NA	NA	NA	NA	NA	NA	NA	ID=AN10240;description=Has domain(s) with predicted SUMO transferase activity%2C zinc ion binding activity;ebi_biotype=protein_coding
AN10241	-0.514604	0.00754878	NA	-0.646178	0.000939267	NA	NA	NA	NA	NA	NA	NA	NA	NA	NA	NA	NA	NA	ID=AN10241;description=Ortholog(s) have role in protein N-linked glycosylation%2C protein localization to Golgi apparatus%2C protein processing%2C proteolysis involved in cellular protein catabolic process;ebi_biotype=protein_coding
AN10242	0.649021	0.0678176	NA	0.221266	0.571908	NA	NA	NA	NA	NA	NA	NA	NA	NA	NA	NA	NA	NA	ID=AN10242;description=protein of unknown function;ebi_biotype=protein_coding
AN10243	0.181799	0.356184	NA	0.124726	0.55432	NA	NA	NA	NA	NA	NA	NA	NA	NA	NA	908	583,907,908	908	ID=AN10243;description=Ortholog(s) have cytoplasm%2C nucleus localization;ebi_biotype=protein_coding
AN10247	0.706245	0.000429683	NA	0.00401401	0.988198	NA	NA	NA	NA	NA	NA	NA	NA	NA	NA	NA	NA	NA	ID=AN10247;description=Ortholog of A. fumigatus Af293 : Afu2g04390%2C A. oryzae RIB40 : AO090003000225%2C Aspergillus wentii : Aspwe1_0046123 and Aspergillus terreus NIH2624 : ATET_06072;ebi_biotype=protein_coding
AN10248	-0.725754	5.05e-06	NA	-0.379528	0.0254692	NA	NA	NA	NA	NA	NA	NA	NA	NA	NA	NA	NA	NA	ID=AN10248;description=Ortholog(s) have electron carrier activity%2C iron ion binding%2C zinc ion binding activity%2C role in peptidyl-diphthamide biosynthetic process from peptidyl-histidine%2C tRNA wobble uridine modification and cytosol%2C nucleus localization;ebi_biotype=protein_coding
AN10249	-1.30239	2.57e-10	-1	-0.858892	4.89e-05	NA	NA	NA	NA	NA	NA	NA	NA	NA	NA	NA	NA	NA	ID=AN10249;description=Ortholog(s) have aminoacyl-tRNA hydrolase activity%2C role in negative regulation of proteasomal ubiquitin-dependent protein catabolic process and mitochondrial outer membrane localization;ebi_biotype=protein_coding
AN1025	1.76403	2.58e-21	1	1.04204	4.78e-08	1	NA	NA	NA	NA	NA	NA	NA	NA	NA	NA	NA	NA	ID=AN1025;description=Predicted GTPase activating protein;ebi_biotype=protein_coding
AN10250	-5.74166	5.99e-62	-1	-5.55832	2.34e-54	-1	87,127	77	57	87,127	77	57	106,107	106,107	106,107	106,107	106,107	106,107	ID=AN10250;description=Putative protein of unknown function;ebi_biotype=protein_coding
AN10251	-1.45011	5.44e-14	-1	-1.49189	2.05e-14	-1	NA	NA	NA	NA	NA	NA	NA	NA	NA	NA	NA	NA	ID=AN10251;description=Ortholog(s) have nuclear localization sequence binding%2C ubiquitin binding activity%2C role in response to ethanol and cytosol localization;ebi_biotype=protein_coding
AN10252	-0.288255	0.279924	NA	-0.266424	0.347035	NA	NA	NA	NA	NA	NA	NA	NA	NA	NA	NA	NA	NA	ID=AN10252;description=Ortholog of A. fumigatus Af293 : Afu4g10320%2C A. niger CBS 513.88 : An04g06600%2C A. oryzae RIB40 : AO090003001189%2C Aspergillus wentii : Aspwe1_0166765 and Aspergillus sydowii : Aspsy1_0084447;ebi_biotype=protein_coding
AN10253	0.713452	0.00190627	NA	0.523763	0.0259537	NA	NA	NA	NA	NA	NA	NA	NA	NA	NA	NA	NA	NA	ID=AN10253;description=Ortholog(s) have role in maintenance of DNA trinucleotide repeats%2C mitotic sister chromatid cohesion and Ctf18 RFC-like complex localization;ebi_biotype=protein_coding
AN10254	0.283324	0.102982	NA	-0.140254	0.449205	NA	NA	NA	NA	NA	NA	NA	NA	NA	NA	NA	NA	NA	ID=AN10254;description=Ortholog of A. fumigatus Af293 : Afu4g10530%2C A. niger CBS 513.88 : An04g06150%2C Aspergillus wentii : Aspwe1_0047458%2C Aspergillus sydowii : Aspsy1_0053923 and Aspergillus terreus NIH2624 : ATET_04011;ebi_biotype=protein_coding
AN10255	0.0319775	0.903442	NA	0.196052	0.329434	NA	NA	NA	NA	NA	NA	NA	NA	NA	NA	NA	NA	NA	ID=AN10255;description=Ortholog of A. fumigatus Af293 : Afu4g10440%2C A. niger CBS 513.88 : An04g06310%2C A. oryzae RIB40 : AO090003001168%2C Neosartorya fischeri NRRL 181 : NFIA_105630 and Aspergillus wentii : Aspwe1_0166753;ebi_biotype=protein_coding
AN10256	-0.402683	0.846672	NA	1.12699	0.567256	NA	NA	NA	NA	NA	NA	NA	NA	NA	NA	NA	NA	NA	ID=AN10256;description=RNA-directed DNA polymerase%2C putative;ebi_biotype=protein_coding
AN10257	-0.367808	0.00331459	NA	-0.352	0.00619579	NA	NA	NA	NA	NA	NA	NA	NA	NA	NA	NA	NA	NA	ID=AN10257;description=Ortholog(s) have mRNA binding activity%2C role in telomere maintenance and cytoplasm%2C nucleus localization;ebi_biotype=protein_coding
AN10258	0.53242	0.0109965	NA	0.260048	0.235973	NA	NA	NA	NA	NA	NA	NA	NA	NA	NA	NA	NA	NA	ID=AN10258;description=Ortholog(s) have anaphase-promoting complex%2C cytosol localization;ebi_biotype=protein_coding
AN10259	1.15661	0.000602692	1	0.850824	0.017117	NA	NA	NA	NA	NA	NA	NA	NA	NA	NA	NA	NA	NA	ID=AN10259;Name=CYP532A4;description=Putative cytochrome P450;ebi_biotype=protein_coding
AN1026	0.913192	2.51e-06	NA	0.255007	0.242134	NA	NA	NA	NA	NA	NA	NA	NA	NA	NA	NA	NA	NA	ID=AN1026;description=Has domain(s) with predicted role in attachment of spindle microtubules to kinetochore%2C mitotic spindle organization in nucleus and DASH complex%2C mitotic spindle localization;ebi_biotype=protein_coding
AN10260	-4.66685	5.83e-61	-1	-4.1229	1.09e-47	-1	124	54	NA	124	54	NA	85,111	84,85,111	85,111	85,111	84,85,111	85,111	ID=AN10260;description=Intracellular%2C menadione stress-induced protein;ebi_biotype=protein_coding
AN10261	1.27393	2.41e-06	1	0.612108	0.0347618	NA	NA	NA	NA	NA	NA	NA	NA	NA	NA	NA	NA	NA	ID=AN10261;description=Ortholog(s) have role in syncytium formation by plasma membrane fusion;ebi_biotype=protein_coding
AN10262	-0.630404	0.0114803	NA	-0.739133	0.00350737	NA	NA	NA	NA	NA	NA	NA	NA	NA	NA	NA	NA	NA	ID=AN10262;description=Has domain(s) with predicted RNA polymerase II transcription factor activity%2C sequence-specific DNA binding%2C transcription factor activity%2C sequence-specific DNA binding%2C zinc ion binding activity;ebi_biotype=protein_coding
AN10263	-0.560283	0.000544614	NA	-0.558236	0.000815077	NA	NA	NA	NA	NA	NA	NA	NA	NA	NA	NA	NA	NA	ID=AN10263;description=Ortholog of A. niger CBS 513.88 : An11g05450%2C A. oryzae RIB40 : AO090023000304%2C Aspergillus wentii : Aspwe1_0054870 and Aspergillus terreus NIH2624 : ATET_05948;ebi_biotype=protein_coding
AN10264	-2.79303	1.57e-53	-1	-2.43651	2.18e-40	-1	NA	NA	NA	NA	NA	NA	NA	NA	NA	NA	NA	NA	ID=AN10264;description=Ortholog of A. oryzae RIB40 : AO090003000305%2C Aspergillus wentii : Aspwe1_0046218%2C Aspergillus versicolor : Aspve1_0080260 and Aspergillus clavatus NRRL 1 : ACLA_089630;ebi_biotype=protein_coding
AN10265	0.159695	0.476222	NA	-0.0855949	0.719349	NA	NA	NA	NA	NA	NA	NA	NA	NA	NA	NA	NA	NA	ID=AN10265;description=Ortholog(s) have alpha-1%2C6-mannosyltransferase activity%2C role in protein N-linked glycosylation and alpha-1%2C6-mannosyltransferase complex%2C endoplasmic reticulum localization;ebi_biotype=protein_coding
AN10266	-0.397104	0.00732278	NA	-0.867297	1.75e-09	NA	NA	NA	NA	NA	NA	NA	NA	NA	NA	NA	NA	NA	ID=AN10266;description=Putative ubiquitin-activating enzyme;ebi_biotype=protein_coding
AN10267	1.49855	6.17e-05	1	-0.0164811	0.972873	NA	NA	NA	NA	NA	NA	NA	NA	NA	NA	NA	NA	NA	ID=AN10267;description=Has domain(s) with predicted role in transmembrane transport and integral component of membrane localization;ebi_biotype=protein_coding
AN10268	1.5777	2.82e-11	1	1.06753	3.17e-05	1	NA	NA	NA	NA	NA	NA	NA	NA	NA	NA	NA	NA	ID=AN10268;description=protein of unknown function;ebi_biotype=protein_coding
AN10269	0.0713729	0.844217	NA	0.507564	0.0783078	NA	NA	NA	NA	NA	NA	NA	NA	NA	NA	NA	NA	NA	ID=AN10269;description=Has domain(s) with predicted oxidoreductase activity and role in metabolic process;ebi_biotype=protein_coding
AN1027	-1.23513	4.94e-20	-1	-1.21069	7.67e-19	-1	NA	NA	NA	NA	NA	NA	NA	NA	374	NA	NA	374	ID=AN1027;description=Ortholog of A. fumigatus Af293 : Afu1g12660%2C A. niger CBS 513.88 : An08g05410%2C A. oryzae RIB40 : AO090012000716%2C Aspergillus wentii : Aspwe1_0040406 and Aspergillus sydowii : Aspsy1_0038316;ebi_biotype=protein_coding
AN10270	-1.08234	0.104783	NA	0.434745	0.595841	NA	NA	NA	NA	NA	NA	NA	NA	NA	NA	NA	NA	NA	ID=AN10270;description=Ortholog of A. fumigatus Af293 : Afu2g15720%2C A. niger CBS 513.88 : An15g05970%2C A. oryzae RIB40 : AO090012000253%2C Neosartorya fischeri NRRL 181 : NFIA_090950 and Aspergillus wentii : Aspwe1_0182342;ebi_biotype=protein_coding
AN10271	-0.23128	0.272912	NA	-0.11724	0.613296	NA	NA	NA	NA	NA	NA	NA	NA	NA	NA	NA	NA	NA	ID=AN10271;description=Ortholog of A. fumigatus Af293 : Afu2g15710%2C A. niger CBS 513.88 : An15g05960%2C A. oryzae RIB40 : AO090012000254%2C Aspergillus clavatus NRRL 1 : ACLA_074660 and Aspergillus niger ATCC 1015 : 200760-mRNA;ebi_biotype=protein_coding
AN10272	-1.47682	1.01e-13	-1	-0.851267	4.3e-05	NA	NA	NA	NA	NA	NA	NA	NA	NA	NA	NA	NA	NA	ID=AN10272;description=Ortholog of A. fumigatus Af293 : Afu2g15690%2C Aspergillus wentii : Aspwe1_0170945%2C Aspergillus clavatus NRRL 1 : ACLA_074640 and Aspergillus zonatus : Aspzo1_0138260;ebi_biotype=protein_coding
AN10273	-1.52664	3.2e-24	-1	-1.05718	5.29e-12	-1	NA	NA	NA	NA	NA	NA	NA	NA	78	NA	NA	78	ID=AN10273;Name=gst3;description=Putative glutathione S-transferase;ebi_biotype=protein_coding
AN10274	-0.645884	0.0733287	NA	-0.455455	0.281468	NA	NA	NA	NA	NA	NA	NA	NA	NA	NA	NA	NA	NA	ID=AN10274;Name=rhgB;description=Putative rhamnogalacturonan hydrolase;ebi_biotype=protein_coding
AN10277	-0.306167	0.501138	NA	-0.370139	0.372679	NA	NA	NA	NA	NA	NA	NA	NA	NA	NA	NA	NA	NA	ID=AN10277;Name=rhaA;description=Protein with rhamnogalacturonan acetylesterase activity%2C involved in degradation of pectin;ebi_biotype=protein_coding
AN10278	0.316772	0.0378367	NA	0.683066	3.39e-06	NA	NA	NA	NA	NA	NA	NA	NA	NA	NA	NA	NA	NA	ID=AN10278;description=Ortholog(s) have cytosol%2C mitochondrion%2C nucleus localization;ebi_biotype=protein_coding
AN1028	2.61377	8.86e-29	1	-0.323804	0.239197	NA	NA	NA	NA	NA	NA	NA	NA	NA	NA	NA	NA	NA	ID=AN1028;description=Has domain(s) with predicted RNA polymerase II transcription factor activity%2C sequence-specific DNA binding%2C zinc ion binding activity%2C role in regulation of transcription%2C DNA-templated and nucleus localization;ebi_biotype=protein_coding
AN10280	0.248544	0.25253	NA	0.6566	0.00113393	NA	NA	NA	NA	NA	NA	NA	NA	NA	NA	NA	NA	NA	ID=AN10280;description=Ortholog(s) have rDNA binding activity;ebi_biotype=protein_coding
AN10281	0.711748	4.94e-06	NA	0.526704	0.00101004	NA	NA	NA	NA	NA	NA	NA	NA	NA	NA	NA	NA	NA	ID=AN10281;description=Ortholog(s) have role in dephosphorylation;ebi_biotype=protein_coding
AN10282	0.134883	0.528213	NA	-0.0654649	0.770927	NA	NA	NA	NA	NA	NA	NA	NA	NA	NA	NA	NA	NA	ID=AN10282;description=Ortholog(s) have cytosol%2C nucleus localization;ebi_biotype=protein_coding
AN10283	-1.3416	7.79e-20	-1	-1.0147	1.27e-11	-1	NA	NA	NA	NA	NA	NA	59	58,59	59	59	58,59	59	ID=AN10283;Name=tah18;description=Has domain(s) with predicted FMN binding%2C iron ion binding%2C oxidoreductase activity and role in oxidation-reduction process;ebi_biotype=protein_coding
AN10285	1.94161	8.55e-18	1	0.765121	0.00148623	NA	NA	NA	595	NA	NA	595	NA	NA	NA	NA	NA	NA	ID=AN10285;description=Ortholog of A. fumigatus Af293 : Afu5g10660%2C A. niger CBS 513.88 : An14g04040%2C A. oryzae RIB40 : AO090010000472%2C Aspergillus wentii : Aspwe1_0050403 and Aspergillus terreus NIH2624 : ATET_07619;ebi_biotype=protein_coding
AN10286	0.0501874	0.884602	NA	-0.258672	0.327242	NA	NA	NA	NA	NA	NA	NA	NA	NA	NA	NA	NA	NA	ID=AN10286;description=Has domain(s) with predicted role in transmembrane transport and integral component of membrane localization;ebi_biotype=protein_coding
AN10287	-7.4122	1.45e-85	-1	-7.81015	6.17e-79	-1	NA	NA	NA	NA	NA	NA	128,414	83,128,414	128,414	128,414	83,128,414	128,414	ID=AN10287;description=Has domain(s) with predicted FAD binding%2C oleate hydratase activity and role in fatty acid metabolic process;ebi_biotype=protein_coding
AN10288	-1.04896	0.000358099	-1	-0.703668	0.0276713	NA	NA	NA	NA	NA	NA	NA	NA	NA	NA	NA	NA	NA	ID=AN10288;description=protein of unknown function;ebi_biotype=protein_coding
AN10289	-7.89705	1.28e-10	-1	-1.89548	0.176805	NA	NA	NA	NA	NA	NA	NA	NA	NA	NA	NA	NA	NA	ID=AN10289;description=Putative dimethyl-allyl-tryptophan synthase (DMATS)-type aromatic prenyltransferase;ebi_biotype=protein_coding
AN1029	6.52189	2.49e-72	1	2.40562	7.29e-11	1	NA	NA	NA	NA	NA	NA	NA	NA	NA	NA	NA	NA	ID=AN1029;Name=afoA;description=Asperfuranone cluster transcription factor afoA;ebi_biotype=protein_coding
AN10290	-0.357036	0.0785759	NA	-0.642485	0.00110367	NA	NA	NA	NA	NA	NA	NA	NA	NA	NA	NA	NA	NA	ID=AN10290;description=Has domain(s) with predicted FMN binding%2C oxidoreductase activity%2C oxidoreductase activity%2C acting on the CH-NH2 group of donors%2C pyridoxamine-phosphate oxidase activity;ebi_biotype=protein_coding
AN10292	-1.41893	5.24e-14	-1	-1.44315	3.61e-14	-1	NA	NA	NA	NA	NA	NA	NA	NA	NA	NA	NA	NA	ID=AN10292;description=Ortholog of A. fumigatus Af293 : Afu5g10455%2C A. niger CBS 513.88 : An14g04320%2C A. oryzae RIB40 : AO090010000491%2C Aspergillus wentii : Aspwe1_0038732 and Aspergillus sydowii : Aspsy1_0054224;ebi_biotype=protein_coding
AN10293	-1.80614	1.51e-13	-1	-1.97466	6.03e-14	-1	NA	NA	NA	NA	NA	NA	NA	NA	NA	NA	NA	NA	ID=AN10293;description=Ortholog of A. fumigatus Af293 : Afu5g09950%2C Aspergillus glaucus : Aspgl1_0181943%2C Aspergillus flavus NRRL 3357 : AFL2T_11694 and Neosartorya fischeri NRRL 181 : NFIA_077320;ebi_biotype=protein_coding
AN10294	-1.22128	0.000277962	-1	-1.47408	1.18e-05	-1	NA	NA	NA	NA	NA	NA	NA	NA	NA	NA	NA	NA	ID=AN10294;description=Putative Zn(II)2Cys6 transcription factor;ebi_biotype=protein_coding
AN10295	0.196607	0.236366	NA	0.70417	8.02e-06	NA	NA	NA	NA	NA	NA	NA	NA	NA	NA	NA	NA	NA	ID=AN10295;description=B-zip transcription factor%2C putative;ebi_biotype=protein_coding
AN10296	-3.25519	0.000346703	-1	1.13512	0.311598	NA	NA	NA	NA	NA	NA	NA	NA	NA	NA	NA	NA	NA	ID=AN10296;description=Ortholog(s) have fumarate reductase (NADH) activity%2C role in cellular response to anoxia and cytosol%2C mitochondrion%2C plasma membrane%2C ribosome localization;ebi_biotype=protein_coding
AN10297	-1.22313	0.0233713	-1	-0.624037	0.295594	NA	NA	NA	NA	NA	NA	NA	NA	NA	NA	NA	NA	NA	ID=AN10297;description=NAD-binding acyl CoA synthetase%2C putative;ebi_biotype=protein_coding
AN10298	-0.206996	0.176977	NA	0.0647708	0.710014	NA	NA	NA	NA	NA	NA	NA	NA	NA	NA	NA	NA	NA	ID=AN10298;description=3-phosphoserine aminotransferase;ebi_biotype=protein_coding
AN10299	0.728088	0.00922017	NA	1.60456	9.21e-09	1	NA	NA	NA	NA	NA	NA	NA	NA	NA	NA	NA	NA	ID=AN10299;description=Has domain(s) with predicted carboxy-lyase activity%2C catalytic activity%2C pyridoxal phosphate binding activity and role in carboxylic acid metabolic process%2C cellular amino acid metabolic process;ebi_biotype=protein_coding
AN1030	9.55993	2.31e-22	1	1.94708	0.0585286	NA	NA	NA	NA	NA	NA	NA	NA	NA	NA	NA	NA	NA	ID=AN1030;description=oxidoreductase%2C putative;ebi_biotype=protein_coding
AN10300	-1.29933	1.22e-08	-1	-0.198036	0.497562	NA	NA	NA	NA	NA	NA	NA	NA	NA	NA	NA	NA	NA	ID=AN10300;description=Putative Zn(II)2Cys6 transcription factor;ebi_biotype=protein_coding
AN10301	1.19989	1.26e-09	1	0.431345	0.0392803	NA	NA	NA	NA	NA	NA	NA	NA	NA	NA	NA	NA	NA	ID=AN10301;description=Ortholog of A. fumigatus Af293 : Afu2g14340%2C A. niger CBS 513.88 : An08g01260%2C An02g00910%2C A. oryzae RIB40 : AO090103000486 and Aspergillus wentii : Aspwe1_0072512%2C Aspwe1_0148005;ebi_biotype=protein_coding
AN10302	1.01379	0.00879606	1	-0.431093	0.367983	NA	NA	NA	NA	NA	NA	NA	NA	NA	NA	NA	NA	NA	ID=AN10302;description=Ortholog of A. nidulans FGSC A4 : AN3342%2C AN4609%2C A. fumigatus Af293 : Afu7g06670%2C A. niger CBS 513.88 : An04g04320%2C An16g05670%2C An04g03250 and A. oryzae RIB40 : AO090011000012;ebi_biotype=protein_coding
AN10303	-3.14975	1.78e-39	-1	-3.72801	1.7e-53	-1	NA	NA	NA	NA	NA	NA	92	NA	92	92	NA	92	ID=AN10303;description=Ortholog of A. fumigatus Af293 : Afu2g13870%2C A. niger CBS 513.88 : An02g05230%2C A. oryzae RIB40 : AO090026000190%2C Neosartorya fischeri NRRL 181 : NFIA_089040 and Aspergillus wentii : Aspwe1_0032169;ebi_biotype=protein_coding
AN10304	-0.421624	0.0523079	NA	-0.119616	0.634169	NA	NA	NA	NA	NA	NA	NA	NA	NA	NA	NA	NA	NA	ID=AN10304;description=Ortholog(s) have mitochondrial membrane localization;ebi_biotype=protein_coding
AN10305	-2.57616	9.24e-05	-1	1.02965	0.185517	NA	NA	NA	NA	NA	NA	NA	NA	NA	NA	NA	NA	NA	ID=AN10305;description=Has domain(s) with predicted hydrogen ion transmembrane transporter activity and role in ATP hydrolysis coupled proton transport;ebi_biotype=protein_coding
AN10306	-0.502869	0.00370269	NA	-0.0520646	0.810283	NA	NA	NA	NA	NA	NA	NA	NA	NA	126	NA	NA	126	ID=AN10306;Name=candA-N;description=Cullin-associated NEDD8-dissociated protein 1%2C N-terminal part;ebi_biotype=protein_coding
AN10307	0.744667	1.07e-05	NA	0.389804	0.0322233	NA	NA	NA	NA	NA	NA	NA	NA	NA	NA	NA	NA	NA	ID=AN10307;description=Has domain(s) with predicted zinc ion binding activity;ebi_biotype=protein_coding
AN10308	0.171868	0.408447	NA	0.376084	0.0459266	NA	NA	NA	NA	NA	NA	NA	NA	NA	NA	NA	NA	NA	ID=AN10308;description=Ortholog(s) have mitochondrion localization;ebi_biotype=protein_coding
AN10309	-0.680837	0.00126807	NA	0.353692	0.130101	NA	NA	NA	NA	NA	NA	NA	NA	NA	NA	615	NA	615	ID=AN10309;description=Putative chitin deacetylase;ebi_biotype=protein_coding
AN1031	10.3897	2.25e-19	1	0.742182	0.595558	NA	NA	NA	NA	NA	NA	NA	NA	NA	NA	NA	NA	NA	ID=AN1031;Name=afoB;description=Putative efflux pump;ebi_biotype=protein_coding
AN10310	0.711005	0.0637818	NA	-0.193842	0.662921	NA	NA	NA	NA	NA	NA	NA	NA	NA	NA	NA	NA	NA	ID=AN10310;description=protein of unknown function;ebi_biotype=protein_coding
AN10311	1.73381	8.68e-05	1	0.319941	0.543146	NA	NA	NA	NA	NA	NA	NA	NA	NA	NA	NA	NA	NA	ID=AN10311;Name=mnpA;description=Putative hyphal cell wall mannoprotein;ebi_biotype=protein_coding
AN10313	0.234391	0.461644	NA	0.0946527	0.779892	NA	NA	NA	NA	NA	NA	NA	NA	NA	NA	NA	NA	NA	ID=AN10313;description=Ortholog(s) have role in ER to Golgi vesicle-mediated transport%2C retrograde transport%2C endosome to Golgi and ER to Golgi transport vesicle%2C Golgi cis cisterna%2C Golgi membrane%2C endoplasmic reticulum localization;ebi_biotype=protein_coding
AN10315	0.844679	3.92e-10	NA	0.324832	0.0180572	NA	NA	NA	NA	NA	NA	NA	NA	NA	NA	NA	NA	NA	ID=AN10315;Name=guf1;description=Ortholog(s) have GTPase activity%2C ribosome binding activity%2C role in positive regulation of translation and mitochondrial matrix%2C mitochondrial ribosome localization;ebi_biotype=protein_coding
AN10316	-0.245675	0.276842	NA	-0.665321	0.00151847	NA	NA	NA	NA	NA	NA	NA	NA	NA	NA	NA	NA	NA	ID=AN10316;description=Putative RNA polymerase III%2C large subunit;ebi_biotype=protein_coding
AN10317	-0.0408415	0.864712	NA	-0.171274	0.392177	NA	NA	NA	NA	NA	NA	NA	NA	NA	NA	NA	NA	NA	ID=AN10317;description=Ortholog of A. fumigatus Af293 : Afu3g14445%2C A. niger CBS 513.88 : An09g03980%2C A. oryzae RIB40 : AO090701000586%2C Neosartorya fischeri NRRL 181 : NFIA_062810 and Aspergillus wentii : Aspwe1_0107543;ebi_biotype=protein_coding
AN10318	-1.6127	7.48e-08	-1	-1.53425	7.92e-07	-1	NA	NA	NA	NA	NA	NA	NA	NA	NA	NA	NA	NA	ID=AN10318;description=Predicted glycosylphosphatidylinositol (GPI)-anchored protein;ebi_biotype=protein_coding
AN10319	0.275575	0.410129	NA	-0.00261801	0.995127	NA	NA	NA	NA	NA	NA	NA	NA	349	349	NA	349	349	ID=AN10319;description=Putative transmembrane transporter;ebi_biotype=protein_coding
AN1032	5.28302	1.51e-19	1	-0.134717	0.865916	NA	NA	NA	NA	NA	NA	NA	NA	NA	NA	NA	NA	NA	ID=AN1032;Name=afoC;description=putative oxidoreductase;ebi_biotype=protein_coding
AN10320	-1.55964	0.117202	NA	0.122279	0.926793	NA	NA	NA	NA	NA	NA	NA	NA	NA	NA	NA	NA	NA	ID=AN10320;description=protein of unknown function;ebi_biotype=protein_coding
AN10321	-1.33343	3.52e-07	-1	-1.24483	2.1e-06	-1	NA	NA	NA	NA	NA	NA	NA	NA	NA	NA	NA	NA	ID=AN10321;description=Has domain(s) with predicted role in transmembrane transport and integral component of membrane localization;ebi_biotype=protein_coding
AN10322	-0.0168483	0.97586	NA	-0.13561	0.677447	NA	NA	NA	NA	NA	NA	NA	NA	NA	NA	NA	NA	NA	ID=AN10322;description=Has domain(s) with predicted ATP binding%2C DNA binding%2C DNA-dependent ATPase activity and role in DNA repair;ebi_biotype=protein_coding
AN10323	0.342227	0.224976	NA	0.28613	0.342448	NA	NA	NA	NA	NA	NA	NA	NA	NA	NA	NA	NA	NA	ID=AN10323;description=Has domain(s) with predicted oxidoreductase activity%2C acting on paired donors%2C with incorporation or reduction of molecular oxygen%2C 2-oxoglutarate as one donor%2C and incorporation of one atom each of oxygen into both donors activity;ebi_biotype=protein_coding
AN10324	-0.315484	0.0190273	NA	0.111809	0.469291	NA	NA	NA	NA	NA	NA	NA	NA	NA	NA	NA	NA	NA	ID=AN10324;Name=ubcL;description=Putative neddylation machinery protein;ebi_biotype=protein_coding
AN10325	0.770397	0.588294	NA	4.71455	0.0018074	1	NA	NA	NA	NA	NA	NA	NA	NA	NA	NA	NA	NA	ID=AN10325;Name=srpkD;description=Protein tyrosine kinase%2C putative;ebi_biotype=protein_coding
AN10326	-1.72316	0.000597333	-1	-1.23164	0.0168819	-1	NA	NA	NA	NA	NA	NA	NA	NA	NA	NA	NA	NA	ID=AN10326;description=protein of unknown function;ebi_biotype=protein_coding
AN10327	0.8819	0.000317011	NA	-0.148962	0.597394	NA	NA	NA	NA	NA	NA	NA	NA	NA	NA	NA	NA	NA	ID=AN10327;description=Ortholog of A. niger CBS 513.88 : An05g01350%2C A. oryzae RIB40 : AO090010000120%2C Aspergillus wentii : Aspwe1_0167953%2C Aspergillus niger ATCC 1015 : 39005-mRNA and Aspergillus zonatus : Aspzo1_0064042;ebi_biotype=protein_coding
AN10328	0	1	NA	0	NA	NA	NA	NA	NA	NA	NA	NA	NA	NA	NA	NA	NA	NA	NA	ID=AN10328;description=Possible pseudogene;ebi_biotype=pseudogene
AN10329	0.929689	0.0237589	NA	0.411096	0.343965	NA	NA	NA	NA	NA	NA	NA	NA	NA	NA	NA	NA	NA	ID=AN10329;description=Predicted mariner transposon-related ORF;ebi_biotype=protein_coding
AN1033	5.02205	4.06e-17	1	-0.531642	0.467716	NA	NA	NA	NA	NA	NA	NA	NA	NA	NA	NA	NA	NA	ID=AN1033;Name=afoD;description=Putative salicylate hydroxylase;ebi_biotype=protein_coding
AN10331	-0.114457	0.738228	NA	-0.619759	0.0317562	NA	NA	NA	NA	NA	NA	NA	NA	NA	NA	NA	NA	NA	ID=AN10331;description=Has domain(s) with predicted DNA binding%2C RNA polymerase II transcription factor activity%2C sequence-specific DNA binding%2C zinc ion binding activity and role in regulation of transcription%2C DNA-templated%2C transcription%2C DNA-templated;ebi_biotype=protein_coding
AN10332	-7.60402	5.08e-84	-1	-4.9443	1.58e-47	-1	NA	NA	NA	NA	NA	NA	NA	NA	NA	NA	NA	NA	ID=AN10332;description=Has domain(s) with predicted role in transmembrane transport and integral component of membrane localization;ebi_biotype=protein_coding
AN10333	0.387616	0.435398	NA	1.05434	0.0451195	1	NA	NA	NA	NA	NA	NA	NA	NA	NA	NA	NA	NA	ID=AN10333;description=Has domain(s) with predicted hydrolase activity and role in metabolic process;ebi_biotype=protein_coding
AN10334	0.113285	0.6106	NA	-0.0104951	0.965407	NA	NA	NA	NA	NA	NA	NA	NA	NA	NA	NA	NA	NA	ID=AN10334;description=Has domain(s) with predicted DNA binding%2C RNA polymerase II transcription factor activity%2C sequence-specific DNA binding%2C sequence-specific DNA binding and transcription factor activity%2C more;ebi_biotype=protein_coding
AN10335	0.747548	0.00120731	NA	1.00623	2.49e-05	1	NA	NA	NA	NA	NA	NA	NA	NA	NA	NA	NA	NA	ID=AN10335;description=Has domain(s) with predicted oxidoreductase activity and role in metabolic process;ebi_biotype=protein_coding
AN10336	-0.681277	1.76e-05	NA	-0.891449	2e-08	NA	NA	NA	NA	NA	NA	NA	NA	NA	NA	NA	NA	NA	ID=AN10336;description=Ortholog(s) have acetyltransferase activity%2C chromatin binding activity;ebi_biotype=protein_coding
AN10337	-0.232278	0.0488963	NA	-0.380859	0.00108159	NA	NA	NA	NA	NA	NA	NA	11	11	11	11,580	11,580	11	ID=AN10337;description=Has domain(s) with predicted enzyme regulator activity%2C role in regulation of protein catabolic process and proteasome complex localization;ebi_biotype=protein_coding
AN10338	0.301447	0.0537245	NA	-0.32583	0.0407216	NA	NA	NA	NA	NA	NA	NA	NA	NA	NA	NA	NA	NA	ID=AN10338;description=Ortholog(s) have L-arginine transmembrane transporter activity%2C L-aspartate transmembrane transporter activity and L-glutamate transmembrane transporter activity%2C more;ebi_biotype=protein_coding
AN10339	0.372253	0.0226095	NA	-0.329289	0.0520766	NA	NA	NA	NA	NA	NA	NA	NA	NA	NA	NA	NA	NA	ID=AN10339;description=Ortholog of A. fumigatus Af293 : Afu3g05990%2C Neosartorya fischeri NRRL 181 : NFIA_071260%2C Aspergillus wentii : Aspwe1_0042197 and Aspergillus clavatus NRRL 1 : ACLA_033940;ebi_biotype=protein_coding
AN1034	11.1938	6.18e-31	1	1.49091	0.130025	NA	NA	NA	NA	NA	NA	NA	NA	NA	NA	NA	NA	NA	ID=AN1034;Name=afoE;description=Putative polyketide synthase;ebi_biotype=protein_coding
AN10340	0.274036	0.10643	NA	0.0622291	0.751143	NA	NA	NA	NA	NA	NA	NA	NA	NA	NA	NA	NA	NA	ID=AN10340;description=Ortholog(s) have di-trans%2Cpoly-cis-decaprenylcistransferase activity%2C trans-hexaprenyltranstransferase activity%2C role in ubiquinone biosynthetic process and decaprenyl diphosphate synthase complex%2C mitochondrion localization;ebi_biotype=protein_coding
AN10341	0.0555457	0.739154	NA	-0.285101	0.0398941	NA	NA	NA	NA	NA	NA	NA	NA	NA	NA	NA	NA	NA	NA	ID=AN10341;description=Possible pseudogene%2C similar to Myb-like transcription factor;ebi_biotype=pseudogene
AN10343	-5.69187	7.94e-36	-1	-4.83518	5.05e-30	-1	NA	NA	NA	NA	NA	NA	NA	NA	NA	NA	NA	NA	ID=AN10343;description=Ortholog(s) have sodium:inorganic phosphate symporter activity%2C role in phosphate ion transmembrane transport and plasma membrane localization;ebi_biotype=protein_coding
AN10344	-0.0678742	0.960697	NA	-0.305569	0.770309	NA	NA	NA	NA	NA	NA	NA	NA	NA	NA	NA	NA	NA	ID=AN10344;description=CobW domain-containing protein;ebi_biotype=protein_coding
AN10345	0.617005	0.17085	NA	0.0746571	0.890552	NA	NA	NA	NA	NA	NA	NA	NA	NA	NA	NA	NA	NA	ID=AN10345;Name=dfgA;description=Putative endo-mannanase GH76 family protein;ebi_biotype=protein_coding
AN10346	-1.55579	0.0373818	-1	-0.278341	0.698877	NA	NA	NA	NA	NA	NA	NA	NA	NA	NA	NA	NA	NA	ID=AN10346;description=Putative cutinase with a predicted role in the hydrolysis of cutin;ebi_biotype=protein_coding
AN10347	-0.8783	9.1e-10	NA	-0.596655	6.95e-05	NA	NA	NA	NA	NA	NA	NA	NA	NA	NA	NA	NA	NA	ID=AN10347;description=Ortholog of A. fumigatus Af293 : Afu3g12050%2C Neosartorya fischeri NRRL 181 : NFIA_065260%2C Aspergillus wentii : Aspwe1_0037097 and Aspergillus clavatus NRRL 1 : ACLA_039920;ebi_biotype=protein_coding
AN10348	-1.75502	2.66e-35	-1	-1.20178	1.74e-15	-1	NA	NA	NA	NA	NA	NA	NA	NA	NA	NA	NA	NA	ID=AN10348;description=Ortholog(s) have 3'-5'-exoribonuclease activity;ebi_biotype=protein_coding
AN10349	-0.523766	0.0440652	NA	0.186916	0.53424	NA	NA	NA	NA	NA	NA	NA	NA	NA	NA	NA	NA	NA	ID=AN10349;description=Has domain(s) with predicted role in mRNA processing;ebi_biotype=protein_coding
AN1035	10.7468	1.28e-26	1	1.64798	0.110271	NA	NA	NA	NA	NA	NA	NA	NA	NA	NA	NA	NA	NA	ID=AN1035;Name=afoF;description=Putative FAD/FMN-dependent oxygenase;ebi_biotype=protein_coding
AN10350	-0.365877	0.2378	NA	-0.989018	0.000712577	NA	NA	NA	NA	NA	NA	NA	234	234	234	234	234	234	ID=AN10350;description=Ortholog(s) have cytosol%2C nucleus localization;ebi_biotype=protein_coding
AN10351	-0.260568	0.123875	NA	0.292935	0.0870504	NA	NA	NA	NA	NA	NA	NA	NA	NA	NA	NA	NA	NA	ID=AN10351;description=Ortholog(s) have metalloaminopeptidase activity%2C role in cellular response to drug%2C chaperone-mediated protein folding%2C proteolysis and cytosol%2C fungal-type vacuole lumen%2C ribosome localization;ebi_biotype=protein_coding
AN10352	0.219777	0.447614	NA	-0.233354	0.424002	NA	NA	NA	NA	NA	NA	NA	NA	NA	NA	765	765	NA	ID=AN10352;description=Ortholog(s) have mRNA binding activity%2C role in rRNA processing and 90S preribosome%2C box C/D snoRNP complex%2C small-subunit processome localization;ebi_biotype=protein_coding
AN10353	0.124945	0.583915	NA	0.252107	0.224939	NA	NA	NA	NA	NA	NA	NA	NA	NA	NA	NA	NA	NA	ID=AN10353;Name=sgdB;description=Protein with similarity to seryl tRNA synthase;ebi_biotype=protein_coding
AN10354	0.0794566	0.646785	NA	0.268178	0.0729093	NA	NA	NA	NA	NA	NA	NA	NA	NA	NA	NA	NA	NA	ID=AN10354;Name=sec11;description=Putative signal sequence processing protein with a predicted role in targeting proteins to the endoplasmic reticulum;ebi_biotype=protein_coding
AN10355	1.08305	3.4e-10	1	0.471017	0.0095268	NA	NA	NA	NA	NA	NA	NA	NA	NA	NA	761	761	761	ID=AN10355;description=Predicted Rab GTPase-activating protein (Rab-GAP);ebi_biotype=protein_coding
AN10356	0.347331	0.357313	NA	0.522343	0.157653	NA	NA	NA	NA	NA	NA	NA	NA	NA	NA	934	NA	934	ID=AN10356;description=Ortholog of A. nidulans FGSC A4 : AN0435%2C A. fumigatus Af293 : Afu1g04510%2C Afu3g13080%2C A. niger CBS 513.88 : An01g03600 and A. oryzae RIB40 : AO090003000870%2C AO090012000821;ebi_biotype=protein_coding
AN10357	-0.422097	0.226316	NA	0.0531928	0.902632	NA	NA	NA	NA	NA	NA	NA	NA	NA	NA	NA	NA	NA	ID=AN10357;description=Ortholog of A. fumigatus Af293 : Afu3g13810%2C A. niger CBS 513.88 : An02g09500%2C A. oryzae RIB40 : AO090012000774%2C Neosartorya fischeri NRRL 181 : NFIA_063450 and Aspergillus wentii : Aspwe1_0170040;ebi_biotype=protein_coding
AN10358	-1.20046	5.9e-05	-1	-0.29761	0.390523	NA	NA	NA	NA	NA	NA	NA	NA	NA	NA	NA	NA	NA	ID=AN10358;description=Has domain(s) with predicted oxidoreductase activity%2C zinc ion binding activity and role in oxidation-reduction process;ebi_biotype=protein_coding
AN10359	0.607795	0.0111505	NA	0.147783	0.600624	NA	NA	NA	NA	NA	NA	NA	212	212	212	212	212	212	ID=AN10359;description=Ortholog of A. fumigatus Af293 : Afu3g12040%2C Neosartorya fischeri NRRL 181 : NFIA_065270%2C Aspergillus wentii : Aspwe1_0105880 and Aspergillus clavatus NRRL 1 : ACLA_039910;ebi_biotype=protein_coding
AN1036	9.81833	1.03e-55	1	1.34306	0.023462	1	NA	NA	NA	NA	NA	NA	NA	NA	NA	NA	NA	NA	ID=AN1036;Name=afoG;description=Putative polyketide synthase;ebi_biotype=protein_coding
AN10360	0.443926	0.011262	NA	0.38534	0.0303625	NA	NA	NA	NA	NA	NA	NA	NA	NA	NA	NA	NA	NA	ID=AN10360;description=Ortholog of A. niger CBS 513.88 : An02g11450%2C A. oryzae RIB40 : AO090005001479%2C Neosartorya fischeri NRRL 181 : NFIA_069110 and Aspergillus wentii : Aspwe1_0173457;ebi_biotype=protein_coding
AN10361	0.0464359	0.796883	NA	0.112319	0.477027	NA	NA	NA	NA	NA	NA	NA	NA	NA	NA	NA	NA	NA	ID=AN10361;Name=trm5;description=Ortholog(s) have tRNA (guanine-N1-)-methyltransferase activity%2C role in mitochondrial tRNA methylation%2C regulation of DNA methylation%2C tRNA N1-guanine methylation and mitochondrial matrix%2C nucleus localization;ebi_biotype=protein_coding
AN10362	0.476873	0.00584306	NA	0.242302	0.192275	NA	NA	NA	NA	NA	NA	NA	NA	NA	NA	NA	NA	NA	ID=AN10362;description=RNA polymerase II%2C fourth largest subunit;ebi_biotype=protein_coding
AN10363	0.264414	0.00249072	NA	0.0617419	0.547599	NA	NA	NA	NA	NA	NA	NA	NA	NA	NA	NA	NA	NA	ID=AN10363;description=Ortholog of A. fumigatus Af293 : Afu3g08340/dscD%2C A. niger CBS 513.88 : An02g11950%2C A. oryzae RIB40 : AO090005001445%2C Aspergillus wentii : Aspwe1_0112592 and Aspergillus sydowii : Aspsy1_0029318;ebi_biotype=protein_coding
AN10364	0.789883	1.34e-08	NA	0.685894	6.84e-07	NA	NA	NA	NA	NA	NA	NA	NA	NA	NA	NA	NA	NA	ID=AN10364;description=Ortholog of A. fumigatus Af293 : Afu3g09580%2C Neosartorya fischeri NRRL 181 : NFIA_067710%2C Aspergillus wentii : Aspwe1_0074802 and Aspergillus versicolor : Aspve1_0081595;ebi_biotype=protein_coding
AN10365	-0.463403	0.00199839	NA	0.0803886	0.656949	NA	NA	NA	NA	NA	NA	NA	86	86	NA	86,891	86,891	891	ID=AN10365;description=Ortholog(s) have role in hyphal growth;ebi_biotype=protein_coding
AN10366	1.28001	0.0199558	1	0.979799	0.10296	NA	NA	NA	NA	NA	NA	NA	NA	NA	NA	NA	NA	NA	ID=AN10366;description=Ortholog of Aspergillus brasiliensis : Aspbr1_0386750;ebi_biotype=protein_coding
AN10367	0.218439	0.324193	NA	-0.266111	0.23091	NA	NA	NA	NA	NA	NA	NA	NA	NA	496	NA	NA	496	ID=AN10367;description=Putative P-type ATPase;ebi_biotype=protein_coding
AN10368	-2.68421	2.7e-08	-1	-4.17655	4.29e-17	-1	NA	NA	NA	NA	NA	NA	88	88	88	88	88	88	ID=AN10368;description=Has domain(s) with predicted carbon-sulfur lyase activity and role in metabolic process;ebi_biotype=protein_coding
AN10369	-2.41189	1.01e-21	-1	-2.3869	6.46e-21	-1	NA	NA	NA	NA	NA	NA	NA	NA	NA	NA	NA	NA	ID=AN10369;description=Ortholog of A. nidulans FGSC A4 : AN6413%2C AN6419%2C AN6946%2C AN5312%2C AN5664%2C AN8328%2C AN3241%2C AN1930%2C AN2386%2C AN1738%2C AN11159%2C AN8984%2C AN8951%2C AN1540%2C AN8971%2C AN9387%2C AN9266%2C AN9306%2C AN1317%2C AN10886%2C AN7232%2C AN7774%2C AN12202;ebi_biotype=protein_coding
AN1037	0.455798	0.320297	NA	0.120094	0.817528	NA	NA	NA	NA	NA	NA	NA	NA	NA	NA	NA	NA	NA	ID=AN1037;Name=odeA;description=Oleate delta-12 desaturase;ebi_biotype=protein_coding
AN10370	-2.62929	2.43e-47	-1	-1.10245	6.05e-09	-1	104,164	NA	NA	104,164	NA	NA	116	116	116	116	116	116	ID=AN10370;description=Ortholog of A. fumigatus Af293 : Afu3g07980%2C A. niger CBS 513.88 : An16g01990%2C A. oryzae RIB40 : AO090005001498%2C Aspergillus wentii : Aspwe1_0173462 and Aspergillus sydowii : Aspsy1_0042585;ebi_biotype=protein_coding
AN10371	-2.5582	5.69e-17	-1	-0.0646905	0.875933	NA	-59,-29	-19,1	11,31	-59,-29	-19,1	11,31	41,42	41,42	41,42	41,42	41,42	41,42	ID=AN10371;description=Ortholog of A. fumigatus Af293 : Afu3g07945%2C A. oryzae RIB40 : AO090005001494%2C Neosartorya fischeri NRRL 181 : NFIA_069220%2C Aspergillus wentii : Aspwe1_0029211 and Aspergillus versicolor : Aspve1_0127963;ebi_biotype=protein_coding
AN10372	-0.113781	0.965793	NA	-0.180809	0.927899	NA	NA	NA	NA	NA	NA	NA	NA	NA	NA	NA	NA	NA	ID=AN10372;description=protein of unknown function;ebi_biotype=protein_coding
AN10373	1.33031	5.63e-07	1	0.529997	0.0668615	NA	NA	NA	NA	NA	NA	NA	NA	NA	NA	NA	NA	NA	ID=AN10373;description=Ortholog of A. fumigatus Af293 : Afu3g11810%2C A. niger CBS 513.88 : An02g07640%2C A. oryzae RIB40 : AO090003000743%2C Aspergillus wentii : Aspwe1_0104946 and Aspergillus sydowii : Aspsy1_0778921;ebi_biotype=protein_coding
AN10374	-0.462708	0.0698824	NA	0.059303	0.8498	NA	NA	NA	NA	NA	NA	NA	NA	NA	NA	NA	NA	NA	ID=AN10374;description=Ortholog of A. fumigatus Af293 : Afu3g08130%2C Neosartorya fischeri NRRL 181 : NFIA_069010%2C Aspergillus wentii : Aspwe1_0173436 and Aspergillus versicolor : Aspve1_0039578;ebi_biotype=protein_coding
AN10375	-0.512381	0.00775886	NA	-0.216207	0.313372	NA	NA	NA	NA	NA	NA	NA	NA	NA	NA	NA	NA	NA	ID=AN10375;description=Has domain(s) with predicted catalytic activity%2C hydrolase activity%2C hydrolyzing O-glycosyl compounds activity and role in carbohydrate metabolic process;ebi_biotype=protein_coding
AN10376	-1.58277	1.04e-08	-1	-0.792779	0.00868967	NA	NA	NA	NA	NA	NA	NA	NA	NA	NA	NA	NA	NA	ID=AN10376;Name=afcC;description=Putative alpha-fucosidase;ebi_biotype=protein_coding
AN10377	-1.52545	1.93e-14	-1	-1.77262	5.64e-19	-1	-3,7	-43,-13	-33,-13	-3,7	-43,-13	-33,-13	NA	NA	NA	NA	NA	NA	ID=AN10377;description=Ortholog(s) have plasma membrane localization;ebi_biotype=protein_coding
AN10378	-0.643211	1.95e-05	NA	0.0452789	0.814512	NA	NA	NA	NA	NA	NA	NA	NA	NA	NA	NA	NA	NA	ID=AN10378;Name=zipC;description=Putative bZIP transcription factor;ebi_biotype=protein_coding
AN10379	-1.11316	0.000123415	-1	-0.715556	0.0204764	NA	NA	NA	NA	NA	NA	NA	60,427	59,60,427	60,427	60,427	59,60,427	60,427	ID=AN10379;description=Ortholog of A. fumigatus Af293 : Afu7g06460%2C A. niger CBS 513.88 : An03g05540%2C Neosartorya fischeri NRRL 181 : NFIA_027750%2C Aspergillus wentii : Aspwe1_0022967 and Aspergillus versicolor : Aspve1_0056237;ebi_biotype=protein_coding
AN1038	0.845821	4.06e-06	NA	0.273095	0.173848	NA	NA	NA	NA	NA	NA	NA	NA	NA	NA	NA	NA	NA	ID=AN1038;description=Component of the TRAPII complex that mediates Rab guanyl-nucleotide exchange factor activity%2C involved in Golgi vesicle-mediated transport;ebi_biotype=protein_coding
AN10380	0.739546	0.0177684	NA	0.822841	0.00814937	NA	NA	NA	NA	NA	NA	NA	NA	NA	NA	NA	NA	NA	ID=AN10380;Name=dclB;description=Putative Dicer protein;ebi_biotype=protein_coding
AN10381	-0.785	0.0274419	NA	-0.0900094	0.840037	NA	NA	NA	NA	NA	NA	NA	NA	NA	NA	NA	NA	NA	ID=AN10381;description=Has domain(s) with predicted metallopeptidase activity%2C zinc ion binding activity and role in proteolysis;ebi_biotype=protein_coding
AN10382	0.527996	0.000235877	NA	-0.0338094	0.855137	NA	NA	NA	NA	NA	NA	NA	67	67	NA	67	67	NA	ID=AN10382;description=protein of unknown function;ebi_biotype=protein_coding
AN10383	#VALUE!	NA	NA	#VALUE!	NA	NA	NA	NA	NA	NA	NA	NA	NA	NA	NA	NA	NA	NA	NA	ID=AN10383;description=Possible pseudogene;ebi_biotype=pseudogene
AN10384	-0.81562	0.055252	NA	-0.736569	0.135829	NA	NA	NA	NA	NA	NA	NA	NA	NA	NA	NA	NA	NA	ID=AN10384;description=Possible C6 transcription factor;ebi_biotype=protein_coding
AN10385	0.769394	0.085714	NA	-0.197606	0.709925	NA	NA	NA	NA	NA	NA	NA	NA	NA	NA	NA	NA	NA	ID=AN10385;description=protein of unknown function;ebi_biotype=protein_coding
AN10386	1.52923	0.0168408	1	-0.269139	0.725094	NA	NA	NA	NA	NA	NA	NA	NA	NA	NA	NA	NA	NA	ID=AN10386;description=Ortholog of A. nidulans FGSC A4 : AN5039%2C A. niger CBS 513.88 : An09g05600%2C An13g01270 and A. oryzae RIB40 : AO090026000484%2C AO090005000917%2C AO090103000243%2C AO090005001067;ebi_biotype=protein_coding
AN10387	-0.927118	0.224172	NA	-0.109763	0.916618	NA	NA	NA	NA	NA	NA	NA	NA	NA	NA	NA	NA	NA	NA	ID=AN10387;description=Possible pseudogene%2C similar to alternative sulfate transporter;ebi_biotype=pseudogene
AN10388	3.00312	5.01e-10	1	1.05321	0.0738881	NA	NA	NA	NA	NA	NA	NA	NA	NA	NA	NA	NA	NA	ID=AN10388;description=Has domain(s) with predicted UDP-N-acetylmuramate dehydrogenase activity%2C flavin adenine dinucleotide binding%2C oxidoreductase activity%2C oxidoreductase activity%2C acting on CH-OH group of donors activity;ebi_biotype=protein_coding
AN10389	0.44453	0.918985	NA	0.154719	NA	NA	NA	NA	NA	NA	NA	NA	NA	NA	NA	NA	NA	NA	ID=AN10389;Name=CYP654A1;description=Putative cytochrome P450;ebi_biotype=protein_coding
AN1039	0.524704	0.00521225	NA	-0.130976	0.54991	NA	NA	NA	NA	NA	NA	NA	NA	NA	NA	NA	NA	NA	ID=AN1039;description=Ortholog(s) have DNA binding activity;ebi_biotype=protein_coding
AN10390	1.21162	0.0374077	1	2.80169	1.19e-05	1	NA	NA	NA	NA	NA	NA	NA	NA	NA	NA	NA	NA	ID=AN10390;description=Ortholog of A. nidulans FGSC A4 : AN3286%2C A. fumigatus Af293 : Afu4g01280%2C Afu5g00830%2C A. niger CBS 513.88 : An12g00980%2C An11g04090%2C An06g00150 and A. oryzae RIB40 : AO090138000050%2C AO090010000179;ebi_biotype=protein_coding
AN10391	0.640742	0.112186	NA	-0.701203	0.108947	NA	NA	NA	NA	NA	NA	NA	NA	NA	NA	560	560	560	ID=AN10391;description=protein of unknown function;ebi_biotype=protein_coding
AN10392	2.32888	1.56e-17	1	0.692761	0.0190822	NA	NA	NA	NA	NA	NA	NA	NA	NA	NA	NA	NA	NA	ID=AN10392;description=Has domain(s) with predicted UDP-N-acetylmuramate dehydrogenase activity%2C flavin adenine dinucleotide binding%2C oxidoreductase activity%2C acting on CH-OH group of donors activity and role in oxidation-reduction process;ebi_biotype=protein_coding
AN10393	-0.665275	4.49e-06	NA	-0.185724	0.259214	NA	NA	NA	NA	NA	NA	NA	NA	348	NA	NA	348	NA	ID=AN10393;description=Ortholog(s) have cytosol localization;ebi_biotype=protein_coding
AN10394	0.839573	0.088175	NA	0.673183	0.188098	NA	NA	NA	NA	NA	NA	NA	NA	NA	NA	NA	NA	NA	ID=AN10394;description=Ortholog(s) have ubiquitin-protein transferase activity%2C role in anaphase-promoting complex-dependent proteasomal ubiquitin-dependent protein catabolic process%2C protein ubiquitination and anaphase-promoting complex localization;ebi_biotype=protein_coding
AN10395	0.411164	0.149055	NA	1.03474	0.000104749	1	NA	NA	NA	NA	NA	NA	NA	NA	NA	NA	NA	NA	ID=AN10395;description=Ortholog(s) have thiosulfate sulfurtransferase activity%2C role in tRNA wobble position uridine thiolation and mitochondrion localization;ebi_biotype=protein_coding
AN10396	-0.02851	0.907	NA	-0.101389	0.603732	NA	NA	NA	NA	NA	NA	NA	NA	NA	NA	NA	NA	NA	ID=AN10396;description=farnesyl-diphosphate farnesyltransferase%2C putative;ebi_biotype=protein_coding
AN10397	0.782685	0.0374251	NA	0.0685444	0.893269	NA	NA	NA	NA	NA	NA	NA	NA	NA	NA	NA	NA	NA	ID=AN10397;description=protein of unknown function;ebi_biotype=protein_coding
AN10398	-0.179091	0.625959	NA	-0.860463	0.00828457	NA	NA	NA	NA	NA	NA	NA	NA	NA	NA	NA	NA	NA	ID=AN10398;description=Has domain(s) with predicted ADP binding activity and role in defense response;ebi_biotype=protein_coding
AN10399	1.90468	1.11e-10	1	1.09915	0.000375044	1	NA	NA	NA	NA	NA	NA	NA	NA	NA	NA	NA	NA	ID=AN10399;description=Has domain(s) with predicted oxidoreductase activity and role in metabolic process;ebi_biotype=protein_coding
AN1040	-3.58884	3.46e-21	-1	-3.09521	1.96e-18	-1	NA	NA	NA	NA	NA	NA	NA	NA	NA	NA	NA	NA	ID=AN1040;description=Ortholog of A. oryzae RIB40 : AO090038000523%2C Aspergillus flavus NRRL 3357 : AFL2T_07855 and Aspergillus sydowii : Aspsy1_0160459%2C Aspsy1_0165518;ebi_biotype=protein_coding
AN10400	-0.297385	0.000528473	NA	-0.0620407	0.544704	NA	NA	NA	NA	NA	NA	NA	NA	NA	NA	NA	NA	NA	ID=AN10400;description=protein of unknown function;ebi_biotype=protein_coding
AN10401	-1.58801	1.52e-08	-1	-1.47379	1.89e-07	-1	NA	NA	NA	NA	NA	NA	NA	NA	NA	NA	NA	NA	ID=AN10401;description=protein of unknown function;ebi_biotype=protein_coding
AN10402	0	1	NA	-1.29543	NA	NA	NA	NA	NA	NA	NA	NA	NA	NA	NA	NA	NA	NA	ID=AN10402;description=Has domain(s) with predicted UDP-N-acetylmuramate dehydrogenase activity%2C flavin adenine dinucleotide binding%2C oxidoreductase activity%2C acting on CH-OH group of donors activity and role in oxidation-reduction process;ebi_biotype=protein_coding
AN10403	1.23767	0.00615224	1	2.74764	5.34e-09	1	NA	NA	NA	NA	NA	NA	NA	NA	NA	NA	NA	NA	ID=AN10403;description=Ortholog of Aspergillus sydowii : Aspsy1_0087592;ebi_biotype=protein_coding
AN10404	1.09419	0.000123449	1	0.578665	0.0600046	NA	NA	NA	NA	NA	NA	NA	NA	NA	NA	NA	NA	NA	ID=AN10404;description=Ortholog of A. fumigatus Af293 : Afu7g01410%2C A. niger CBS 513.88 : An12g01490%2C A. oryzae RIB40 : AO090010000217%2C Neosartorya fischeri NRRL 181 : NFIA_114100 and Aspergillus clavatus NRRL 1 : ACLA_066160;ebi_biotype=protein_coding
AN10405	0.893281	6.8e-08	NA	0.643337	0.000158774	NA	NA	NA	NA	NA	NA	NA	NA	NA	NA	NA	NA	NA	ID=AN10405;description=Ortholog of A. fumigatus Af293 : Afu7g01390%2C A. niger CBS 513.88 : An12g01510%2C Aspergillus wentii : Aspwe1_0029623%2C Aspergillus sydowii : Aspsy1_0056832 and Aspergillus terreus NIH2624 : ATET_08680;ebi_biotype=protein_coding
AN10406	-0.225498	0.141739	NA	-0.0857175	0.603668	NA	NA	NA	NA	NA	NA	NA	NA	NA	NA	-36	-36	-36	ID=AN10406;description=Ortholog(s) have cytosol%2C exosome (RNase complex)%2C mitotic spindle pole body%2C nucleus localization;ebi_biotype=protein_coding
AN10407	-0.0513454	0.763094	NA	-0.0973488	0.531854	NA	NA	NA	NA	NA	NA	NA	NA	NA	NA	NA	NA	NA	ID=AN10407;description=Has domain(s) with predicted zinc ion binding activity;ebi_biotype=protein_coding
AN10408	0.533987	0.000860963	NA	0.19874	0.264804	NA	NA	NA	NA	NA	NA	NA	NA	NA	NA	NA	NA	NA	ID=AN10408;description=Ortholog of A. fumigatus Af293 : Afu3g05850%2C A. niger CBS 513.88 : An11g10750%2C A. oryzae RIB40 : AO090020000054%2C Neosartorya fischeri NRRL 181 : NFIA_071380 and Aspergillus clavatus NRRL 1 : ACLA_033820;ebi_biotype=protein_coding
AN10409	-0.273542	0.145408	NA	-0.319452	0.093561	NA	NA	NA	NA	NA	NA	NA	NA	NA	NA	NA	NA	NA	ID=AN10409;description=Ortholog of A. fumigatus Af293 : Afu3g05830%2C A. niger CBS 513.88 : An11g10770%2C A. oryzae RIB40 : AO090020000051%2C Aspergillus wentii : Aspwe1_0029425 and Aspergillus sydowii : Aspsy1_0030109;ebi_biotype=protein_coding
AN1041	-0.302097	0.290468	NA	0.0401348	0.908406	NA	NA	NA	NA	NA	NA	NA	NA	NA	NA	NA	NA	NA	ID=AN1041;description=Putative beta-1%2C4-endoglucanase;ebi_biotype=protein_coding
AN10410	-0.108764	0.718475	NA	-1.24963	2.43e-07	-1	NA	NA	NA	NA	NA	NA	NA	NA	NA	NA	NA	NA	ID=AN10410;description=Has domain(s) with predicted role in transmembrane transport and integral component of membrane localization;ebi_biotype=protein_coding
AN10411	0.41299	0.217507	NA	0.134434	0.726972	NA	NA	NA	NA	NA	NA	NA	NA	NA	NA	NA	NA	NA	ID=AN10411;description=Ortholog of A. fumigatus Af293 : Afu3g05670%2C A. niger CBS 513.88 : An11g10960%2C A. oryzae RIB40 : AO090020000037%2C Neosartorya fischeri NRRL 181 : NFIA_071520 and Aspergillus wentii : Aspwe1_0173697;ebi_biotype=protein_coding
AN10413	2.1139	1.26e-44	1	0.750742	7.31e-07	NA	NA	NA	NA	NA	NA	NA	NA	NA	NA	NA	NA	NA	ID=AN10413;description=Ortholog(s) have phosphatidylinositol-3-phosphate binding%2C phospholipase D activity;ebi_biotype=protein_coding
AN10414	0.995243	3.71e-08	NA	0.770544	4.98e-05	NA	NA	NA	NA	NA	NA	NA	NA	NA	NA	NA	645	NA	ID=AN10414;description=Ortholog(s) have cytosol%2C nucleus%2C site of double-strand break localization;ebi_biotype=protein_coding
AN10415	1.38204	7.12e-13	1	0.662831	0.00112157	NA	NA	NA	NA	NA	NA	NA	NA	NA	NA	NA	NA	NA	ID=AN10415;description=Ortholog(s) have double-stranded DNA-dependent ATPase activity%2C role in double-strand break repair via homologous recombination and Smc5-Smc6 complex%2C nucleus localization;ebi_biotype=protein_coding
AN10416	-1.61862	1e-18	-1	-0.613326	0.00168214	NA	NA	NA	NA	NA	NA	NA	NA	NA	NA	NA	NA	NA	ID=AN10416;description=Putative 60s ribosomal protein similar to subunits L15 and L27;ebi_biotype=protein_coding
AN10417	0.425304	0.0809507	NA	-0.240566	0.3616	NA	NA	NA	NA	NA	NA	NA	NA	NA	NA	519	519,520	519	ID=AN10417;description=Ortholog(s) have chromatin binding%2C mRNA binding%2C translation regulator activity%2C nucleic acid binding activity;ebi_biotype=protein_coding
AN10418	-0.194201	0.172236	NA	-0.0841854	0.588952	NA	NA	NA	NA	NA	NA	NA	NA	NA	NA	NA	NA	NA	ID=AN10418;description=Ortholog of A. fumigatus Af293 : Afu3g05610%2C A. niger CBS 513.88 : An11g11020%2C A. oryzae RIB40 : AO090020000033%2C Aspergillus wentii : Aspwe1_0042240 and Aspergillus sydowii : Aspsy1_0088183;ebi_biotype=protein_coding
AN10419	-11.7829	9.89e-21	-1	-8.74671	4.76e-12	-1	NA	NA	NA	NA	NA	NA	NA	NA	NA	NA	NA	NA	ID=AN10419;description=Putative beta-1%2C4-endoglucanase;ebi_biotype=protein_coding
AN1042	-0.0180648	1	NA	0.355384	0.872125	NA	NA	NA	NA	NA	NA	NA	NA	NA	NA	NA	NA	NA	ID=AN1042;description=Ortholog of Aspergillus tubingensis : Asptu1_0038623%2C Aspergillus brasiliensis : Aspbr1_0047614%2C Aspergillus glaucus : Aspgl1_0033936 and Aspergillus acidus : Aspfo1_0037723;ebi_biotype=protein_coding
AN10420	0.328812	0.752394	NA	2.03889	0.0356885	1	NA	NA	NA	NA	NA	NA	NA	NA	NA	NA	NA	NA	ID=AN10420;Name=agdF;description=Oligo-1%2C6-glucosidase%2C putative;ebi_biotype=protein_coding
AN10421	-9.38221	1.16e-172	-1	-9.93003	1.08e-131	-1	NA	NA	NA	NA	NA	NA	NA	NA	NA	NA	NA	NA	ID=AN10421;description=Has domain(s) with predicted hydrolase activity;ebi_biotype=protein_coding
AN10422	-11.1674	7.54e-63	-1	-9.33258	2.22e-52	-1	195	125,205	175,185	195	125,205	175,185	179	178,179	179	179	178,179	179	ID=AN10422;description=protein of unknown function;ebi_biotype=protein_coding
AN10423	1.55581	5.67e-05	1	0.89714	0.0306009	NA	NA	NA	NA	NA	NA	NA	NA	NA	NA	NA	NA	NA	ID=AN10423;description=Ortholog(s) have role in hyphal growth%2C maltose metabolic process%2C regulation of transcription%2C DNA-templated and nucleus localization;ebi_biotype=protein_coding
AN10425	0.443723	0.0243302	NA	0.675398	0.000773296	NA	NA	NA	NA	NA	NA	NA	NA	NA	NA	NA	NA	NA	NA	ID=AN10425;description=Possible pseudogene;ebi_biotype=pseudogene
AN10428	1.19885	0.148669	NA	0.893104	0.368317	NA	NA	NA	NA	NA	NA	NA	NA	NA	NA	NA	NA	NA	ID=AN10428;description=Has domain(s) with predicted role in transmembrane transport and integral component of membrane localization;ebi_biotype=protein_coding
AN10429	-0.619465	0.00495412	NA	-0.764544	0.000480945	NA	NA	NA	NA	NA	NA	NA	NA	NA	NA	NA	NA	NA	ID=AN10429;description=Putative phosphoserine phosphatase;ebi_biotype=protein_coding
AN1043	-0.699711	0.381782	NA	0.351002	0.806188	NA	NA	NA	NA	NA	NA	NA	NA	NA	NA	NA	NA	NA	ID=AN1043;description=Has domain(s) with predicted hydrolase activity%2C hydrolyzing O-glycosyl compounds activity and role in carbohydrate metabolic process;ebi_biotype=protein_coding
AN10430	-1.54753	0.18989	NA	-1.59433	0.440852	NA	NA	NA	NA	NA	NA	NA	NA	NA	NA	NA	NA	NA	ID=AN10430;description=Polyketide synthase%2C putative;ebi_biotype=protein_coding
AN10431	-7.72897	1.29e-20	-1	-4.20822	2.4e-06	-1	NA	NA	NA	NA	NA	NA	NA	NA	NA	NA	NA	NA	ID=AN10431;description=protein of unknown function;ebi_biotype=protein_coding
AN10432	0.325881	0.223967	NA	0.334795	0.231903	NA	NA	NA	NA	NA	NA	NA	NA	NA	NA	NA	NA	NA	ID=AN10432;description=Has domain(s) with predicted DNA binding%2C zinc ion binding activity%2C role in transcription%2C DNA-templated and nucleus localization;ebi_biotype=protein_coding
AN10433	0.275074	0.358274	NA	-0.103025	0.752303	NA	NA	NA	NA	NA	827	NA	NA	NA	NA	NA	NA	NA	ID=AN10433;description=Ortholog(s) have role in ER-associated ubiquitin-dependent protein catabolic process and cytoplasm%2C nucleolus localization;ebi_biotype=protein_coding
AN10434	-0.390213	0.0673591	NA	1.06488	4.77e-07	1	NA	NA	NA	NA	NA	NA	NA	NA	NA	569,570	569	569	ID=AN10434;description=Ortholog(s) have role in cellular response to biotic stimulus%2C cellular response to starvation and filamentous growth of a population of unicellular organisms in response to biotic stimulus%2C more;ebi_biotype=protein_coding
AN10435	0.280689	0.448545	NA	1.05593	0.0152484	1	NA	NA	NA	NA	NA	NA	NA	NA	NA	NA	NA	NA	ID=AN10435;Name=CYP5116B1;description=Putative cytochrome P450;ebi_biotype=protein_coding
AN10436	-0.562573	0.00128164	NA	-0.535922	0.00286789	NA	NA	NA	NA	NA	NA	NA	NA	NA	NA	NA	NA	NA	ID=AN10436;description=Has domain(s) with predicted RNA polymerase II transcription cofactor activity%2C role in regulation of transcription from RNA polymerase II promoter and mediator complex localization;ebi_biotype=protein_coding
AN10437	-0.104274	0.581713	NA	0.262789	0.119124	NA	NA	NA	NA	NA	NA	NA	NA	NA	NA	NA	NA	NA	ID=AN10437;description=Ortholog(s) have cytosol%2C mitochondrion%2C nucleus localization;ebi_biotype=protein_coding
AN10438	-0.573241	0.00140853	NA	-0.467693	0.0109091	NA	NA	NA	NA	NA	NA	NA	NA	NA	NA	NA	NA	NA	ID=AN10438;description=Has domain(s) with predicted GTP binding activity;ebi_biotype=protein_coding
AN10439	0.65917	1.08e-05	NA	0.134817	0.438073	NA	NA	NA	NA	NA	NA	NA	NA	NA	NA	NA	NA	NA	ID=AN10439;description=Ortholog(s) have role in attachment of GPI anchor to protein and GPI-anchor transamidase complex localization;ebi_biotype=protein_coding
AN10440	-0.8645	4.75e-06	NA	-0.500196	0.0121226	NA	NA	NA	NA	NA	NA	NA	121,213	213	NA	121,213	213	NA	ID=AN10440;description=Ortholog(s) have membrane%2C mitochondrion localization;ebi_biotype=protein_coding
AN10441	-1.09772	7.03e-09	-1	-0.786203	6.19e-05	NA	NA	NA	NA	NA	NA	NA	NA	NA	NA	NA	NA	NA	ID=AN10441;Name=cog6;description=Ortholog(s) have cell division site%2C cytosol%2C nucleus localization;ebi_biotype=protein_coding
AN10442	1.20005	8.27e-10	1	0.0499569	0.844202	NA	NA	NA	NA	NA	NA	NA	NA	NA	NA	NA	NA	NA	ID=AN10442;description=Predicted guanine nucleotide exchange factor;ebi_biotype=protein_coding
AN10443	0.656569	1.4e-07	NA	0.206073	0.128647	NA	NA	NA	NA	NA	NA	NA	NA	NA	NA	NA	NA	NA	ID=AN10443;description=Has domain(s) with predicted catalytic activity and role in DNA repair%2C base-excision repair;ebi_biotype=protein_coding
AN10444	3.0149	2.07e-26	1	0.952705	0.00161922	NA	NA	NA	NA	NA	NA	NA	NA	NA	NA	NA	NA	NA	ID=AN10444;Name=ggtA;description=Gamma-glutamyltranspeptidase%2C putative;ebi_biotype=protein_coding
AN10445	-0.636006	4.8e-05	NA	-1.04297	2.13e-11	-1	NA	NA	NA	NA	NA	NA	NA	NA	NA	NA	NA	NA	ID=AN10445;description=Ortholog(s) have mitochondrion%2C plasma membrane localization;ebi_biotype=protein_coding
AN10446	0.167724	0.145893	NA	-0.00152134	0.992143	NA	NA	NA	NA	NA	NA	NA	NA	NA	NA	NA	NA	NA	ID=AN10446;description=phosphoprotein phosphatase%2C putative;ebi_biotype=protein_coding
AN10447	0.211025	0.793296	NA	0.415502	0.621366	NA	NA	NA	NA	NA	NA	NA	NA	NA	NA	NA	NA	NA	ID=AN10447;description=acyltransferase%2C putative;ebi_biotype=protein_coding
AN10448	-2.824	3.07e-05	-1	1.68949	0.0185105	1	NA	NA	NA	NA	NA	NA	NA	NA	NA	NA	NA	NA	ID=AN10448;Name=tprA;description=Tetratricopeptide repeat (TPR)-containing protein;ebi_biotype=protein_coding
AN10449	-0.414083	0.0374077	NA	-0.560724	0.00491226	NA	NA	NA	NA	NA	NA	NA	NA	NA	NA	NA	NA	NA	ID=AN10449;Name=sirA;description=Sir2 ortholog;ebi_biotype=protein_coding
AN1045	-0.230676	0.403429	NA	-0.000237089	0.999931	NA	NA	NA	NA	NA	NA	NA	NA	NA	NA	NA	NA	NA	ID=AN1045;description=Has domain(s) with predicted RNA binding%2C nucleic acid binding%2C nucleotide binding activity%2C role in RNA processing and nucleus%2C ribonucleoprotein complex localization;ebi_biotype=protein_coding
AN10450	0.460772	0.0160226	NA	0.242305	0.219523	NA	NA	NA	NA	NA	NA	NA	243,323	243,323	243,323	243,323	243,323	243,323	ID=AN10450;description=Ortholog(s) have tRNA (guanine-N2-)-methyltransferase activity%2C role in tRNA methylation and cytosol%2C nucleus%2C tRNA (m2G10) methyltransferase complex localization;ebi_biotype=protein_coding
AN10451	-1.08854	7.62e-07	-1	-0.738623	0.00117949	NA	NA	NA	NA	NA	NA	NA	NA	NA	NA	NA	NA	NA	ID=AN10451;description=Ortholog(s) have tRNA (guanine-N7-)-methyltransferase activity%2C role in tRNA methylation and nucleolus%2C tRNA methyltransferase complex localization;ebi_biotype=protein_coding
AN10452	-1.46643	8.05e-12	-1	-0.788764	0.000481769	NA	NA	NA	NA	NA	NA	NA	34	34,35	34	34	34,35	34	ID=AN10452;description=Ortholog(s) have dihydroceramidase activity%2C role in ceramide biosynthetic process%2C ceramide catabolic process and endoplasmic reticulum%2C fungal-type vacuole membrane localization;ebi_biotype=protein_coding
AN10453	0.0505927	0.851764	NA	0.385266	0.0624356	NA	NA	NA	NA	NA	NA	NA	NA	NA	NA	NA	NA	NA	ID=AN10453;description=Ortholog(s) have protein channel activity%2C role in protein import into mitochondrial inner membrane and mitochondrial inner membrane protein insertion complex localization;ebi_biotype=protein_coding
AN10454	0.500706	0.107008	NA	0.470514	0.14287	NA	NA	NA	NA	NA	NA	NA	NA	NA	NA	NA	NA	NA	ID=AN10454;description=Ortholog of A. fumigatus Af293 : Afu6g12650%2C A. niger CBS 513.88 : An06g01860%2C A. oryzae RIB40 : AO090003000382%2C Neosartorya fischeri NRRL 181 : NFIA_058610 and Aspergillus wentii : Aspwe1_0033674;ebi_biotype=protein_coding
AN10455	0.415952	0.097052	NA	-0.340838	0.184765	NA	NA	NA	NA	NA	NA	NA	108	108	108	108	108	108	ID=AN10455;description=Ortholog(s) have uroporphyrinogen-III synthase activity%2C role in heme biosynthetic process and cytosol%2C nucleus localization;ebi_biotype=protein_coding
AN10456	-1.26197	1.11e-08	-1	-1.13843	4.78e-07	-1	NA	NA	NA	NA	NA	NA	NA	NA	NA	527,772	527,772	527	ID=AN10456;Name=denA;description=NEDD8-specific protease;ebi_biotype=protein_coding
AN10457	0.757888	1.92e-05	NA	0.745707	3.35e-05	NA	NA	NA	NA	NA	NA	NA	NA	NA	NA	NA	NA	NA	ID=AN10457;description=Ortholog of A. fumigatus Af293 : Afu7g04795%2C A. niger CBS 513.88 : An13g01320%2C A. oryzae RIB40 : AO090005000171%2C Neosartorya fischeri NRRL 181 : NFIA_025730 and Aspergillus clavatus NRRL 1 : ACLA_006450;ebi_biotype=protein_coding
AN10458	-0.0703296	0.928749	NA	0.295534	0.648837	NA	NA	NA	NA	NA	NA	NA	NA	NA	NA	NA	NA	NA	ID=AN10458;description=protein of unknown function;ebi_biotype=protein_coding
AN10459	1.2797	1.57e-21	1	0.493936	0.000377883	NA	NA	NA	NA	NA	NA	NA	NA	NA	NA	NA	NA	537	ID=AN10459;description=Ortholog(s) have cytosol localization;ebi_biotype=protein_coding
AN1046	0.98452	0.0391733	NA	0.468863	0.382749	NA	NA	NA	NA	NA	NA	NA	NA	NA	NA	NA	NA	NA	ID=AN1046;Name=chsG;description=chitin synthase%2C putative;ebi_biotype=protein_coding
AN10460	1.09152	1.43e-06	1	0.786662	0.00072581	NA	NA	NA	NA	NA	NA	NA	NA	NA	NA	NA	NA	NA	ID=AN10460;description=Ortholog of A. fumigatus Af293 : Afu4g12540%2C A. niger CBS 513.88 : An01g08020%2C Neosartorya fischeri NRRL 181 : NFIA_103760 and Aspergillus wentii : Aspwe1_0100481;ebi_biotype=protein_coding
AN10461	-2.28875	6.8e-14	-1	-2.71232	8.09e-19	-1	226	246	266	226	246	266	274	273,274	NA	274	273,274	NA	ID=AN10461;description=protein of unknown function;ebi_biotype=protein_coding
AN10462	0.270918	0.217948	NA	0.505868	0.0217585	NA	NA	NA	NA	NA	NA	NA	NA	NA	NA	NA	NA	NA	ID=AN10462;Name=srpkG;description=Has domain(s) with predicted ATP binding%2C protein kinase activity%2C transferase activity%2C transferring phosphorus-containing groups activity and role in protein phosphorylation;ebi_biotype=protein_coding
AN10463	0.169103	0.929139	NA	0.974927	0.530604	NA	NA	NA	NA	NA	NA	NA	NA	NA	NA	NA	NA	NA	ID=AN10463;description=Has domain(s) with predicted DNA binding%2C RNA polymerase II transcription factor activity%2C sequence-specific DNA binding%2C zinc ion binding activity and role in regulation of transcription%2C DNA-templated%2C transcription%2C DNA-templated;ebi_biotype=protein_coding
AN10464	-5.74583	5.9e-11	-1	-2.95703	0.0374494	-1	NA	NA	NA	NA	NA	NA	NA	NA	NA	NA	NA	NA	ID=AN10464;description=protein of unknown function;ebi_biotype=protein_coding
AN10465	0.652761	0.000837026	NA	0.420855	0.0365022	NA	NA	NA	NA	NA	NA	NA	NA	NA	NA	NA	NA	NA	ID=AN10465;description=Ortholog(s) have COPI-coated vesicle%2C Golgi apparatus%2C nuclear periphery localization;ebi_biotype=protein_coding
AN10466	-1.36125	4.02e-08	-1	-0.648705	0.0138966	NA	NA	NA	NA	NA	NA	NA	NA	NA	NA	NA	NA	NA	ID=AN10466;Name=aim24;description=Ortholog(s) have role in inner mitochondrial membrane organization and integral component of mitochondrial inner membrane localization;ebi_biotype=protein_coding
AN10467	1.10538	6.2e-07	1	0.435161	0.0661292	NA	NA	NA	NA	NA	NA	NA	NA	NA	NA	NA	NA	NA	ID=AN10467;description=Has domain(s) with predicted RNA polymerase II transcription factor activity%2C sequence-specific DNA binding%2C zinc ion binding activity%2C role in regulation of transcription%2C DNA-templated and nucleus localization;ebi_biotype=protein_coding
AN10468	-0.69029	0.00113155	NA	-1.76793	9.18e-18	-1	NA	NA	NA	NA	NA	NA	NA	NA	NA	NA	NA	NA	ID=AN10468;description=Ortholog(s) have role in cadmium ion transport%2C zinc II ion transport;ebi_biotype=protein_coding
AN10469	-0.902241	0.017204	NA	0.484638	0.239833	NA	390,430	430	410,420	390,430	430	410,420	392,393	392,393	392,393	392,393	392,393	392,393	ID=AN10469;description=Has domain(s) with predicted oxidoreductase activity and role in metabolic process;ebi_biotype=protein_coding
AN1047	1.08116	0.00671407	1	0.738455	0.0799566	NA	NA	NA	NA	NA	NA	NA	NA	NA	NA	NA	NA	NA	ID=AN1047;description=Putative heat shock protein;ebi_biotype=protein_coding
AN10470	0.797073	0.00129654	NA	0.404716	0.115486	NA	NA	NA	NA	NA	NA	NA	NA	NA	NA	NA	881	NA	ID=AN10470;description=Putative DNA-polymerase III delta subunit;ebi_biotype=protein_coding
AN10471	0.088743	0.714781	NA	-0.149179	0.495009	NA	NA	NA	NA	NA	NA	NA	NA	NA	NA	NA	NA	NA	ID=AN10471;description=Has domain(s) with predicted 3-hydroxyacyl-CoA dehydrogenase activity%2C coenzyme binding%2C oxidoreductase activity%2C acting on the CH-OH group of donors%2C NAD or NADP as acceptor activity;ebi_biotype=protein_coding
AN10472	-1.57321	2.28e-23	-1	-0.774171	2.75e-06	NA	NA	NA	NA	NA	NA	NA	NA	NA	NA	NA	NA	NA	ID=AN10472;description=Ortholog(s) have cytosol localization;ebi_biotype=protein_coding
AN10473	1.86987	0.2097	NA	2.38072	0.00326897	1	NA	NA	NA	NA	NA	NA	NA	NA	NA	NA	NA	NA	ID=AN10473;description=protein of unknown function;ebi_biotype=protein_coding
AN10474	-0.542384	0.000231247	NA	-0.167786	0.309158	NA	NA	NA	NA	NA	NA	NA	NA	NA	NA	NA	NA	NA	ID=AN10474;description=Has domain(s) with predicted tRNA binding activity;ebi_biotype=protein_coding
AN10475	-0.366214	0.0137753	NA	0.36473	0.0162563	NA	NA	NA	NA	NA	NA	NA	NA	NA	NA	NA	NA	NA	ID=AN10475;description=Ortholog(s) have cytosol localization;ebi_biotype=protein_coding
AN10477	-0.0674391	0.685002	NA	0.238694	0.0961415	NA	NA	NA	NA	NA	NA	NA	NA	NA	NA	NA	NA	NA	ID=AN10477;description=Has domain(s) with predicted structural constituent of ribosome activity%2C role in translation and ribosome localization;ebi_biotype=protein_coding
AN10478	1.65505	6.94e-09	1	0.740723	0.00131809	NA	NA	NA	NA	NA	NA	NA	NA	NA	NA	NA	NA	NA	ID=AN10478;description=Ortholog(s) have cytosol%2C nucleus localization;ebi_biotype=protein_coding
AN10479	2.15672	3.99e-14	1	-0.159831	0.655632	NA	NA	NA	NA	NA	NA	NA	NA	NA	NA	NA	NA	NA	ID=AN10479;Name=CYP540B4;description=Putative cytochrome P450;ebi_biotype=protein_coding
AN1048	0.713669	1.88e-06	NA	0.0733752	0.681135	NA	NA	NA	NA	NA	NA	NA	NA	NA	NA	NA	NA	NA	ID=AN1048;description=Ortholog of A. fumigatus Af293 : Afu1g12630%2C A. niger CBS 513.88 : An08g05380%2C A. oryzae RIB40 : AO090113000130%2C Aspergillus wentii : Aspwe1_0111448 and Aspergillus terreus NIH2624 : ATET_00454;ebi_biotype=protein_coding
AN10480	-0.269446	0.101349	NA	0.0665552	0.729917	NA	NA	NA	NA	NA	NA	NA	NA	NA	NA	NA	NA	NA	ID=AN10480;description=Ortholog of A. fumigatus Af293 : Afu4g07990%2C A. niger CBS 513.88 : An04g02410%2C A. oryzae RIB40 : AO090023000772%2C Aspergillus wentii : Aspwe1_0102632 and Aspergillus sydowii : Aspsy1_0149200;ebi_biotype=protein_coding
AN10481	0.0839088	0.743394	NA	-0.260417	0.264319	NA	NA	NA	NA	NA	NA	NA	NA	NA	NA	NA	NA	NA	ID=AN10481;description=Ortholog of A. fumigatus Af293 : Afu3g14190%2C A. niger CBS 513.88 : An09g04370%2C A. oryzae RIB40 : AO090012000662%2C Aspergillus wentii : Aspwe1_0169992 and Aspergillus sydowii : Aspsy1_0044374;ebi_biotype=protein_coding
AN10482	0.511929	0.150846	NA	-0.944501	0.00649972	NA	NA	NA	NA	NA	NA	NA	NA	NA	NA	NA	NA	NA	ID=AN10482;Name=bglF;description=Putative beta-glucosidase;ebi_biotype=protein_coding
AN10483	0.797157	0.00668341	NA	0.889308	0.00403646	NA	NA	NA	NA	NA	NA	NA	NA	NA	NA	NA	NA	NA	ID=AN10483;description=Ortholog of A. nidulans FGSC A4 : AN2809%2C AN2115%2C AN0033%2C AN12460%2C A. fumigatus Af293 : Afu2g00940%2C Afu2g16560%2C Afu3g15340%2C Afu7g00460%2C Afu7g06360 and A. niger CBS 513.88 : An14g02830%2C An16g00830;ebi_biotype=protein_coding
AN10484	0.886868	0.126753	NA	0.31691	0.634276	NA	NA	NA	NA	NA	NA	NA	NA	NA	NA	NA	NA	NA	ID=AN10484;description=Ortholog(s) have U2-type spliceosomal complex localization;ebi_biotype=protein_coding
AN10485	1.0085	4.15e-07	1	0.196724	0.389686	NA	NA	NA	NA	NA	NA	NA	NA	NA	NA	NA	NA	NA	ID=AN10485;Name=stk21;description=NDR serine/threonine kinase;ebi_biotype=protein_coding
AN10486	-1.00288	0.00193506	-1	-1.36084	3.08e-05	-1	NA	NA	NA	NA	NA	NA	NA	NA	NA	NA	NA	NA	ID=AN10486;description=Putative nonribosomal peptide synthetase (NRPS)-like enzyme;ebi_biotype=protein_coding
AN10487	-1.02252	0.0222993	-1	0.491089	0.318251	NA	NA	NA	NA	NA	NA	NA	NA	NA	NA	NA	NA	NA	ID=AN10487;description=Has domain(s) with predicted role in transmembrane transport and integral component of membrane localization;ebi_biotype=protein_coding
AN10488	-3.27544	1.42e-14	-1	-2.03637	3.69e-06	-1	NA	NA	NA	NA	NA	NA	NA	NA	NA	NA	NA	NA	ID=AN10488;description=Has domain(s) with predicted carbohydrate binding%2C catalytic activity and role in carbohydrate catabolic process;ebi_biotype=protein_coding
AN10489	-0.529246	0.101394	NA	-0.101702	0.789963	NA	NA	NA	NA	NA	NA	NA	NA	NA	NA	NA	NA	NA	ID=AN10489;Name=FKBP5;description=FKBP-type peptidyl-prolyl cis-trans isomerase;ebi_biotype=protein_coding
AN1049	1.67126	2.11e-08	1	0.702976	0.0322107	NA	NA	NA	NA	NA	NA	NA	NA	NA	NA	NA	NA	670	ID=AN1049;description=Putative zinc metalloproteinase;ebi_biotype=protein_coding
AN10491	-0.823819	0.00083821	NA	-0.897202	0.000372005	NA	NA	NA	NA	NA	NA	NA	NA	NA	NA	NA	NA	NA	ID=AN10491;description=Putative Zn(II)2Cys6 transcription factor;ebi_biotype=protein_coding
AN10492	-0.629388	0.0115357	NA	-1.28642	3.44e-07	-1	NA	NA	NA	NA	NA	NA	NA	NA	NA	NA	NA	NA	ID=AN10492;Name=thiA;description=Ortholog(s) have transcription factor activity%2C RNA polymerase II transcription factor binding activity;ebi_biotype=protein_coding
AN10493	-1.84769	0.0426424	-1	-0.596273	0.443129	NA	NA	NA	NA	NA	NA	NA	NA	NA	NA	NA	NA	NA	ID=AN10493;description=Has domain(s) with predicted 2 iron%2C 2 sulfur cluster binding%2C oxidoreductase activity and role in oxidation-reduction process;ebi_biotype=protein_coding
AN10494	-11.4324	8.86e-183	-1	-10.2471	3.54e-166	-1	106,116	46,96	76,96	106,116	46,96	76,96	87	87,88	87	87	87,88	87	ID=AN10494;description=Has domain(s) with predicted oxidoreductase activity and role in metabolic process;ebi_biotype=protein_coding
AN10495	-0.258424	0.0702025	NA	0.374679	0.00855049	NA	NA	NA	NA	NA	NA	NA	NA	NA	NA	NA	NA	NA	ID=AN10495;description=Succinyl-CoA:3-oxoadipate CoA-transferase%2C putative;ebi_biotype=protein_coding
AN10496	0.199022	0.0890408	NA	0.234135	0.0530082	NA	NA	NA	NA	NA	NA	NA	NA	NA	NA	NA	NA	NA	ID=AN10496;description=Putative regulator of mannosylphosphorylation;ebi_biotype=protein_coding
AN10497	1.6132	2.19e-05	1	1.05837	0.00676789	1	NA	NA	NA	NA	NA	NA	NA	NA	NA	NA	NA	NA	ID=AN10497;description=Ortholog(s) have role in negative regulation of helicase activity and MCM complex%2C cytosol%2C nuclear chromatin localization;ebi_biotype=protein_coding
AN10498	0.46211	2.31e-05	NA	-0.102799	0.397501	NA	NA	NA	NA	NA	NA	NA	NA	NA	NA	NA	NA	NA	ID=AN10498;description=Ortholog of A. fumigatus Af293 : Afu1g03930%2C A. niger CBS 513.88 : An01g02790%2C A. oryzae RIB40 : AO090003000957%2C Neosartorya fischeri NRRL 181 : NFIA_020760 and Aspergillus wentii : Aspwe1_0066343;ebi_biotype=protein_coding
AN10499	-11.2564	6.21e-54	-1	-10.7605	8.14e-50	-1	95,115	125,185	115	95,115	125,185	115	NA	86,87	117	NA	86,87	117,900	ID=AN10499;description=Ortholog(s) have cytosol%2C nucleus localization;ebi_biotype=protein_coding
AN1050	-0.83115	1.9e-09	NA	-0.493395	0.000647383	NA	NA	NA	NA	NA	NA	NA	NA	NA	NA	NA	NA	NA	ID=AN1050;description=Putative 3-ketoacyl-CoA thiolase with a predicted role in fatty acid metabolism;ebi_biotype=protein_coding
AN10500	1.04048	0.00117185	1	0.744763	0.0560712	NA	NA	NA	NA	NA	NA	NA	NA	NA	NA	NA	NA	NA	ID=AN10500;description=protein of unknown function;ebi_biotype=protein_coding
AN10501	-0.529647	0.0102077	NA	-0.0191672	0.944707	NA	NA	NA	NA	NA	NA	NA	NA	NA	NA	564	NA	564	ID=AN10501;description=Ortholog(s) have role in transcription from RNA polymerase I promoter and RNA polymerase I transcription factor complex%2C cytosol localization;ebi_biotype=protein_coding
AN10502	-4.13814	0.0340545	-1	-4.1485	0.0333917	-1	NA	NA	NA	NA	NA	NA	NA	NA	NA	NA	NA	NA	ID=AN10502;description=Has domain(s) with predicted catalytic activity%2C hydrolase activity%2C hydrolyzing O-glycosyl compounds activity and role in carbohydrate metabolic process;ebi_biotype=protein_coding
AN10504	-0.0153194	0.9571	NA	-0.0616554	0.754086	NA	NA	NA	NA	NA	NA	NA	NA	NA	NA	NA	NA	NA	ID=AN10504;description=Ortholog(s) have role in conidiophore development%2C hyphal growth%2C sporocarp development involved in sexual reproduction%2C syncytium formation by plasma membrane fusion;ebi_biotype=protein_coding
AN10505	1.68599	3.79e-05	1	0.350064	0.456989	NA	NA	NA	NA	NA	NA	NA	NA	NA	NA	NA	NA	NA	ID=AN10505;description=Putative unsaturated rhamnogalacturonan hydrolase;ebi_biotype=protein_coding
AN10506	-3.48019	9.34e-09	-1	-2.29782	0.000851268	-1	NA	NA	NA	NA	NA	NA	NA	NA	NA	NA	NA	NA	ID=AN10506;description=Ortholog of A. fumigatus Af293 : Afu5g14780%2C A. niger CBS 513.88 : An18g01640%2C A. oryzae RIB40 : AO090103000417%2C Aspergillus versicolor : Aspve1_0173600 and Aspergillus niger ATCC 1015 : 42671-mRNA;ebi_biotype=protein_coding
AN10507	-7.35149	4.36e-49	-1	-3.14371	3.81e-10	-1	NA	NA	NA	NA	NA	NA	NA	NA	NA	NA	NA	NA	ID=AN10507;Name=hsp20;description=HSP20-like chaperones superfamily protein%2C putative;ebi_biotype=protein_coding
AN10508	-0.845916	3.14e-07	NA	-0.725968	2.16e-05	NA	NA	NA	NA	NA	NA	NA	NA	NA	NA	NA	NA	652	ID=AN10508;description=Ortholog(s) have Golgi apparatus%2C endoplasmic reticulum localization;ebi_biotype=protein_coding
AN10509	1.23849	3.49e-05	1	-0.0690356	0.865566	NA	NA	NA	NA	NA	NA	NA	NA	NA	NA	NA	NA	NA	ID=AN10509;description=protein of unknown function;ebi_biotype=protein_coding
AN10510	-2.23157	1.83e-23	-1	-1.98333	1.11e-18	-1	NA	NA	NA	NA	NA	NA	49	49	49	49	49	49	ID=AN10510;description=Ortholog of A. fumigatus Af293 : Afu4g13140%2C A. niger CBS 513.88 : An01g08830%2C A. oryzae RIB40 : AO090009000267%2C Aspergillus wentii : Aspwe1_0100948 and Aspergillus sydowii : Aspsy1_0059125;ebi_biotype=protein_coding
AN10511	-1.03143	3.58e-07	-1	-0.771828	0.000285691	NA	NA	NA	NA	NA	NA	NA	59	59	59	59	59	59	ID=AN10511;description=Ortholog(s) have role in phospholipid biosynthetic process and endoplasmic reticulum localization;ebi_biotype=protein_coding
AN10512	-0.506199	0.0378185	NA	0.0209946	0.947208	NA	NA	NA	NA	NA	NA	NA	NA	NA	NA	NA	NA	NA	ID=AN10512;Name=mthA;description=acetyl-CoA C-acetyltransferase%2C putative;ebi_biotype=protein_coding
AN10513	1.22999	9.73e-10	1	0.532171	0.0129334	NA	NA	NA	NA	NA	NA	NA	NA	NA	NA	NA	NA	NA	ID=AN10513;description=Has domain(s) with predicted calcium-dependent cysteine-type endopeptidase activity%2C role in proteolysis and intracellular localization;ebi_biotype=protein_coding
AN10514	0.536735	0.0890035	NA	-0.397554	0.221541	NA	NA	NA	NA	NA	NA	NA	NA	NA	NA	NA	NA	NA	ID=AN10514;description=Has domain(s) with predicted oxidoreductase activity and role in metabolic process;ebi_biotype=protein_coding
AN10515	-0.0965951	0.654376	NA	-0.397704	0.033168	NA	NA	355	NA	NA	355	NA	270,271	270	270	270,271	270	270	ID=AN10515;Name=prk1;description=Protein serine/threonine kinase;ebi_biotype=protein_coding
AN10516	0.242614	0.125594	NA	-0.137796	0.427301	NA	NA	NA	NA	NA	NA	NA	NA	NA	NA	NA	NA	NA	ID=AN10516;Name=grrA;description=SCF E3 ubiquitin ligase complex F-box protein grrA;ebi_biotype=protein_coding
AN10517	1.12946	2.84e-05	1	0.805366	0.00412165	NA	NA	NA	NA	NA	NA	NA	NA	NA	NA	NA	NA	NA	ID=AN10517;description=Has domain(s) with predicted DNA binding%2C zinc ion binding activity%2C role in transcription%2C DNA-templated and nucleus localization;ebi_biotype=protein_coding
AN10518	1.87508	3.51e-09	1	2.21247	3.88e-12	1	NA	NA	NA	NA	NA	NA	217	NA	217	217	NA	217	ID=AN10518;description=protein of unknown function;ebi_biotype=protein_coding
AN10519	-0.280024	0.0190518	NA	-0.265539	0.0288883	NA	NA	NA	NA	NA	NA	NA	NA	NA	NA	NA	NA	NA	ID=AN10519;description=Ortholog(s) have cytosol%2C nucleus localization;ebi_biotype=protein_coding
AN1052	1.98027	2.7e-42	1	2.18672	4.25e-51	1	NA	NA	NA	1013	NA	973,993	NA	NA	NA	696	696	696	ID=AN1052;Name=veA;description=Protein involved in light-sensitive control of differentiation and secondary metabolism;ebi_biotype=protein_coding
AN10520	-1.17715	9.08e-09	-1	-1.34148	1.04e-10	-1	NA	NA	NA	NA	NA	NA	NA	NA	NA	NA	-33	NA	ID=AN10520;description=3-carboxymuconolactone hydrolase%2C putative;ebi_biotype=protein_coding
AN10521	0.69798	0.00089479	NA	0.640769	0.00253021	NA	NA	NA	NA	NA	NA	NA	NA	NA	NA	NA	NA	NA	ID=AN10521;description=Ortholog(s) have role in negative regulation of transcription from RNA polymerase II promoter%2C positive regulation of transcription from RNA polymerase II promoter;ebi_biotype=protein_coding
AN10522	-0.662679	8.4e-10	NA	-0.269594	0.020533	NA	NA	NA	NA	NA	NA	NA	NA	NA	NA	NA	NA	NA	ID=AN10522;description=Ortholog(s) have cytosol%2C fungal-type vacuole membrane localization;ebi_biotype=protein_coding
AN10523	1.10646	0.000875827	1	1.24311	0.000215168	1	NA	NA	NA	NA	NA	NA	NA	NA	NA	NA	NA	NA	ID=AN10523;description=Ortholog(s) have role in double-strand break repair via homologous recombination and Smc5-Smc6 complex%2C nucleus localization;ebi_biotype=protein_coding
AN10524	0.501867	0.000102955	NA	0.571688	3.4e-06	NA	NA	NA	NA	NA	NA	NA	NA	NA	NA	NA	NA	NA	ID=AN10524;description=Ortholog(s) have RSC complex%2C SWI/SNF complex%2C cytosol localization;ebi_biotype=protein_coding
AN10525	-0.810456	2.76e-08	NA	-0.307804	0.0499792	NA	NA	NA	NA	NA	NA	NA	NA	NA	NA	NA	NA	NA	ID=AN10525;description=Ortholog(s) have role in NADH oxidation and mitochondrial respiratory chain complex I%2C membrane segment localization;ebi_biotype=protein_coding
AN10526	-0.275752	0.358333	NA	-0.366974	0.215464	NA	NA	NA	NA	NA	NA	NA	NA	NA	NA	NA	NA	NA	ID=AN10526;Name=rmtA;description=Arginine methyltransferase;ebi_biotype=protein_coding
AN10527	0.538426	2.55e-05	NA	0.542566	2.05e-05	NA	NA	NA	NA	NA	NA	NA	NA	NA	NA	NA	NA	NA	ID=AN10527;description=Ortholog(s) have trimethyllysine dioxygenase activity%2C role in carnitine biosynthetic process%2C mitochondrion organization and mitochondrion localization;ebi_biotype=protein_coding
AN10528	-0.168372	0.680267	NA	-0.388178	0.306448	NA	NA	NA	NA	NA	NA	NA	NA	NA	NA	NA	NA	NA	ID=AN10528;description=protein of unknown function;ebi_biotype=protein_coding
AN10529	-0.271741	0.54116	NA	0.922643	0.0113597	NA	NA	NA	NA	NA	NA	NA	NA	NA	NA	NA	NA	NA	ID=AN10529;description=Has domain(s) with predicted catalytic activity%2C pyridoxal phosphate binding activity and role in biosynthetic process;ebi_biotype=protein_coding
AN1053	1.67378	7.04e-08	1	0.882346	0.00525653	NA	NA	NA	NA	NA	NA	NA	NA	NA	NA	NA	NA	NA	ID=AN1053;description=Ortholog of A. fumigatus Af293 : Afu1g12480%2C A. niger CBS 513.88 : An08g05080%2C A. oryzae RIB40 : AO090001000238%2C Neosartorya fischeri NRRL 181 : NFIA_013060 and Aspergillus wentii : Aspwe1_0040426;ebi_biotype=protein_coding
AN10530	0.20603	0.59516	NA	-0.54981	0.0978019	NA	NA	NA	NA	NA	NA	NA	NA	NA	NA	NA	NA	NA	ID=AN10530;description=Ortholog of A. fumigatus Af293 : Afu2g01690%2C A. niger CBS 513.88 : An14g03330%2C A. oryzae RIB40 : AO090701000773%2C Neosartorya fischeri NRRL 181 : NFIA_034010 and Aspergillus wentii : Aspwe1_0157118;ebi_biotype=protein_coding
AN10531	0.386317	0.0212059	NA	0.0113655	0.957569	NA	NA	NA	NA	NA	NA	NA	NA	NA	NA	NA	NA	NA	ID=AN10531;description=Ortholog of A. fumigatus Af293 : Afu6g07960%2C A. niger CBS 513.88 : An11g02900%2C Neosartorya fischeri NRRL 181 : NFIA_053660 and Aspergillus wentii : Aspwe1_0046026;ebi_biotype=protein_coding
AN10532	-0.284779	0.098266	NA	-0.237925	0.19387	NA	NA	NA	NA	NA	NA	NA	NA	NA	NA	NA	NA	NA	ID=AN10532;description=Ortholog of A. fumigatus Af293 : Afu1g06000%2C A. niger CBS 513.88 : An18g03830%2C A. oryzae RIB40 : AO090009000483%2C Aspergillus wentii : Aspwe1_0050059 and Aspergillus sydowii : Aspsy1_0090995;ebi_biotype=protein_coding
AN10533	-0.9951	0.0100919	NA	-1.80781	2.09e-06	-1	NA	NA	NA	NA	NA	NA	NA	NA	NA	NA	NA	NA	ID=AN10533;description=Putative trehalose-6-phosphate synthase;ebi_biotype=protein_coding
AN10534	0.590951	0.0429114	NA	0.694585	0.0165163	NA	NA	NA	NA	NA	NA	NA	NA	NA	NA	NA	NA	NA	ID=AN10534;description=Ortholog of A. nidulans FGSC A4 : AN7218%2C A. fumigatus Af293 : Afu1g13000%2C Afu7g03950%2C A. niger CBS 513.88 : An13g00410%2C An06g00970 and A. oryzae RIB40 : AO090023000035%2C AO090026000819;ebi_biotype=protein_coding
AN10535	1.13762	3.74e-06	1	0.0937942	0.757938	NA	NA	NA	NA	NA	NA	NA	NA	NA	NA	NA	NA	NA	ID=AN10535;description=Has domain(s) with predicted GTP binding%2C GTPase activity%2C translation initiation factor activity%2C zinc ion binding activity%2C role in translational initiation and intracellular localization;ebi_biotype=protein_coding
AN10536	0.534876	0.0112197	NA	0.153907	0.528935	NA	NA	NA	NA	NA	NA	NA	NA	NA	NA	NA	NA	NA	ID=AN10536;description=Has domain(s) with predicted DNA binding activity and role in DNA recombination%2C double-strand break repair;ebi_biotype=protein_coding
AN10537	-2.47102	2.38e-25	-1	-2.08352	1.22e-17	-1	NA	NA	NA	NA	NA	NA	NA	NA	NA	NA	NA	NA	ID=AN10537;description=Has domain(s) with predicted nucleic acid binding%2C nucleotide binding activity;ebi_biotype=protein_coding
AN10539	-3.49629	1.79e-43	-1	-2.34952	4.46e-20	-1	368,398	348,368	338,348	368,398	348,368	338,348	322,323,455,459	322,323,458,459	322,323,455,459	322,323,455,459	322,323,458,459	322,323,455,459	ID=AN10539;description=Ortholog(s) have cytoplasm localization;ebi_biotype=protein_coding
AN1054	1.76192	8.27e-08	1	1.45093	1.33e-05	1	NA	NA	NA	NA	NA	NA	NA	NA	NA	989	989	989	ID=AN1054;description=Has domain(s) with predicted arylformamidase activity and role in tryptophan catabolic process to kynurenine;ebi_biotype=protein_coding
AN10540	-0.136126	0.320153	NA	-0.112697	0.42825	NA	NA	NA	NA	NA	NA	NA	455,456	455,456	455,456	455,456	455,456	455,456	ID=AN10540;description=Ortholog(s) have dipeptidyl-peptidase activity and cytoplasm%2C nucleus localization;ebi_biotype=protein_coding
AN10541	-0.281737	0.127314	NA	-0.182269	0.368312	NA	NA	NA	NA	NA	NA	NA	NA	NA	NA	NA	NA	NA	ID=AN10541;description=Has domain(s) with predicted DNA binding%2C RNA polymerase II transcription factor activity%2C sequence-specific DNA binding%2C nucleic acid binding%2C protein kinase regulator activity%2C zinc ion binding activity;ebi_biotype=protein_coding
AN10542	0.229438	0.15367	NA	0.0155419	0.939646	NA	NA	NA	NA	NA	NA	NA	NA	NA	NA	NA	NA	NA	ID=AN10542;description=Ortholog of A. fumigatus Af293 : Afu4g06210%2C A. niger CBS 513.88 : An04g00510%2C A. oryzae RIB40 : AO090023000969%2C Aspergillus sydowii : Aspsy1_0094879 and Aspergillus terreus NIH2624 : ATET_05601;ebi_biotype=protein_coding
AN10543	0.331643	0.156858	NA	0.966704	2.02e-05	NA	NA	NA	NA	NA	NA	NA	NA	NA	NA	NA	NA	NA	ID=AN10543;Name=galX;description=transcriptional regulatory protein%2C putative;ebi_biotype=protein_coding
AN10544	-0.332511	0.0410745	NA	0.24016	0.163224	NA	NA	NA	NA	NA	NA	NA	NA	NA	NA	NA	NA	NA	ID=AN10544;description=Has domain(s) with predicted 3-dehydroquinate dehydratase activity%2C catalytic activity;ebi_biotype=protein_coding
AN10545	0.554307	5.03e-08	NA	0.474031	5.34e-06	NA	NA	NA	NA	NA	NA	NA	NA	NA	NA	590	590	NA	ID=AN10545;description=Ortholog(s) have phosphatase activator activity%2C role in actin filament organization%2C endocytosis%2C mitophagy%2C regulation of growth%2C response to heat%2C response to salt stress and cytosol%2C nucleus localization;ebi_biotype=protein_coding
AN10546	0.539461	0.000352633	NA	0.336437	0.035253	NA	NA	NA	NA	NA	NA	NA	NA	NA	NA	NA	NA	NA	ID=AN10546;description=Ortholog(s) have protein serine/threonine kinase inhibitor activity;ebi_biotype=protein_coding
AN10547	-0.753844	0.035651	NA	-0.854798	0.019415	NA	NA	NA	NA	NA	NA	NA	NA	NA	NA	NA	NA	NA	ID=AN10547;description=Ortholog of A. fumigatus Af293 : Afu4g06220%2C A. oryzae RIB40 : AO090023000968%2C Neosartorya fischeri NRRL 181 : NFIA_109920 and Aspergillus clavatus NRRL 1 : ACLA_045540;ebi_biotype=protein_coding
AN10548	-1.5907	2.31e-16	-1	-1.8192	2.39e-20	-1	NA	NA	NA	NA	NA	NA	NA	NA	NA	NA	NA	NA	ID=AN10548;description=Has domain(s) with predicted DNA binding%2C RNA polymerase II transcription factor activity%2C sequence-specific DNA binding%2C zinc ion binding activity and role in regulation of transcription%2C DNA-templated%2C transcription%2C DNA-templated;ebi_biotype=protein_coding
AN1055	-0.134223	0.468294	NA	-0.265617	0.12837	NA	NA	NA	NA	NA	NA	NA	NA	NA	NA	NA	NA	NA	ID=AN1055;description=Ortholog(s) have eukaryotic initiation factor 4G binding%2C mRNA binding activity;ebi_biotype=protein_coding
AN10550	0.628245	0.275363	NA	1.29502	0.018437	1	NA	NA	NA	NA	NA	NA	NA	NA	NA	NA	NA	NA	ID=AN10550;description=Putative transcriptional regulator with homology to XlnR and AraR;ebi_biotype=protein_coding
AN10551	-0.75181	0.0013089	NA	-1.68641	1.28e-13	-1	NA	NA	NA	NA	NA	NA	NA	NA	NA	NA	NA	NA	ID=AN10551;description=Ortholog(s) have tRNA binding activity%2C role in regulation of transcription from RNA polymerase II promoter%2C tRNA wobble uridine modification and Elongator holoenzyme complex%2C cytosol%2C nucleus localization;ebi_biotype=protein_coding
AN10552	-0.884167	1.32e-05	NA	-1.03334	4.76e-07	-1	258,278	268,298	268,288	258,278	268,298	268,288	202,203	202,203,425	202,203	202,203	202,203,425	202,203	ID=AN10552;description=Ortholog of A. fumigatus Af293 : Afu4g07060%2C A. niger CBS 513.88 : An04g01460%2C A. oryzae RIB40 : AO090023000870%2C Aspergillus wentii : Aspwe1_0167183 and Aspergillus sydowii : Aspsy1_0094979;ebi_biotype=protein_coding
AN10553	-1.3523	5.22e-11	-1	-0.662333	0.00229549	NA	NA	NA	NA	NA	NA	NA	NA	NA	NA	NA	NA	NA	ID=AN10553;description=Has domain(s) with predicted cytochrome-c oxidase activity;ebi_biotype=protein_coding
AN10554	1.42638	0.000149222	1	0.495658	0.245644	NA	NA	NA	NA	NA	NA	NA	NA	NA	NA	NA	NA	NA	ID=AN10554;description=Ortholog of A. fumigatus Af293 : Afu4g07070%2C A. oryzae RIB40 : AO090023000869%2C Aspergillus wentii : Aspwe1_0248748%2C Aspergillus sydowii : Aspsy1_0547613 and Aspergillus terreus NIH2624 : ATET_05504;ebi_biotype=protein_coding
AN10555	1.10212	4.94e-06	1	1.084	4.7e-06	1	NA	NA	NA	NA	NA	NA	NA	NA	NA	NA	NA	NA	ID=AN10555;description=Has domain(s) with predicted nucleic acid binding activity;ebi_biotype=protein_coding
AN10556	0.649223	2.84e-05	NA	0.236568	0.166949	NA	NA	NA	NA	NA	NA	NA	NA	NA	NA	NA	NA	NA	ID=AN10556;description=Ortholog(s) have cytoplasm%2C nucleus localization;ebi_biotype=protein_coding
AN10557	-1.31126	5.01e-06	-1	-1.86658	7.29e-11	-1	NA	NA	NA	NA	NA	NA	NA	NA	NA	NA	NA	NA	ID=AN10557;Name=ded1;description=Putative ATP-dependent RNA helicase;ebi_biotype=protein_coding
AN10558	0.942729	6.41e-05	NA	0.560063	0.0224609	NA	NA	NA	NA	NA	NA	NA	NA	NA	NA	NA	NA	NA	ID=AN10558;description=Ortholog of A. fumigatus Af293 : Afu4g07280/sok1%2C A. niger CBS 513.88 : An04g01670%2C A. oryzae RIB40 : AO090023000845%2C Aspergillus wentii : Aspwe1_0023238 and Aspergillus terreus NIH2624 : ATET_05483;ebi_biotype=protein_coding
AN10559	-3.89589	1.87e-75	-1	-3.51627	6.99e-60	-1	NA	NA	NA	NA	NA	NA	NA	NA	NA	NA	NA	NA	ID=AN10559;description=Ortholog(s) have endoplasmic reticulum localization;ebi_biotype=protein_coding
AN1056	-0.711008	0.000247172	NA	-0.16077	0.485185	NA	NA	NA	NA	NA	NA	NA	NA	NA	NA	NA	NA	NA	ID=AN1056;description=Ortholog(s) have cytosol%2C nucleus localization;ebi_biotype=protein_coding
AN10560	0.171039	0.262937	NA	0.184275	0.234763	NA	NA	NA	NA	NA	NA	NA	NA	NA	NA	NA	NA	NA	ID=AN10560;description=Ortholog of A. fumigatus Af293 : Afu4g07670%2C A. niger CBS 513.88 : An04g02040%2C A. oryzae RIB40 : AO090023000808%2C Aspergillus wentii : Aspwe1_0034566 and Aspergillus sydowii : Aspsy1_0051349;ebi_biotype=protein_coding
AN10561	-0.207305	0.260447	NA	0.098146	0.627435	NA	NA	NA	NA	NA	NA	NA	NA	NA	NA	NA	NA	NA	ID=AN10561;description=Putative U1 snRNP component;ebi_biotype=protein_coding
AN10562	-0.842962	1.63e-07	NA	-0.705539	1.94e-05	NA	NA	NA	NA	NA	NA	NA	57	57	57	57	57	57	ID=AN10562;Name=msrA;description=Peptide methionine sulfoxide reductase msrA%2C putative;ebi_biotype=protein_coding
AN10563	-0.761228	1.28e-05	NA	-0.593165	0.00104148	NA	NA	NA	NA	NA	NA	NA	NA	NA	NA	NA	NA	NA	ID=AN10563;Name=pho8;description=Putative vacuolar alkaline phosphatase with a predicted role in the autophagy pathway;ebi_biotype=protein_coding
AN10564	0.737534	8.75e-07	NA	0.313397	0.0440867	NA	NA	NA	NA	NA	NA	NA	NA	NA	NA	NA	NA	NA	ID=AN10564;description=Ortholog(s) have role in positive regulation of TOR signaling and Seh1-associated complex%2C cytosol%2C extrinsic component of fungal-type vacuolar membrane localization;ebi_biotype=protein_coding
AN10565	-3.06236	0.00773566	-1	-0.456003	0.758746	NA	NA	NA	NA	NA	NA	NA	NA	NA	NA	NA	NA	NA	ID=AN10565;description=Ortholog(s) have extracellular region localization;ebi_biotype=protein_coding
AN10566	-0.353954	0.449225	NA	-0.775883	0.0896921	NA	NA	NA	NA	NA	NA	NA	NA	NA	NA	NA	NA	NA	ID=AN10566;description=Ortholog of A. fumigatus Af293 : Afu2g03130%2C A. niger CBS 513.88 : An07g07550%2C Neosartorya fischeri NRRL 181 : NFIA_035480 and Aspergillus wentii : Aspwe1_0183505;ebi_biotype=protein_coding
AN10567	1.08058	8.61e-06	1	-0.0239999	0.942567	NA	NA	NA	NA	NA	NA	NA	68	68	68	68	68	68	ID=AN10567;description=Ortholog(s) have tRNA 2'-phosphotransferase activity%2C role in tRNA splicing%2C via endonucleolytic cleavage and ligation and cytoplasm%2C nucleus localization;ebi_biotype=protein_coding
AN10568	-0.223781	0.199329	NA	0.206137	0.249948	NA	NA	NA	NA	NA	NA	NA	NA	NA	NA	NA	NA	NA	ID=AN10568;description=Has domain(s) with predicted role in mitochondrial pyruvate transport and mitochondrial inner membrane localization;ebi_biotype=protein_coding
AN10569	-2.30066	7.43e-27	-1	-1.54265	2.57e-12	-1	NA	NA	NA	NA	NA	NA	NA	NA	NA	NA	NA	NA	ID=AN10569;description=Ortholog of A. fumigatus Af293 : Afu2g03100%2C A. niger CBS 513.88 : An07g07510%2C A. oryzae RIB40 : AO090120000281%2C Aspergillus wentii : Aspwe1_0040642 and Aspergillus terreus NIH2624 : ATET_09584;ebi_biotype=protein_coding
AN1057	-1.89692	4.46e-30	-1	-1.69612	4.14e-24	-1	NA	NA	NA	NA	NA	NA	NA	NA	NA	NA	NA	NA	ID=AN1057;description=Has domain(s) with predicted catalytic activity;ebi_biotype=protein_coding
AN10570	-0.481631	0.0120707	NA	0.241095	0.245693	NA	NA	NA	NA	NA	NA	NA	NA	NA	NA	NA	NA	NA	ID=AN10570;Name=ltpA;description=Putative protein tyrosine phosphatase;ebi_biotype=protein_coding
AN10571	1.46578	6.56e-06	1	0.959935	0.0184399	NA	NA	NA	NA	NA	NA	NA	NA	NA	NA	NA	NA	NA	ID=AN10571;description=Has domain(s) with predicted oxidoreductase activity;ebi_biotype=protein_coding
AN10572	2.06716	1.14e-08	1	0.78997	0.0325598	NA	NA	NA	NA	NA	NA	NA	NA	NA	NA	NA	NA	NA	ID=AN10572;description=Ortholog of A. fumigatus Af293 : Afu2g02450%2C A. niger CBS 513.88 : An07g06200%2C A. oryzae RIB40 : AO090026000558%2C Aspergillus wentii : Aspwe1_0353125 and Aspergillus sydowii : Aspsy1_0091260;ebi_biotype=protein_coding
AN10573	1.96332	2e-08	1	1.25559	0.000495183	1	NA	NA	NA	NA	NA	NA	NA	NA	NA	NA	NA	NA	ID=AN10573;Name=ivoC;description=Putative cytochrome P450;ebi_biotype=protein_coding
AN10574	-0.00911901	0.976772	NA	-0.386858	0.020892	NA	NA	NA	NA	NA	NA	NA	400	400	400	400	400	400	ID=AN10574;description=Ortholog(s) have nucleus localization;ebi_biotype=protein_coding
AN10575	-0.547087	0.286729	NA	-0.153853	0.79196	NA	NA	NA	NA	NA	NA	NA	NA	NA	NA	NA	NA	NA	ID=AN10575;description=Predicted glycosylphosphatidylinositol (GPI)-anchored protein;ebi_biotype=protein_coding
AN10576	-2.65321	2.05e-09	-1	-1.01796	0.0330116	-1	NA	NA	NA	NA	NA	NA	NA	NA	NA	NA	NA	NA	ID=AN10576;Name=ivoA;description=One module nonribosomal peptide synthetase (NRPS);ebi_biotype=protein_coding
AN10578	-0.728298	9.06e-06	NA	-0.160542	0.404017	NA	522,572	562	582	522,572	562	582	NA	NA	NA	525,526	525,526	525,526	ID=AN10578;description=Ortholog of A. fumigatus Af293 : Afu2g01810%2C A. oryzae RIB40 : AO090011000438%2C Neosartorya fischeri NRRL 181 : NFIA_034160 and Aspergillus versicolor : Aspve1_0053770;ebi_biotype=protein_coding
AN10579	1.85604	2.3e-12	1	1.08177	9.85e-05	1	NA	NA	NA	NA	NA	NA	NA	NA	NA	NA	NA	NA	ID=AN10579;description=Ortholog of A. nidulans FGSC A4 : AN4100%2C A. fumigatus Af293 : Afu8g06630%2C A. niger CBS 513.88 : An05g01150%2C Aspergillus wentii : Aspwe1_0169274 and Aspergillus sydowii : Aspsy1_0065818%2C Aspsy1_0089096;ebi_biotype=protein_coding
AN1058	0.153661	0.714954	NA	0.202812	0.612134	NA	NA	NA	NA	NA	NA	NA	NA	NA	NA	NA	NA	NA	ID=AN1058;description=Ortholog of A. fumigatus Af293 : Afu1g12350%2C A. oryzae RIB40 : AO090001000294%2C Aspergillus wentii : Aspwe1_0172072%2C Aspergillus sydowii : Aspsy1_0053315 and Aspergillus terreus NIH2624 : ATET_00433;ebi_biotype=protein_coding
AN10580	0.505937	0.000439783	NA	0.143588	0.385322	NA	NA	NA	NA	NA	NA	NA	NA	NA	NA	NA	NA	NA	ID=AN10580;description=Ortholog of A. fumigatus Af293 : Afu5g08850%2C Neosartorya fischeri NRRL 181 : NFIA_078450%2C Aspergillus wentii : Aspwe1_0278501 and Aspergillus clavatus NRRL 1 : ACLA_011690;ebi_biotype=protein_coding
AN10581	-4.36274	4.26e-40	-1	-1.75725	3.56e-07	-1	NA	NA	NA	NA	NA	NA	141	141,142	141	141	141,142	141	ID=AN10581;description=Ortholog of A. fumigatus Af293 : Afu5g08640%2C A. niger CBS 513.88 : An07g04900%2C Neosartorya fischeri NRRL 181 : NFIA_078640 and Aspergillus versicolor : Aspve1_0042746;ebi_biotype=protein_coding
AN10582	2.09125	4.03e-29	1	-0.0809935	0.744313	NA	NA	NA	NA	NA	NA	NA	NA	NA	NA	NA	NA	NA	ID=AN10582;description=Has domain(s) with predicted FAD binding%2C cytochrome-c oxidase activity%2C oxidoreductase activity%2C role in metabolic process and mitochondrial respiratory chain complex IV localization;ebi_biotype=protein_coding
AN10583	-0.638412	0.00141636	NA	-0.40018	0.0483847	NA	NA	NA	NA	NA	NA	NA	NA	NA	NA	NA	NA	NA	ID=AN10583;description=Ortholog of A. nidulans FGSC A4 : AN7340%2C A. fumigatus Af293 : Afu3g06400%2C A. niger CBS 513.88 : An15g06840%2C An11g09940 and A. oryzae RIB40 : AO090020000722;ebi_biotype=protein_coding
AN10584	-0.815469	4.69e-07	NA	-0.838566	3.3e-07	NA	NA	NA	NA	NA	NA	NA	NA	NA	NA	NA	NA	NA	ID=AN10584;description=Ortholog(s) have cysteine desulfurase activity%2C role in iron-sulfur cluster assembly and L-cysteine desulfurase complex%2C extrinsic component of mitochondrial inner membrane%2C mitochondrial matrix%2C nucleus localization;ebi_biotype=protein_coding
AN10585	-0.887146	1.91e-07	NA	-0.497009	0.00563727	NA	NA	NA	NA	NA	NA	NA	122	122	122	122	122	122	ID=AN10585;description=Ortholog(s) have cytochrome-c oxidase activity%2C enzyme regulator activity%2C role in aerobic respiration%2C mitochondrial respiratory chain supercomplex assembly and mitochondrial respiratory chain complex IV%2C plasma membrane localization;ebi_biotype=protein_coding
AN10586	-0.14761	0.32022	NA	0.262187	0.0590536	NA	NA	NA	NA	NA	NA	NA	NA	NA	NA	NA	NA	NA	ID=AN10586;description=Ortholog(s) have cytosol%2C nucleus localization;ebi_biotype=protein_coding
AN10588	-0.141635	0.86565	NA	0.219741	0.773411	NA	NA	NA	NA	NA	NA	NA	NA	NA	NA	NA	NA	NA	ID=AN10588;description=Ortholog of A. fumigatus Af293 : Afu5g08870%2C A. niger CBS 513.88 : An07g04510%2C A. oryzae RIB40 : AO090020000457%2C AO090012000441 and Neosartorya fischeri NRRL 181 : NFIA_078440;ebi_biotype=protein_coding
AN10589	0.810053	6.68e-08	NA	0.389012	0.0131655	NA	NA	NA	NA	NA	NA	NA	NA	NA	NA	NA	NA	NA	ID=AN10589;description=Ortholog(s) have fungal-type vacuole localization;ebi_biotype=protein_coding
AN1059	-3.72967	4.1e-63	-1	-3.12013	2.58e-44	-1	67,77	27,67	67,77	1108,1118	1068,1108	1108,1118	114,115	114,115	114,115	114,115	114,115	114,115	ID=AN1059;Name=facC;description=carnitine acetyltransferase%2C putative;ebi_biotype=protein_coding
AN10590	0.0413137	0.86811	NA	-0.154684	0.44866	NA	NA	NA	NA	NA	NA	NA	NA	NA	NA	NA	598,599	NA	ID=AN10590;description=Ortholog of A. fumigatus Af293 : Afu3g06380%2C A. niger CBS 513.88 : An11g09960%2C A. oryzae RIB40 : AO090020000113%2C Aspergillus sydowii : Aspsy1_0087862 and Aspergillus terreus NIH2624 : ATET_08788;ebi_biotype=protein_coding
AN10591	1.08662	9.09e-08	1	0.554148	0.0094662	NA	NA	NA	NA	NA	NA	NA	NA	NA	NA	NA	NA	NA	ID=AN10591;description=Ortholog of A. fumigatus Af293 : Afu3g06490%2C A. niger CBS 513.88 : An11g09850%2C A. oryzae RIB40 : AO090020000099%2C Aspergillus wentii : Aspwe1_0042123 and Aspergillus sydowii : Aspsy1_0087851;ebi_biotype=protein_coding
AN10592	1.88897	1.39e-08	1	1.38267	5.33e-05	1	NA	NA	NA	NA	NA	NA	NA	NA	NA	NA	NA	NA	ID=AN10592;description=Ortholog of A. fumigatus Af293 : Afu5g08730%2C A. oryzae RIB40 : AO090020000434%2C Neosartorya fischeri NRRL 181 : NFIA_078560 and Aspergillus versicolor : Aspve1_0134596;ebi_biotype=protein_coding
AN10593	0.381696	0.0132514	NA	-0.131341	0.448376	NA	NA	NA	NA	NA	NA	NA	NA	NA	NA	701	701	701	ID=AN10593;description=Has domain(s) with predicted phosphatase activity%2C phosphoserine phosphatase activity and role in L-serine biosynthetic process%2C metabolic process;ebi_biotype=protein_coding
AN10594	-1.00563	1.39e-15	-1	-0.536409	5.56e-05	NA	NA	NA	NA	NA	NA	NA	NA	NA	NA	NA	NA	NA	ID=AN10594;description=Putative sorting nexin;ebi_biotype=protein_coding
AN10595	0.897704	0.000232268	NA	-0.252435	0.364587	NA	NA	NA	NA	NA	NA	NA	NA	NA	NA	NA	NA	NA	ID=AN10595;Name=aspE;description=Putative septin;ebi_biotype=protein_coding
AN10596	-0.551257	1.03e-07	NA	-0.396703	0.000259625	NA	NA	NA	NA	NA	NA	NA	NA	NA	NA	NA	NA	NA	ID=AN10596;description=Ortholog of Aspergillus versicolor : Aspve1_0580375;ebi_biotype=protein_coding
AN10597	-0.407824	0.0236645	NA	-0.515384	0.00274408	NA	NA	NA	NA	NA	NA	NA	NA	NA	NA	NA	NA	NA	ID=AN10597;description=Has domain(s) with predicted RNA polymerase II transcription factor activity%2C sequence-specific DNA binding%2C zinc ion binding activity%2C role in regulation of transcription%2C DNA-templated and nucleus localization;ebi_biotype=protein_coding
AN10598	1.73244	1.58e-16	1	1.21422	9e-09	1	NA	NA	NA	NA	NA	NA	NA	NA	NA	NA	NA	NA	ID=AN10598;description=Has domain(s) with predicted calcium ion binding%2C calcium-dependent phospholipid binding activity;ebi_biotype=protein_coding
AN10599	0.251981	0.542485	NA	0.650928	0.0938514	NA	NA	NA	NA	NA	NA	NA	NA	NA	NA	NA	NA	NA	ID=AN10599;description=Ortholog(s) have galactonate dehydratase activity and role in cellular carbohydrate catabolic process;ebi_biotype=protein_coding
AN1060	0.560016	0.017466	NA	-0.498755	0.0397892	NA	NA	NA	NA	NA	NA	NA	NA	NA	NA	NA	NA	NA	ID=AN1060;Name=kdmA;description=[Histone H3]-trimethyl-L-lysine(9) demethylase;ebi_biotype=protein_coding
AN10600	1.73979	2.12e-09	1	0.697947	0.0243946	NA	NA	NA	NA	NA	NA	NA	NA	NA	NA	NA	NA	NA	ID=AN10600;description=Predicted transcription factor;ebi_biotype=protein_coding
AN10601	-0.470183	0.130264	NA	0.322305	0.322155	NA	NA	NA	NA	NA	NA	NA	NA	NA	NA	NA	NA	NA	ID=AN10601;description=Ortholog of A. nidulans FGSC A4 : AN2923%2C A. fumigatus Af293 : Afu2g17770%2C Afu8g00650%2C A. niger CBS 513.88 : An11g02090%2C An01g01000 and A. oryzae RIB40 : AO090020000174%2C AO090103000301;ebi_biotype=protein_coding
AN10602	0.250851	0.512104	NA	0.869245	0.00875161	NA	NA	NA	NA	NA	NA	NA	NA	NA	NA	NA	NA	NA	ID=AN10602;description=Has domain(s) with predicted oxidoreductase activity%2C oxidoreductase activity%2C acting on the aldehyde or oxo group of donors%2C NAD or NADP as acceptor activity and role in oxidation-reduction process;ebi_biotype=protein_coding
AN10603	-0.655101	0.0919525	NA	1.03941	0.00696889	1	NA	NA	NA	NA	NA	NA	NA	NA	NA	NA	NA	NA	ID=AN10603;description=Ortholog of A. fumigatus Af293 : Afu3g07510%2C A. niger CBS 513.88 : An02g13190%2C A. oryzae RIB40 : AO090020000145%2C Neosartorya fischeri NRRL 181 : NFIA_069680 and Aspergillus wentii : Aspwe1_0029255;ebi_biotype=protein_coding
AN10604	1.63021	2.04e-09	1	0.646322	0.0230957	NA	NA	NA	NA	NA	NA	NA	NA	NA	NA	NA	NA	NA	ID=AN10604;description=Ortholog of A. fumigatus Af293 : Afu2g17760%2C A. niger CBS 513.88 : An03g02870%2C Neosartorya fischeri NRRL 181 : NFIA_093160%2C Aspergillus wentii : Aspwe1_0141692 and Aspergillus versicolor : Aspve1_0070749;ebi_biotype=protein_coding
AN10605	0.0614125	0.954655	NA	1.8287	0.0152027	1	NA	NA	NA	NA	NA	NA	NA	NA	NA	NA	NA	NA	ID=AN10605;description=Has domain(s) with predicted triglyceride lipase activity and role in lipid catabolic process%2C lipid metabolic process;ebi_biotype=protein_coding
AN10606	1.1229	3.21e-11	1	1.24927	7.49e-13	1	NA	NA	NA	NA	NA	NA	NA	NA	NA	NA	NA	NA	ID=AN10606;description=Has domain(s) with predicted RNA polymerase II transcription factor activity%2C sequence-specific DNA binding%2C zinc ion binding activity%2C role in regulation of transcription%2C DNA-templated and nucleus localization;ebi_biotype=protein_coding
AN10608	-0.928245	0.00138584	NA	-1.09861	0.000124315	-1	NA	NA	NA	NA	NA	NA	NA	NA	NA	NA	NA	NA	ID=AN10608;description=Has domain(s) with predicted hydrolase activity;ebi_biotype=protein_coding
AN10609	-1.3642	6.74e-22	-1	-0.826125	1.49e-08	NA	NA	NA	NA	NA	NA	NA	NA	NA	NA	NA	NA	NA	ID=AN10609;description=Ortholog(s) have role in mitochondrial respiratory chain complex III assembly and integral component of mitochondrial inner membrane localization;ebi_biotype=protein_coding
AN1061	0.840277	1.17e-09	NA	-0.169865	0.264259	NA	NA	NA	NA	NA	NA	NA	NA	NA	NA	NA	NA	NA	ID=AN1061;description=Putative GABA permease;ebi_biotype=protein_coding
AN10610	0.0307982	0.903454	NA	0.240074	0.204793	NA	NA	NA	NA	NA	NA	NA	NA	NA	NA	NA	NA	NA	ID=AN10610;description=Ortholog(s) have peroxisome matrix targeting signal-1 binding%2C peroxisome matrix targeting signal-2 binding%2C protein binding%2C bridging activity;ebi_biotype=protein_coding
AN10611	0.0933183	0.565978	NA	-0.122631	0.438838	NA	NA	NA	NA	NA	NA	NA	NA	NA	NA	NA	NA	NA	ID=AN10611;description=Ortholog(s) have phosphatidylinositol N-acetylglucosaminyltransferase activity%2C role in GPI anchor biosynthetic process and endoplasmic reticulum localization;ebi_biotype=protein_coding
AN10612	5.77873	2.88e-05	1	3.41826	0.00264744	1	NA	NA	NA	NA	NA	NA	NA	NA	NA	NA	NA	NA	ID=AN10612;description=Has domain(s) with predicted catalytic activity and role in metabolic process;ebi_biotype=protein_coding
AN10613	-3.05859	6.21e-12	-1	-3.7702	2.03e-13	-1	NA	NA	NA	NA	NA	NA	NA	NA	NA	NA	NA	NA	ID=AN10613;Name=CYP619B1;description=Putative cytochrome P450;ebi_biotype=protein_coding
AN10614	-1.95248	3.38e-26	-1	-1.12501	3.28e-09	-1	133,213	183,243	153,163	133,213	183,243	153,163	122,259	121,122	122,259	122,259	121,122	122,259	ID=AN10614;description=Ortholog(s) have G-quadruplex DNA binding%2C ribosome binding%2C telomeric DNA binding%2C triplex DNA binding activity;ebi_biotype=protein_coding
AN10615	-0.654644	1.85e-05	NA	-0.394985	0.0146115	NA	NA	NA	NA	NA	NA	NA	NA	234	NA	NA	234	NA	ID=AN10615;description=Putative branchpoint binding protein;ebi_biotype=protein_coding
AN10616	0.783526	3.27e-07	NA	0.372119	0.0230643	NA	NA	NA	NA	NA	NA	NA	NA	NA	NA	779	779	NA	ID=AN10616;description=protein of unknown function;ebi_biotype=protein_coding
AN10617	-1.4481	1.18e-07	-1	-1.61539	5.2e-09	-1	NA	NA	NA	NA	NA	NA	NA	NA	NA	NA	NA	NA	ID=AN10617;Name=CYP539B2;description=Putative cytochrome P450;ebi_biotype=protein_coding
AN10618	-0.773222	0.0313828	NA	-0.418174	0.278519	NA	NA	NA	NA	NA	NA	NA	NA	NA	NA	NA	NA	NA	ID=AN10618;Name=nop9;description=Ortholog(s) have mRNA binding activity;ebi_biotype=protein_coding
AN10619	-2.50054	3.65e-44	-1	-2.67657	1.38e-50	-1	NA	NA	NA	NA	NA	NA	NA	NA	NA	NA	NA	NA	ID=AN10619;description=Has domain(s) with predicted carboxy-lyase activity%2C catalytic activity%2C pyridoxal phosphate binding activity and role in carboxylic acid metabolic process;ebi_biotype=protein_coding
AN1062	1.18526	4.37e-07	1	1.29519	2.34e-08	1	NA	NA	NA	NA	NA	NA	NA	NA	NA	NA	NA	NA	ID=AN1062;description=Has domain(s) with predicted fatty-acyl-CoA binding activity;ebi_biotype=protein_coding
AN10620	1.19446	5.2e-05	1	0.728841	0.0195653	NA	NA	NA	NA	NA	NA	NA	NA	NA	NA	741	741	741	ID=AN10620;description=Ortholog of A. fumigatus Af293 : Afu3g10200%2C A. oryzae RIB40 : AO090003000556%2C Aspergillus wentii : Aspwe1_0025004%2C Aspergillus zonatus : Aspzo1_0012301 and Aspergillus sydowii : Aspsy1_0146861;ebi_biotype=protein_coding
AN10621	2.27731	1.5e-11	1	1.0507	0.00259559	1	NA	NA	NA	NA	NA	NA	NA	NA	NA	NA	NA	NA	ID=AN10621;description=Ortholog(s) have ATP binding%2C ATPase activity%2C Y-form DNA binding%2C double-strand/single-strand DNA junction binding%2C four-way junction DNA binding and guanine/thymine mispair binding%2C more;ebi_biotype=protein_coding
AN10622	-0.637002	0.00034081	NA	-0.811565	7.75e-06	NA	NA	NA	NA	NA	NA	NA	NA	NA	NA	NA	NA	NA	ID=AN10622;description=Ortholog(s) have role in mitochondrial respiratory chain complex assembly and cytosol%2C mitochondrial intermembrane space%2C nucleus localization;ebi_biotype=protein_coding
AN10623	4.41323	0.00486769	1	0.542006	0.669049	NA	NA	NA	NA	NA	NA	NA	NA	NA	NA	NA	NA	NA	ID=AN10623;description=Has domain(s) with predicted DNA binding%2C zinc ion binding activity%2C role in transcription%2C DNA-templated and nucleus localization;ebi_biotype=protein_coding
AN10624	3.86946	0.0215327	1	1.5642	0.432031	NA	NA	NA	NA	NA	NA	NA	NA	NA	NA	NA	NA	NA	ID=AN10624;description=Ortholog of A. nidulans FGSC A4 : AN10787%2C Aspergillus brasiliensis : Aspbr1_0059853%2C Neosartorya fischeri NRRL 181 : NFIA_047300 and Aspergillus versicolor : Aspve1_0089701%2C Aspve1_0874507;ebi_biotype=protein_coding
AN10625	0.573784	0.160132	NA	0.400455	0.358156	NA	NA	NA	NA	NA	NA	NA	NA	NA	NA	NA	NA	NA	ID=AN10625;description=Has domain(s) with predicted RNA-DNA hybrid ribonuclease activity%2C nucleic acid binding activity;ebi_biotype=protein_coding
AN10626	-12.7272	1.95e-97	-1	-10.8742	4.72e-81	-1	NA	NA	NA	NA	NA	NA	NA	NA	NA	NA	NA	NA	ID=AN10626;description=Ortholog(s) have intracellular localization;ebi_biotype=protein_coding
AN10627	-0.320222	0.065401	NA	-0.286917	0.115005	NA	NA	NA	NA	NA	NA	NA	NA	NA	NA	NA	505	NA	ID=AN10627;description=Has domain(s) with predicted GTP binding%2C GTPase activity%2C structural constituent of cytoskeleton activity%2C role in microtubule-based process%2C protein polymerization and microtubule%2C protein complex localization;ebi_biotype=protein_coding
AN10628	-12.3813	5.26e-110	-1	-10.2372	1.24e-92	-1	48,58	38,78	28,58	48,58	38,78	28,58	NA	NA	NA	NA	NA	NA	ID=AN10628;Name=SpoC1-C1C;description=Conidium-specific RNA of unknown function;ebi_biotype=protein_coding
AN10629	-14.3081	6.44e-36	-1	-10.3855	5.09e-37	-1	NA	NA	NA	NA	NA	NA	NA	NA	NA	NA	NA	NA	ID=AN10629;description=Has domain(s) with predicted role in lipid metabolic process;ebi_biotype=protein_coding
AN1063	-0.590036	0.000808538	NA	-0.276878	0.146492	NA	NA	NA	NA	NA	NA	NA	NA	NA	NA	NA	NA	NA	ID=AN1063;description=Putative NADH dehydrogenase (ubiquinone) with a predicted role in energy metabolism;ebi_biotype=protein_coding
AN10630	-8.84924	1.34e-14	-1	-7.78192	2.57e-11	-1	NA	NA	NA	NA	NA	NA	NA	NA	NA	NA	NA	NA	ID=AN10630;description=Has domain(s) with predicted integral component of membrane localization;ebi_biotype=protein_coding
AN10631	-10.8915	6.86e-136	-1	-9.19266	6.52e-115	-1	161,221	191,201	171,181	161,221	191,201	171,181	259,260	259,260	259,260	259,260	259,260	259,260	ID=AN10631;description=Ortholog(s) have cytosol%2C nucleus localization;ebi_biotype=protein_coding
AN10632	-0.0625567	0.939642	NA	-0.172458	0.78955	NA	NA	NA	NA	NA	NA	NA	NA	NA	NA	NA	NA	NA	ID=AN10632;description=Has domain(s) with predicted nucleic acid binding activity and role in DNA integration;ebi_biotype=protein_coding
AN10634	-2.28501	1.11e-26	-1	-1.41774	1.02e-10	-1	7,17	17,47	27	7,17	17,47	27	36,37	36,37	36,37	36,37	36,37	36,37	ID=AN10634;description=Putative ortholog of S. cerevisiae Yme2p which has role in mitochondrial genome maintenance;ebi_biotype=protein_coding
AN10635	0.199239	0.425891	NA	0.398885	0.0890879	NA	NA	NA	NA	NA	NA	NA	NA	NA	NA	NA	NA	NA	ID=AN10635;Name=sepB;description=Essential protein involved in septation and chromosome segregation;ebi_biotype=protein_coding
AN10636	-0.659411	2.06e-08	NA	-0.353752	0.00406841	NA	NA	NA	NA	NA	NA	NA	NA	NA	NA	NA	NA	NA	ID=AN10636;description=Ortholog(s) have Golgi apparatus%2C endoplasmic reticulum localization;ebi_biotype=protein_coding
AN10637	-1.23014	1.2e-19	-1	-1.31161	4.82e-22	-1	NA	NA	NA	NA	NA	NA	355	NA	NA	355	NA	NA	ID=AN10637;description=Ortholog(s) have role in microautophagy%2C polyphosphate metabolic process%2C protein localization%2C vacuolar transport%2C vacuole fusion%2C non-autophagic;ebi_biotype=protein_coding
AN10638	1.46188	4.03e-12	1	1.04424	1.83e-06	1	NA	NA	NA	NA	NA	NA	NA	NA	NA	NA	NA	NA	ID=AN10638;description=Ortholog(s) have role in hyphal growth;ebi_biotype=protein_coding
AN10639	0.442913	0.0146651	NA	0.495518	0.0062037	NA	NA	NA	NA	NA	NA	NA	NA	NA	NA	NA	NA	NA	ID=AN10639;description=Ortholog(s) have GPI-anchor transamidase activity%2C role in attachment of GPI anchor to protein and GPI-anchor transamidase complex%2C endoplasmic reticulum%2C integral component of membrane localization;ebi_biotype=protein_coding
AN1064	0.639944	3.83e-05	NA	0.391876	0.0163503	NA	NA	NA	NA	NA	NA	NA	NA	NA	NA	NA	NA	NA	ID=AN1064;Name=nup57;description=Putative nuclear pore complex protein with homology to Saccharomyces cerevisiae Nup57p;ebi_biotype=protein_coding
AN10640	0.21345	0.203575	NA	0.323334	0.0510872	NA	NA	NA	NA	NA	NA	NA	NA	NA	NA	NA	NA	NA	ID=AN10640;description=Ortholog(s) have role in positive regulation of septation initiation signaling%2C regulation of phosphorylation of RNA polymerase II C-terminal domain and cytosol%2C trimeric positive transcription elongation factor complex b localization;ebi_biotype=protein_coding
AN10641	3.97222	1.31e-28	1	1.59315	1.13e-05	1	NA	NA	NA	NA	NA	NA	NA	NA	NA	NA	NA	NA	ID=AN10641;description=Has domain(s) with predicted protein disulfide oxidoreductase activity;ebi_biotype=protein_coding
AN10642	0.311713	0.105005	NA	-0.088442	0.683362	NA	NA	NA	NA	NA	NA	NA	NA	NA	NA	NA	NA	NA	ID=AN10642;description=Ortholog(s) have ubiquinone binding activity%2C role in cellular respiration%2C ubiquinone biosynthetic process and mitochondrial inner membrane localization;ebi_biotype=protein_coding
AN10643	0.00859308	0.981636	NA	0.5447	0.00711528	NA	NA	NA	NA	NA	NA	NA	NA	NA	NA	NA	NA	NA	ID=AN10643;description=Has domain(s) with predicted protein heterodimerization activity%2C sequence-specific DNA binding activity and intracellular localization;ebi_biotype=protein_coding
AN10644	-0.571913	0.00422148	NA	-0.371886	0.0847718	NA	NA	NA	NA	NA	NA	NA	NA	NA	NA	NA	NA	NA	ID=AN10644;description=Ortholog(s) have cytosol%2C nucleus localization;ebi_biotype=protein_coding
AN10645	-1.93261	3.11e-26	-1	-1.22619	6.78e-11	-1	NA	NA	NA	NA	NA	NA	NA	NA	55	NA	NA	55	ID=AN10645;description=Ortholog of A. fumigatus Af293 : Afu1g07310%2C A. niger CBS 513.88 : An07g09850%2C A. oryzae RIB40 : AO090012000984%2C Aspergillus wentii : Aspwe1_0040933 and Aspergillus sydowii : Aspsy1_0155965;ebi_biotype=protein_coding
AN10646	-0.410336	0.165821	NA	-0.985054	0.000507374	NA	NA	NA	NA	NA	NA	NA	54	NA	54	54	NA	54	ID=AN10646;description=Has domain(s) with predicted transferase activity%2C transferring phosphorus-containing groups activity;ebi_biotype=protein_coding
AN10647	-0.632419	0.000431158	NA	-0.359516	0.0585383	NA	NA	NA	NA	NA	NA	NA	NA	143	NA	NA	143	NA	ID=AN10647;Name=ahbB;description=Putative cytochrome P450 protein;ebi_biotype=protein_coding
AN10648	0.891191	6.25e-05	NA	0.853812	0.000117923	NA	NA	NA	NA	NA	NA	NA	NA	NA	NA	NA	NA	NA	ID=AN10648;description=Ortholog(s) have delta24(24-1) sterol reductase activity;ebi_biotype=protein_coding
AN10649	0.223465	0.887748	NA	0.265306	0.848188	NA	NA	NA	NA	NA	NA	NA	NA	NA	NA	NA	NA	NA	ID=AN10649;description=Has domain(s) with predicted RNA binding%2C RNA-directed DNA polymerase activity%2C nucleic acid binding activity and role in DNA integration%2C RNA-dependent DNA replication;ebi_biotype=protein_coding
AN1065	0.699404	0.00109801	NA	0.233577	0.334973	NA	NA	NA	NA	NA	NA	NA	NA	NA	NA	NA	NA	NA	ID=AN1065;description=Ortholog(s) have role in chromatin silencing at centromere%2C chromatin silencing at telomere and mitotic spindle%2C nucleolus localization;ebi_biotype=protein_coding
AN10650	1.42644	0.457072	NA	2.0283	0.305074	NA	NA	NA	NA	NA	NA	NA	NA	NA	NA	NA	NA	NA	ID=AN10650;description=Ortholog of A. nidulans FGSC A4 : AN11203%2C A. fumigatus Af293 : Afu4g00520%2C A. niger CBS 513.88 : An12g05740 and Aspergillus wentii : Aspwe1_0072865%2C Aspwe1_0156452;ebi_biotype=protein_coding
AN10651	-0.235506	0.190045	NA	0.264589	0.149249	NA	NA	NA	NA	NA	NA	NA	NA	NA	NA	NA	520	NA	ID=AN10651;description=Ortholog(s) have cytosol localization;ebi_biotype=protein_coding
AN10652	0.0983809	0.532859	NA	0.605555	4.39e-06	NA	NA	NA	NA	NA	NA	NA	NA	NA	NA	NA	NA	NA	ID=AN10652;description=Ortholog(s) have mitochondrion localization;ebi_biotype=protein_coding
AN10654	0.917161	0.745461	NA	2.10449	0.437154	NA	NA	NA	NA	NA	NA	NA	NA	NA	NA	NA	NA	NA	ID=AN10654;description=protein of unknown function;ebi_biotype=protein_coding
AN10656	-1.26459	0.358579	NA	0.227707	0.915539	NA	NA	NA	NA	NA	NA	NA	NA	NA	NA	NA	NA	NA	ID=AN10656;description=Has domain(s) with predicted ATP binding%2C biotin carboxylase activity%2C catalytic activity%2C ligase activity%2C metal ion binding activity and role in metabolic process;ebi_biotype=protein_coding
AN10657	1.43314	0.0529263	NA	1.76537	0.0353574	1	NA	NA	NA	NA	NA	NA	NA	NA	NA	NA	NA	NA	ID=AN10657;description=Has domain(s) with predicted catalytic activity and role in metabolic process;ebi_biotype=protein_coding
AN10658	-4.70665	8.61e-30	-1	-2.65006	5.19e-08	-1	NA	NA	NA	NA	NA	NA	NA	NA	NA	NA	NA	NA	ID=AN10658;description=Has domain(s) with predicted substrate-specific transmembrane transporter activity%2C transmembrane transporter activity%2C transporter activity%2C role in transmembrane transport and integral component of membrane%2C membrane localization;ebi_biotype=protein_coding
AN10659	2.15874	0.000807777	1	2.02318	0.00147847	1	NA	NA	NA	NA	NA	NA	NA	NA	NA	NA	NA	NA	ID=AN10659;description=Has domain(s) with predicted DNA binding%2C RNA polymerase II transcription factor activity%2C sequence-specific DNA binding%2C zinc ion binding activity and role in regulation of transcription%2C DNA-templated%2C transcription%2C DNA-templated;ebi_biotype=protein_coding
AN1066	-0.839705	0.00241343	NA	-3.13793	1.03e-32	-1	NA	NA	NA	NA	NA	NA	NA	NA	NA	NA	NA	NA	ID=AN1066;description=Ortholog(s) have role in mitochondrial respiratory chain complex IV assembly and integral component of mitochondrial inner membrane%2C mitochondrial respiratory chain supercomplex%2C plasma membrane localization;ebi_biotype=protein_coding
AN10660	-9.54675	7.84e-215	-1	-9.47077	1.09e-197	-1	NA	NA	NA	NA	NA	NA	NA	NA	NA	NA	NA	NA	ID=AN10660;Name=ndiA;description=Putative NADH dehydrogenase;ebi_biotype=protein_coding
AN10661	-0.547575	0.00175914	NA	-0.405443	0.025321	NA	NA	NA	NA	NA	NA	NA	NA	NA	NA	NA	NA	NA	ID=AN10661;description=Has domain(s) with predicted hydrolase activity and role in nucleotide catabolic process;ebi_biotype=protein_coding
AN10662	1.09316	8.96e-05	1	0.528057	0.122063	NA	NA	NA	NA	NA	NA	NA	NA	NA	NA	NA	NA	NA	ID=AN10662;description=Has domain(s) with predicted role in transmembrane transport and integral component of membrane localization;ebi_biotype=protein_coding
AN10663	0.267046	0.104783	NA	0.0350637	0.862245	NA	NA	NA	NA	NA	NA	NA	NA	NA	110	NA	NA	110	ID=AN10663;description=Has domain(s) with predicted hydrolase activity and role in nucleotide catabolic process;ebi_biotype=protein_coding
AN10664	0.627463	0.000803428	NA	0.198352	0.3525	NA	NA	NA	NA	NA	NA	NA	NA	NA	NA	NA	NA	NA	ID=AN10664;description=Ortholog of A. fumigatus Af293 : Afu6g14120%2C A. oryzae RIB40 : AO090103000398%2C Aspergillus wentii : Aspwe1_0100298%2C Aspergillus sydowii : Aspsy1_0035748 and Aspergillus terreus NIH2624 : ATET_00923;ebi_biotype=protein_coding
AN10665	-4.60691	8.63e-14	-1	-3.05274	1.53e-12	-1	NA	NA	NA	NA	NA	NA	NA	NA	NA	NA	NA	NA	ID=AN10665;description=Has domain(s) with predicted ligase activity;ebi_biotype=protein_coding
AN10666	1.83848	0.7033	NA	-1.76886	NA	NA	NA	NA	NA	NA	NA	NA	NA	NA	NA	NA	NA	NA	ID=AN10666;description=protein of unknown function;ebi_biotype=protein_coding
AN10667	3.29919	0.0337426	1	1.17097	0.509761	NA	NA	NA	NA	NA	NA	NA	NA	NA	NA	NA	NA	NA	ID=AN10667;description=Has domain(s) with predicted oxidoreductase activity%2C zinc ion binding activity and role in oxidation-reduction process;ebi_biotype=protein_coding
AN10668	-0.170767	0.846126	NA	0.742191	0.390204	NA	NA	NA	NA	NA	NA	NA	NA	NA	NA	NA	NA	NA	ID=AN10668;description=Has domain(s) with predicted NAD binding%2C oxidoreductase activity%2C acting on the CH-OH group of donors%2C NAD or NADP as acceptor activity and role in oxidation-reduction process;ebi_biotype=protein_coding
AN10669	-2.37633	0.000394541	-1	-1.98281	0.00147221	-1	NA	NA	NA	NA	NA	NA	NA	NA	NA	NA	NA	NA	ID=AN10669;description=Has domain(s) with predicted transmembrane transporter activity%2C role in transmembrane transport and integral component of membrane localization;ebi_biotype=protein_coding
AN1067	-0.173222	0.401762	NA	0.34963	0.0666718	NA	NA	NA	NA	NA	NA	NA	NA	NA	NA	NA	NA	NA	ID=AN1067;description=Ortholog of A. fumigatus Af293 : Afu1g12025%2C A. oryzae RIB40 : AO090001000340%2C Neosartorya fischeri NRRL 181 : NFIA_013500 and Aspergillus versicolor : Aspve1_0024253;ebi_biotype=protein_coding
AN10670	-0.210993	0.283543	NA	-0.0745711	0.740503	NA	NA	NA	NA	NA	NA	NA	NA	NA	NA	NA	NA	NA	ID=AN10670;description=Has domain(s) with predicted DNA binding%2C RNA polymerase II transcription factor activity%2C sequence-specific DNA binding%2C zinc ion binding activity and role in regulation of transcription%2C DNA-templated%2C transcription%2C DNA-templated;ebi_biotype=protein_coding
AN10671	-6.57701	9.39e-06	-1	-7.16578	1.41e-06	-1	NA	NA	NA	NA	NA	NA	NA	NA	NA	NA	NA	NA	ID=AN10671;description=Has domain(s) with predicted oxidoreductase activity%2C zinc ion binding activity and role in oxidation-reduction process;ebi_biotype=protein_coding
AN10672	-1.60271	3.28e-07	-1	-0.158169	0.683362	NA	NA	NA	NA	NA	NA	NA	NA	NA	NA	NA	NA	NA	ID=AN10672;description=Has domain(s) with predicted carbohydrate binding%2C catalytic activity and role in carbohydrate metabolic process;ebi_biotype=protein_coding
AN10673	0.624338	1.43e-05	NA	0.116192	0.494955	NA	NA	NA	NA	NA	NA	NA	NA	NA	NA	NA	NA	NA	ID=AN10673;description=Ortholog(s) have serine-type peptidase activity%2C role in apoptotic process%2C cellular lipid metabolic process%2C cellular response to heat%2C protein catabolic process and nucleus localization;ebi_biotype=protein_coding
[truncated: 9,357 more rows]

## Sheet: all id -500 TSS
Table S2 - ChIP-seq data analysis - Sheet 2
[truncated: 455 more rows]

[truncated: 3 more sheets: all id -1000 +50 TSS, comon section -500 TSS, comon section -1000 +50 TSS]
