# Supplementary material for: Genome-Wide Mapping Reveals an Extensive AtfA Regulatory Influence on Development, Metabolism, and Stress Preparedness in Aspergillus nidulans
Source: Cells. 2025 Dec 10;14(24):1965. doi: 10.3390/cells14241965 (PMC12731236; doi:10.3390/cells14241965)
Supplement: Supplementary file 1 [file cells-14-01965-s001.zip › cells-3923599-supplementary/Supplementary Table S3_R3.xlsx]

## Sheet: Results
Table S3. A. nidulans genes with AtfA-bound promoters - Sheet 1
Color code
			AtfA binding in both unstressed and MSB stressed cultures				value to be highlighted			gene	stress protein gene
										gene	not stress protein gene
			AtfA binding in unstressed cultures				value to be highlighted
			AtfA binding in MSB stressed cultures				value to be highlighted				2 neighboring genes under AtfA control
											>2 neighboring genes under AtfA control
			New genes to be added * and genes to be omitted based on manual curation**				AN ID				8 neighboring genes under AtfA control (AN8636-AN8643)
		* - In entries marked as "New no TSS", the 5'UTR region was not annotated in the reference GFF file, so the transcription start site (TSS) was not defined. However, the binding site is located within the presumed promoter region.
		** - In cases where two adjacent loci on opposite strands shared an identical AtfA binding site in their promoters, and only one of them exhibited differential expression in the ΔatfA gene deletion strain, the non-responsive locus was excluded from the Table.
		# - Expression Summary: Untr (2d) and/or Untr (3d) / MSB-tr (3d); gene expression changes: -1, down-regulated in the ΔatfA mutant, 1, up-regulated in the ΔatfA mutant, NA, no change in gene expression
		§ - Annotation is based on the FungiDB database (FungiDB-68_AnidulansFGSCA4.gff)
		† - ChIP-seq peaks were confirmed when their centers overlapped with either the - 500 bp upstream region of TSS or the - 1000 ― +50 bp region relative to the TSS.
		‡ - Center of the consensus AtfA binding motif (9 bp) was positioned to the - 500 bp ― TSS or to the - 1000 ― +50 bp (relative to the TSS) regions.
Notes	Gene name	Expr. Sum.#	Annotation§	Locus ID	Expression data of ΔatfA vs. wt conidia, unstressed (Kocsis et al. 2023)			Expression data of ΔatfA vs. wt conidia, MSB-treated (Kocsis et al. 2023)			ChIP-seq peak in the -500 ― TSS region†			ChIP-seq peak in the -1000 ― +50 TSS region†			AtfA binding motif in the -500 ― TSS region‡			AtfA binding motif in the -1000 ― +50 TSS region‡			Annotation based on the Aspergillus nidulans Stress Protein Database (Supplementary File S1)
			Protein characterization		Log2(expr. changes)	Adjusted p-value	Direction of significant changes	Log2(expr. changes)	Adjusted p-value	Direction of significant changes	Untr (2d)	Untr (3d)	MSB-tr (3d)	Untr (2d)	Untr (3d)	MSB-tr (3d)	Untr (2d)	Untr (3d)	MSB-tr (3d)	Untr (2d)	Untr (3d)	MSB-tr (3d)	Protein	Stress	GO term	Development	Function
	FUN	-1/-1	ID=AN0045;description=Transcript induced by light in developmentally competent mycelia;ebi_biotype=protein_coding	AN0045	-8.80555	3.16e-223	-1	-8.20995	5.93e-194	-1	Yes	Yes	Yes	Yes	Yes	Yes	Yes	Yes	Yes	Yes	Yes	Yes
	artA	NA/NA	ID=AN0056;Name=artA;description=Arrestin-like protein;ebi_biotype=protein_coding	AN0056	0.522165	0.195163	NA	0.488253	0.243182	NA	Yes	Yes	Yes	Yes	Yes	Yes	NA	NA	NA	NA	NA	NA	AN0056/ArtA	8-azaguanine	GO:0016567 (protein ubiquitination), GO:0002092 (positive regulation of receptor internalization), GO:0035690 (cellular response to drug)	vegetative tissue	Arrestin-like protein; involved in UapA ubiquitination, endocytosis and vacuolar turnover; HulA-dependent ubiquitination at Lys-343 is critical for function
	ppsA	NA/NA	ID=AN0129;Name=ppsA;description=Putative dual-specificity protein tyrosine/serine/threonine phosphatase;ebi_biotype=protein_coding	AN0129	0.660241	0.00836456	NA	-0.140963	0.634763	NA	NA	NA	Yes	Yes	Yes	Yes	NA	NA	NA	NA	NA	NA	PpsA	negative role in 2-deoxy-D-glucose tolerance (on casein)	GO:1904359 (regulation of spore germination), GO:0009267 (cellular response to starvation)	vegetative tissue (conidiospores inoculated either before or after germination)	Putative dual-specificity protein tyrosine/serine/threonine phosphatase
	FUN	-1/-1	ID=AN0168;description=Ortholog of A. fumigatus Af293 : Afu5g11330%2C A. niger CBS 513.88 : An01g02510%2C A. oryzae RIB40 : AO090026000707%2C Aspergillus wentii : Aspwe1_0075145 and Aspergillus sydowii : Aspsy1_0027709;ebi_biotype=protein_coding	AN0168	-1.17639	9.17e-11	-1	-1.609	7.09e-19	-1	Yes	NA	NA	Yes	NA	NA	Yes	Yes	NA	Yes	Yes	NA
	trxA	-1/NA	ID=AN0170;Name=trxA;description=thioredoxin;ebi_biotype=protein_coding	AN0170	-1.30522	5.41e-21	-1	-0.868218	1.11e-09	NA	Yes	Yes	Yes	Yes	Yes	Yes	NA	Yes	Yes	NA	Yes	Yes	TrxA	oxidative stress (H2O2), recombinant proteins TrxA and TrxR, expressed in E. coli, were able to reduce insulin and oxidized glutathione in an NADPH-dependent manner	GO:0034599 (cellular response to oxidative stress), GO:0006979 (response to oxidative stress), GO:0070301 (cellular response to hydrogen peroxide), GO:0042744 (hydrogen peroxide catabolic process), GO:0034614 (cellular response to reactive oxygen species)	vegetative tissue	Thioredoxin; predicted role in cell redox homeostasis; required for conidiation; expression upregulated after exposure to farnesol
	FUN	-1/-1	ID=AN0183;description=Putative molybdopterin binding domain protein;ebi_biotype=protein_coding	AN0183	-1.51962	7.62e-41	-1	-1.28574	1.72e-29	-1	Yes	Yes	NA	Yes	Yes	NA	NA	NA	NA	NA	NA	NA
Omit	FUN	NA/NA	ID=AN0184;description=Ortholog(s) have Arp2/3 complex binding activity%2C role in actin cortical patch assembly%2C actin filament debranching%2C negative regulation of Arp2/3 complex-mediated actin nucleation and actin cortical patch%2C cytosol%2C nucleus localization;ebi_biotype=protein_coding	AN0184	-0.261734	0.101006	NA	-0.304895	0.0581277	NA	Yes	Yes	NA	Yes	Yes	NA	Yes	Yes	Yes	Yes	Yes	Yes
	FUN	-1/NA	ID=AN0213;description=Ortholog of A. fumigatus Af293 : Afu5g10950%2C A. niger CBS 513.88 : An14g02320%2C A. oryzae RIB40 : AO090010000435%2C Aspergillus wentii : Aspwe1_0440942 and Aspergillus sydowii : Aspsy1_0085799;ebi_biotype=protein_coding	AN0213	-1.40373	2.08e-13	-1	-0.838966	2.57e-05	NA	NA	NA	NA	NA	Yes	NA	NA	Yes	NA	Yes	Yes	NA
	sodA	-1/NA	ID=AN0241;Name=sodA;description=Cu/Zn-superoxide dismutase;ebi_biotype=protein_coding	AN0241	-1.69553	4.38e-28	-1	-0.686859	2.3e-05	NA	Yes	NA	Yes	Yes	NA	Yes	NA	NA	NA	NA	NA	Yes	SodA	oxidative stress (menadione)	GO:0034599 (cellular response to oxidative stress)	vegetative tissue	Cu/Zn-superoxide dismutase
	flbD	1/NA	ID=AN0279;Name=flbD;description=Developmental regulator flbD;ebi_biotype=protein_coding	AN0279	1.02647	6.66e-06	1	0.147714	0.590175	NA	Yes	NA	NA	Yes	NA	NA	NA	NA	NA	NA	NA	NA
	FUN	-1/-1	ID=AN0285;description=Putative 6-phosphogluconolactonase with a predicted role in gluconic acid and gluconate metabolism;ebi_biotype=protein_coding	AN0285	-2.67034	2.45e-60	-1	-3.01921	1.12e-76	-1	Yes	Yes	Yes	Yes	Yes	Yes	Yes	Yes	Yes	Yes	Yes	Yes
Omit	FUN	NA/NA	ID=AN0286;description=Ortholog of A. fumigatus Af293 : Afu1g02985%2C A. niger CBS 513.88 : An01g05160%2C A. oryzae RIB40 : AO090005000790%2C Aspergillus wentii : Aspwe1_0103349 and Aspergillus sydowii : Aspsy1_0626563;ebi_biotype=protein_coding	AN0286	-0.3064	0.286915	NA	-0.333074	0.261239	NA	Yes	Yes	Yes	Yes	Yes	Yes	Yes	Yes	Yes	Yes	Yes	Yes
	FUN	NA/NA	ID=AN0288;description=Ortholog of A. fumigatus Af293 : Afu1g03000%2C Neosartorya fischeri NRRL 181 : NFIA_021630%2C Aspergillus wentii : Aspwe1_0169599 and Aspergillus versicolor : Aspve1_0231328;ebi_biotype=protein_coding	AN0288	0.499605	0.13713	NA	-0.27412	0.464751	NA	NA	NA	NA	Yes	Yes	Yes	NA	NA	NA	Yes	Yes	NA
	ppe1	-1/-1	ID=AN0293;Name=ppe1;description=Ortholog(s) have carboxylic ester hydrolase activity%2C structural constituent of ribosome activity%2C role in C-terminal protein demethylation and cytosol%2C mitochondrial small ribosomal subunit%2C nucleus localization;ebi_biotype=protein_coding	AN0293	-1.99984	7.95e-23	-1	-1.00247	2.36e-06	-1	Yes	Yes	Yes	Yes	Yes	Yes	Yes	Yes	Yes	Yes	Yes	Yes
	FUN	-1/-1	ID=AN0294;description=Ortholog(s) have cytoplasm localization;ebi_biotype=protein_coding	AN0294	-4.07361	1.78e-46	-1	-2.59443	3.48e-19	-1	Yes	Yes	Yes	Yes	Yes	Yes	Yes	Yes	Yes	Yes	Yes	Yes
	FUN	-1/-1	ID=AN0313;description=Has domain(s) with predicted hydrolase activity and role in metabolic process;ebi_biotype=protein_coding	AN0313	-1.35049	4.25e-09	-1	-1.28787	5.11e-08	-1	Yes	Yes	Yes	Yes	Yes	Yes	Yes	Yes	Yes	Yes	Yes	Yes
	FUN	-1/-1	ID=AN0314;description=Putative aspartyl-tRNA synthetase with a predicted role in tRNA aminoacylation;ebi_biotype=protein_coding	AN0314	-3.07373	3.29e-30	-1	-2.20218	8.96e-16	-1	Yes	Yes	Yes	Yes	Yes	Yes	Yes	Yes	Yes	Yes	Yes	Yes
	velB	NA/NA	ID=AN0363;Name=velB;description=Component of the velvet complex composed of VelB%2C VeA%2C and LaeA that coordinates development and secondary metabolism in response to light;ebi_biotype=protein_coding	AN0363	-0.0214468	0.927982	NA	-0.0196224	0.922917	NA	Yes	Yes	Yes	Yes	Yes	Yes	NA	NA	NA	Yes	Yes	Yes	VelB	oxidative stress (H2O2), UV light	GO:0071482 (cellular response to light stimulus), GO:0070301 (cellular response to hydrogen peroxide), GO:0034644 (cellular response to UV)	conidiospores	Component of the velvet complex composed of VelB, VeA, and LaeA that coordinates development and secondary metabolism in response to light
Omit	FUN	NA/NA	ID=AN0386;description=Ortholog of A. nidulans FGSC A4 : AN6727%2C AN5371%2C A. fumigatus Af293 : Afu1g01610%2C Afu4g01060%2C Afu6g03180%2C Afu7g05880 and A. niger CBS 513.88 : An04g08650%2C An07g02000;ebi_biotype=protein_coding	AN0386	-0.338404	0.315924	NA	-0.19682	0.598088	NA	Yes	Yes	NA	Yes	Yes	NA	Yes	Yes	Yes	Yes	Yes	Yes
	cryA	-1/-1	ID=AN0387;Name=cryA;description=deoxyribodipyrimidine photo-lyase;ebi_biotype=protein_coding	AN0387	-2.16207	2.05e-12	-1	-2.73753	7.41e-19	-1	Yes	Yes	NA	Yes	Yes	NA	Yes	Yes	Yes	Yes	Yes	Yes	CryA	UV light (cryA expressed in E. coli increased the UV tolerance of bacteria, overexpression of cryA improved the UV tolerance of the ΔuvsB mutant)	GO:0071492 (cellular response to UV-A), GO:0071483 (cellular response to blue light), GO:0000719 (photoreactive repair)	vegetative tissue (ΔuvsB mutant germlings overexpressing cryA and cryA expressing E. coli cells)	Cryptochrome, nuclearly-localized protein that senses UVA and blue light and represses sexual development by regulating other regulators such as VeA, NsdD, and RosA; member of the class I cyclobutane pyrimidine dimer (CPD) photolyase family
	FUN	-1/-1	ID=AN0396;description=Has domain(s) with predicted protein dimerization activity;ebi_biotype=protein_coding	AN0396	-4.86234	1.97e-15	-1	-4.26252	1.24e-11	-1	NA	NA	NA	NA	Yes	NA	NA	NA	NA	NA	NA	NA
	FUN	-1/-1	ID=AN0400;description=Ortholog of A. fumigatus Af293 : Afu4g09610%2C A. niger CBS 513.88 : An04g07500%2C A. oryzae RIB40 : AO090003001281%2C Neosartorya fischeri NRRL 181 : NFIA_106400 and Aspergillus wentii : Aspwe1_0022929;ebi_biotype=protein_coding	AN0400	-11.7788	1.18e-94	-1	-11.0352	5.69e-91	-1	Yes	Yes	Yes	Yes	Yes	Yes	Yes	Yes	Yes	Yes	Yes	Yes
Omit	FUN	NA/NA	ID=AN0401;description=Ortholog of A. fumigatus Af293 : Afu2g02490%2C Aspergillus flavus NRRL 3357 : AFL2T_08730%2C Aspergillus versicolor : Aspve1_0035846 and Aspergillus fumigatus A1163 : AFUB_019590;ebi_biotype=protein_coding	AN0401	-0.755428	0.00150749	NA	-0.891829	0.000313751	NA	NA	NA	NA	Yes	Yes	Yes	NA	NA	NA	NA	Yes	NA
	FUN	NA/NA	ID=AN0412;description=protein of unknown function;ebi_biotype=protein_coding	AN0412	0.520177	0.0232139	NA	-0.774788	0.000680427	NA	NA	NA	Yes	NA	NA	Yes	NA	NA	NA	NA	NA	NA
	mcr1	-1/NA	ID=AN0432;Name=mcr1;description=Ortholog(s) have cytochrome-b5 reductase activity%2C acting on NAD(P)H activity and role in cellular response to oxidative stress%2C ergosterol biosynthetic process;ebi_biotype=protein_coding	AN0432	-1.47844	3.88e-09	-1	-0.756305	0.00436051	NA	Yes	Yes	Yes	Yes	Yes	Yes	Yes	Yes	Yes	Yes	Yes	Yes
	FUN	1/NA	ID=AN0440;description=Subunit of the SAGA transcriptional regulatory complex;ebi_biotype=protein_coding	AN0440	1.30327	3.82e-12	1	0.439901	0.0278916	NA	Yes	NA	NA	Yes	NA	NA	NA	NA	NA	NA	NA	NA
	FUN	-1/-1	ID=AN0454;description=Ortholog of A. fumigatus Af293 : Afu1g04440%2C A. niger CBS 513.88 : An01g03310%2C A. oryzae RIB40 : AO090003000907%2C Aspergillus wentii : Aspwe1_0150842 and Aspergillus sydowii : Aspsy1_0086117;ebi_biotype=protein_coding	AN0454	-1.26307	4.56e-14	-1	-1.18147	3.88e-12	-1	NA	NA	NA	Yes	NA	NA	NA	NA	NA	NA	NA	NA
	vcxA	-1/-1	ID=AN0471;Name=vcxA;description=Putative vacuolar H+/Ca2+ exchanger;ebi_biotype=protein_coding	AN0471	-1.73348	1.62e-21	-1	-1.35039	3.18e-13	-1	Yes	Yes	Yes	Yes	Yes	Yes	Yes	Yes	Yes	Yes	Yes	Yes
	FUN	-1/-1	ID=AN0483;description=Ortholog of Neosartorya fischeri NRRL 181 : NFIA_058180%2C Aspergillus versicolor : Aspve1_0158177%2C Aspergillus clavatus NRRL 1 : ACLA_085420 and Aspergillus zonatus : Aspzo1_0018005;ebi_biotype=protein_coding	AN0483	-8.81615	4.8e-71	-1	-8.49132	2.41e-57	-1	Yes	Yes	NA	Yes	Yes	NA	Yes	Yes	Yes	Yes	Yes	Yes
Omit Keep: AN10099	aldA	NA/NA	ID=AN0554;Name=aldA;description=Aldehyde dehydrogenase;ebi_biotype=protein_coding	AN0554	-0.572453	0.0906997	NA	0.127567	0.747703	NA	Yes	Yes	NA	Yes	Yes	NA	NA	NA	NA	Yes	Yes	Yes
	FUN	-1/-1	ID=AN0573;description=Has domain(s) with predicted intracellular localization;ebi_biotype=protein_coding	AN0573	-1.1665	1.04e-11	-1	-1.49653	2.67e-18	-1	Yes	NA	NA	Yes	NA	NA	NA	NA	NA	NA	NA	NA
Omit	FUN	NA/NA	ID=AN0574;description=Ortholog(s) have glyoxysome localization;ebi_biotype=protein_coding	AN0574	0.558045	0.00994904	NA	0.548522	0.0141964	NA	Yes	NA	NA	Yes	NA	NA	NA	NA	NA	NA	NA	NA
	FUN	-1/-1	ID=AN0600;description=protein of unknown function;ebi_biotype=protein_coding	AN0600	-2.52881	1.33e-20	-1	-2.14983	6.79e-15	-1	Yes	Yes	Yes	Yes	Yes	Yes	Yes	Yes	Yes	Yes	Yes	Yes
	FUN	-1/NA	ID=AN0602;description=protein of unknown function;ebi_biotype=protein_coding	AN0602	-1.33509	0.000944089	-1	-0.843109	0.0486375	NA	Yes	Yes	NA	Yes	Yes	NA	NA	NA	NA	NA	NA	NA
	FUN	-1/-1	ID=AN0604;description=endonuclease%2C putative;ebi_biotype=protein_coding	AN0604	-2.30888	3.03e-13	-1	-2.72387	8.05e-18	-1	Yes	Yes	NA	Yes	Yes	NA	NA	NA	NA	NA	NA	NA
	FUN	NA/NA	ID=AN0627;description=Putative FYVE domain-containing protein;ebi_biotype=protein_coding	AN0627	-0.454336	0.00517921	NA	-0.986593	6.19e-10	NA	NA	NA	NA	Yes	Yes	Yes	NA	NA	NA	NA	NA	NA
	FUN	-1/-1	ID=AN0635;description=Ortholog(s) have intracellular localization;ebi_biotype=protein_coding	AN0635	-11.4545	2.64e-119	-1	-10.2881	1.54e-107	-1	Yes	Yes	Yes	Yes	Yes	Yes	Yes	Yes	Yes	Yes	Yes	Yes
	plcA	NA/-1	ID=AN0664;Name=plcA;description=Putative 1-phosphatidylinositol-4%2C5-bisphosphate phosphodiesterase with a predicted role in phospholipid metabolism;ebi_biotype=protein_coding	AN0664	-0.895916	1.61e-05	NA	-1.74254	9.27e-18	-1	NA	NA	NA	Yes	NA	NA	NA	NA	NA	NA	NA	NA
	FUN	-1/-1	ID=AN0691;description=Ortholog of A. fumigatus Af293 : Afu1g13530%2C A. niger CBS 513.88 : An08g06600%2C A. oryzae RIB40 : AO090012000522%2C Neosartorya fischeri NRRL 181 : NFIA_011970 and Aspergillus wentii : Aspwe1_0027806;ebi_biotype=protein_coding	AN0691	-7.32773	1.15e-133	-1	-7.40943	5.47e-133	-1	NA	Yes	Yes	NA	Yes	Yes	Yes	Yes	Yes	Yes	Yes	Yes
Omit	FUN	NA/NA	ID=AN0692;description=Ortholog(s) have cytosol%2C nucleus localization;ebi_biotype=protein_coding	AN0692	-0.999535	3.8e-09	NA	-0.855781	8.09e-07	NA	Yes	Yes	Yes	Yes	Yes	Yes	NA	NA	NA	Yes	NA	Yes
	FUN	-1/-1	ID=AN0693;description=Transcript induced by light in in developmentally competent mycelia;ebi_biotype=protein_coding	AN0693	-11.1983	1.89e-145	-1	-9.85244	3.3e-116	-1	Yes	Yes	Yes	Yes	Yes	Yes	Yes	NA	Yes	Yes	NA	Yes
	FUN	-1/-1	ID=AN0694;description=Ortholog(s) have intracellular localization;ebi_biotype=protein_coding	AN0694	-11.1477	7.73e-113	-1	-10.2471	4.71e-97	-1	Yes	Yes	Yes	Yes	Yes	Yes	Yes	Yes	Yes	Yes	Yes	Yes
	silG	-1/-1	ID=AN0709;Name=silG;description=Putative zinc-finger protein;ebi_biotype=protein_coding	AN0709	-1.38782	1.34e-06	-1	-2.1375	6.57e-14	-1	Yes	Yes	Yes	Yes	Yes	Yes	Yes	Yes	NA	Yes	Yes	NA
	amr1	NA/NA	ID=AN0732;Name=amr1;description=Putative transporter of the major facilitator superfamily (MFS);ebi_biotype=protein_coding	AN0732	-0.015186	0.976772	NA	-0.718027	0.0166918	NA	Yes	NA	NA	Yes	NA	NA	NA	NA	NA	NA	NA	NA
Omit	hhtA	NA/NA	ID=AN0733;Name=hhtA;description=Histone H3;ebi_biotype=protein_coding	AN0733	-0.330727	0.164638	NA	0.114967	0.671025	NA	NA	Yes	NA	NA	Yes	NA	NA	NA	NA	NA	NA	NA
	H4.1	-1/NA	ID=AN0734;Name=H4.1;description=Histone H4.1%2C core histone protein;ebi_biotype=protein_coding	AN0734	-1.25576	0.000945968	-1	0.22285	0.62395	NA	NA	Yes	NA	NA	Yes	NA	NA	NA	NA	NA	NA	NA
	FUN	-1/-1	ID=AN0742;description=Has domain(s) with predicted DNA binding%2C RNA polymerase II transcription factor activity%2C sequence-specific DNA binding%2C zinc ion binding activity and role in regulation of transcription%2C DNA-templated%2C transcription%2C DNA-templated;ebi_biotype=protein_coding	AN0742	-1.69158	1.69e-12	-1	-1.03438	3.36e-05	-1	Yes	Yes	Yes	Yes	Yes	Yes	NA	NA	NA	Yes	Yes	Yes
	FUN	-1/-1	ID=AN0759;description=Ortholog of A. nidulans FGSC A4 : AN10907%2C A. fumigatus Af293 : Afu1g14190%2C Afu5g00975%2C A. niger CBS 513.88 : An01g12200 and A. oryzae RIB40 : AO090005000951;ebi_biotype=protein_coding	AN0759	-4.76293	1.95e-29	-1	-1.40096	0.0019659	-1	Yes	Yes	Yes	Yes	Yes	Yes	NA	NA	NA	Yes	Yes	Yes
	FUN	-1/NA	ID=AN0806;description=Ortholog(s) have role in single-species biofilm formation on inanimate substrate and cytosol%2C nucleus localization;ebi_biotype=protein_coding	AN0806	-1.19377	1.35e-08	-1	-0.667751	0.00267477	NA	NA	Yes	NA	NA	Yes	NA	Yes	Yes	Yes	Yes	Yes	Yes
	FUN	1/NA	ID=AN0833;description=Ortholog of A. fumigatus Af293 : Afu1g14930%2C A. oryzae RIB40 : AO090005001239%2C Aspergillus wentii : Aspwe1_0171773%2C Aspergillus sydowii : Aspsy1_0139633 and Aspergillus terreus NIH2624 : ATET_00857;ebi_biotype=protein_coding	AN0833	1.18641	2.76e-05	1	-0.0482184	0.898595	NA	Yes	Yes	Yes	Yes	Yes	Yes	NA	NA	NA	Yes	Yes	Yes
	escD	NA/NA	ID=AN0859;description=protein of unknown function;ebi_biotype=protein_coding	AN0859	0.373589	0.0170703	NA	0.0678485	0.712885	NA	Yes	Yes	Yes	Yes	Yes	Yes	NA	NA	NA	Yes	Yes	Yes
	FUN	NA/NA	ID=AN0860;description=Ortholog of A. fumigatus Af293 : Afu1g15260%2C A. niger CBS 513.88 : An01g13370%2C A. oryzae RIB40 : AO090103000449%2C AO090005001207 and Aspergillus wentii : Aspwe1_0111296;ebi_biotype=protein_coding	AN0860	-0.706267	0.0061614	NA	-0.938322	0.000296	NA	Yes	Yes	Yes	Yes	Yes	Yes	NA	NA	NA	Yes	Yes	Yes
	FUN	-1/-1	ID=AN0870;description=Putative transporter with a predicted role in small molecule transport;ebi_biotype=protein_coding	AN0870	-2.07148	1.21e-13	-1	-2.07779	1.62e-13	-1	Yes	Yes	Yes	Yes	Yes	Yes	Yes	Yes	Yes	Yes	Yes	Yes
	helA	-1/-1	ID=AN0894;Name=helA;description=Putative ATP-dependent RNA helicase;ebi_biotype=protein_coding	AN0894	-1.26155	1.95e-12	-1	-1.27667	1.48e-12	-1	NA	NA	NA	NA	Yes	Yes	NA	NA	NA	Yes	Yes	NA
Omit	FUN	NA/NA	ID=AN0895;description=Predicted NAD-dependent oxidoreductase;ebi_biotype=protein_coding	AN0895	-0.115034	0.701736	NA	-0.269094	0.322511	NA	NA	Yes	Yes	NA	Yes	Yes	NA	NA	NA	Yes	Yes	NA
	ptcD	-1/NA	ID=AN0914;Name=ptcD;description=Putative serine/threonine phosphatase;ebi_biotype=protein_coding	AN0914	-1.67547	2.33e-33	-1	-0.847304	6.22e-09	NA	Yes	Yes	Yes	Yes	Yes	Yes	Yes	Yes	Yes	Yes	Yes	Yes	PtcD	negative role in 2-deoxy-D-glucose tolerance (on casein)	GO:1904359 (regulation of spore germination), GO:0009267 (cellular response to starvation)	vegetative tissue (conidiospores inoculated before or after germination)	Putative serine/threonine phosphatase
	FUN	-1/-1	ID=AN0930;description=Ortholog(s) have endoplasmic reticulum localization;ebi_biotype=protein_coding	AN0930	-2.19016	1.21e-26	-1	-2.04593	4.47e-23	-1	Yes	Yes	Yes	Yes	Yes	Yes	NA	NA	NA	Yes	NA	Yes
	pbsA	-1/-1	ID=AN0931;Name=pbsA;description=Mitogen activated protein kinase kinase (MAPKK) of the HOG signaling pathway that regulates osmotic stress response;ebi_biotype=protein_coding	AN0931	-2.0114	1.17e-25	-1	-1.91395	4.32e-23	-1	Yes	NA	Yes	Yes	NA	Yes	NA	NA	NA	NA	NA	NA	PbsA/PbsB	osmotic stress (NaCl, sorbitol)	GO:007147 (cellular hyperosmotic response), GO:0006972 (hyperosmotic response), GO:0000169 (activation of MAPK activity involved in osmosensory signaling pathway)	vegetative tissue, conidiospores, vegetative tissue	Mitogen activated protein kinase kinase (MAPKK) of the HOG signaling pathway that regulates osmotic stress response; mutants are sensitive to NaCl and 1.5 M sucrose
	FUN	-1/-1	ID=AN0950;description=Ortholog of Aspergillus versicolor : Aspve1_0036555 and Aspergillus sydowii : Aspsy1_0038433;ebi_biotype=protein_coding	AN0950	-10.3229	7.61e-208	-1	-9.11301	1.4e-163	-1	Yes	Yes	Yes	Yes	Yes	Yes	Yes	Yes	Yes	Yes	Yes	Yes
	FUN	-1/-1	ID=AN0981;description=Has domain(s) with predicted integral component of membrane localization;ebi_biotype=protein_coding	AN0981	-2.58631	5.27e-13	-1	-1.43678	0.000124172	-1	Yes	Yes	Yes	Yes	Yes	Yes	NA	NA	NA	NA	NA	NA
	lkh1	NA/NA	ID=AN0988;Name=lkh1;description=Dual specificity protein kinase%2C putative;ebi_biotype=protein_coding	AN0988	-0.690477	0.000230721	NA	-0.69796	0.000267175	NA	NA	NA	NA	Yes	Yes	Yes	NA	NA	NA	Yes	Yes	Yes
	FUN	-1/-1	ID=AN10025;description=Ortholog of A. fumigatus Af293 : Afu5g11280%2C A. niger CBS 513.88 : An01g02420%2C A. oryzae RIB40 : AO090026000715%2C Neosartorya fischeri NRRL 181 : NFIA_075990 and Aspergillus clavatus NRRL 1 : ACLA_014360;ebi_biotype=protein_coding	AN10025	-3.17971	3.38e-21	-1	-3.94772	8.72e-31	-1	Yes	Yes	Yes	Yes	Yes	Yes	NA	Yes	NA	NA	Yes	NA
	FUN	-1/-1	ID=AN10040;description=Ortholog of A. fumigatus Af293 : Afu5g09180%2C A. niger CBS 513.88 : An07g03930%2C A. oryzae RIB40 : AO090020000514%2C Aspergillus wentii : Aspwe1_0035291 and Aspergillus terreus NIH2624 : ATET_06551;ebi_biotype=protein_coding	AN10040	-10.0803	1.06e-300	-1	-9.5442	7.07e-282	-1	Yes	Yes	Yes	Yes	Yes	Yes	Yes	Yes	NA	Yes	Yes	NA
	FUN	NA/NA	ID=AN10050;description=Ortholog of Aspergillus brasiliensis : Aspbr1_0052939%2C Aspergillus glaucus : Aspgl1_0044536%2C Aspergillus versicolor : Aspve1_0120937 and Aspergillus clavatus NRRL 1 : ACLA_031440;ebi_biotype=protein_coding	AN10050	-0.130424	0.697307	NA	0.31377	0.309045	NA	NA	Yes	NA	NA	Yes	NA	NA	NA	NA	Yes	Yes	Yes
	FUN	NA/NA	ID=AN10051;description=protein of unknown function;ebi_biotype=protein_coding	AN10051	0.0285128	0.972891	NA	0.623755	0.279246	NA	NA	NA	NA	NA	Yes	Yes	NA	NA	NA	Yes	Yes	Yes
	FUN	-1/-1	ID=AN10057;description=Ortholog(s) have role in pathogenesis and cell surface%2C extracellular region localization;ebi_biotype=protein_coding	AN10057	-5.25074	2.38e-35	-1	-3.45815	1.8e-15	-1	Yes	NA	Yes	Yes	NA	Yes	Yes	Yes	Yes	Yes	Yes	Yes
	FUN	-1/-1	ID=AN10060;description=Putative alpha-amylase;ebi_biotype=protein_coding	AN10060	-1.82483	2.93e-08	-1	-2.49759	2.95e-14	-1	Yes	NA	NA	Yes	NA	NA	Yes	Yes	Yes	Yes	Yes	Yes
	FUN	1/NA	ID=AN10099;description=Has domain(s) with predicted FMN binding%2C oxidoreductase activity and role in oxidation-reduction process;ebi_biotype=protein_coding	AN10099	1.75477	6.26e-08	1	0.843494	0.0136536	NA	NA	NA	NA	Yes	Yes	NA	NA	NA	NA	Yes	Yes	Yes
	FUN	NA/NA	ID=AN1014;description=Peroxisomal long-chain acyl-CoA transporter;ebi_biotype=protein_coding	AN1014	-0.174041	0.468921	NA	-0.296055	0.199295	NA	Yes	Yes	NA	Yes	Yes	NA	Yes	Yes	Yes	Yes	Yes	Yes
	FUN	-1/-1	ID=AN10149;description=Ortholog of A. fumigatus Af293 : Afu1g11510%2C A. niger CBS 513.88 : An08g03630%2C A. oryzae RIB40 : AO090038000273%2C Neosartorya fischeri NRRL 181 : NFIA_014060 and Aspergillus wentii : Aspwe1_0028047;ebi_biotype=protein_coding	AN10149	-2.4469	4.2e-35	-1	-1.36974	1.9e-11	-1	NA	Yes	Yes	NA	Yes	Yes	Yes	Yes	Yes	Yes	Yes	Yes
	FUN	NA/NA	ID=AN10161;description=Ortholog(s) have structural constituent of ribosome activity and mitochondrial small ribosomal subunit localization;ebi_biotype=protein_coding	AN10161	-0.0667767	0.758853	NA	-0.195722	0.299592	NA	NA	NA	NA	Yes	NA	NA	Yes	Yes	Yes	Yes	Yes	Yes
	hogA	-1/-1	ID=AN1017;Name=hogA;description=Mitogen-activated protein kinase%2C putative;ebi_biotype=protein_coding	AN1017	-2.43966	9.71e-31	-1	-1.37538	2.84e-10	-1	Yes	Yes	Yes	Yes	Yes	Yes	NA	NA	NA	Yes	Yes	Yes	HogA/SakA	osmotic stress (NaCl, KCl, sorbitol at 30 oC but not at 37 oC)	GO:007147 (cellular hyperosmotic response), GO:0006972 (hyperosmotic response), GO:0007231 (osmosensory signaling pathway), GO:0071470 (cellular response to osmotic stress)	vegetative tissue; conidiospores (germinated and quiescent as indicated), vegetative tissue	Putative mitogen-activated protein kinase (MAPK) involved in osmotic stress response; highly up-regulated under osmotic stress conditions; required for sexual development and sporulation; mutant sensitive to NaCl
	FUN	NA/NA	ID=AN10181;description=Ortholog of A. fumigatus Af293 : Afu1g09530%2C A. niger CBS 513.88 : An08g01090%2C A. oryzae RIB40 : AO090012000919%2C Neosartorya fischeri NRRL 181 : NFIA_016080 and Aspergillus wentii : Aspwe1_0036341;ebi_biotype=protein_coding	AN10181	-0.88462	0.000109098	NA	-0.612217	0.0107714	NA	Yes	Yes	Yes	Yes	Yes	Yes	Yes	Yes	Yes	Yes	Yes	Yes
	culA	NA/NA	ID=AN1019;Name=culA;description=Putative Scf complex protein;ebi_biotype=protein_coding	AN1019	-0.0799198	0.672121	NA	-0.470447	0.00295225	NA	NA	NA	NA	NA	Yes	NA	Yes	Yes	Yes	Yes	Yes	Yes
	FUN	-1/-1	ID=AN10197;description=Has domain(s) with predicted catalytic activity and role in coenzyme M biosynthetic process;ebi_biotype=protein_coding	AN10197	-5.55454	2.23e-131	-1	-5.67355	4.23e-134	-1	Yes	Yes	Yes	Yes	Yes	Yes	Yes	Yes	Yes	Yes	Yes	Yes
	FUN	-1/-1	ID=AN10222;description=Ortholog(s) have glucose-6-phosphate 1-epimerase activity and cytoplasm%2C nucleus localization;ebi_biotype=protein_coding	AN10222	-1.66657	1.15e-19	-1	-2.068	1.02e-29	-1	NA	Yes	NA	NA	Yes	NA	NA	NA	NA	NA	NA	NA
	FUN	-1/-1	ID=AN10233;description=Has domain(s) with predicted NADP binding%2C coenzyme binding%2C oxidoreductase activity%2C acting on the CH-OH group of donors%2C NAD or NADP as acceptor%2C phosphogluconate dehydrogenase (decarboxylating) activity;ebi_biotype=protein_coding	AN10233	-7.87703	4.48e-97	-1	-8.71418	5.69e-112	-1	Yes	Yes	Yes	Yes	Yes	Yes	Yes	Yes	Yes	Yes	Yes	Yes
	FUN	-1/-1	ID=AN10250;description=Putative protein of unknown function;ebi_biotype=protein_coding	AN10250	-5.74166	5.99e-62	-1	-5.55832	2.34e-54	-1	Yes	Yes	Yes	Yes	Yes	Yes	Yes	Yes	Yes	Yes	Yes	Yes
	FUN	-1/-1	ID=AN10260;description=Intracellular%2C menadione stress-induced protein;ebi_biotype=protein_coding	AN10260	-4.66685	5.83e-61	-1	-4.1229	1.09e-47	-1	Yes	Yes	NA	Yes	Yes	NA	Yes	Yes	Yes	Yes	Yes	Yes
	FUN	1/NA	ID=AN10285;description=Ortholog of A. fumigatus Af293 : Afu5g10660%2C A. niger CBS 513.88 : An14g04040%2C A. oryzae RIB40 : AO090010000472%2C Aspergillus wentii : Aspwe1_0050403 and Aspergillus terreus NIH2624 : ATET_07619;ebi_biotype=protein_coding	AN10285	1.94161	8.55e-18	1	0.765121	0.00148623	NA	NA	NA	Yes	NA	NA	Yes	NA	NA	NA	NA	NA	NA
	FUN	-1/-1	ID=AN10370;description=Ortholog of A. fumigatus Af293 : Afu3g07980%2C A. niger CBS 513.88 : An16g01990%2C A. oryzae RIB40 : AO090005001498%2C Aspergillus wentii : Aspwe1_0173462 and Aspergillus sydowii : Aspsy1_0042585;ebi_biotype=protein_coding	AN10370	-2.62929	2.43e-47	-1	-1.10245	6.05e-09	-1	Yes	NA	NA	Yes	NA	NA	Yes	Yes	Yes	Yes	Yes	Yes
	FUN	-1/NA	ID=AN10371;description=Ortholog of A. fumigatus Af293 : Afu3g07945%2C A. oryzae RIB40 : AO090005001494%2C Neosartorya fischeri NRRL 181 : NFIA_069220%2C Aspergillus wentii : Aspwe1_0029211 and Aspergillus versicolor : Aspve1_0127963;ebi_biotype=protein_coding	AN10371	-2.5582	5.69e-17	-1	-0.0646905	0.875933	NA	Yes	Yes	Yes	Yes	Yes	Yes	Yes	Yes	Yes	Yes	Yes	Yes
	FUN	-1/-1	ID=AN10377;description=Ortholog(s) have plasma membrane localization;ebi_biotype=protein_coding	AN10377	-1.52545	1.93e-14	-1	-1.77262	5.64e-19	-1	Yes	Yes	Yes	Yes	Yes	Yes	NA	NA	NA	NA	NA	NA
	FUN	-1/-1	ID=AN10422;description=protein of unknown function;ebi_biotype=protein_coding	AN10422	-11.1674	7.54e-63	-1	-9.33258	2.22e-52	-1	Yes	Yes	Yes	Yes	Yes	Yes	Yes	Yes	Yes	Yes	Yes	Yes
	FUN	NA/NA	ID=AN10433;description=Ortholog(s) have role in ER-associated ubiquitin-dependent protein catabolic process and cytoplasm%2C nucleolus localization;ebi_biotype=protein_coding	AN10433	0.275074	0.358274	NA	-0.103025	0.752303	NA	NA	NA	NA	NA	Yes	NA	NA	NA	NA	NA	NA	NA
	FUN	-1/-1	ID=AN10461;description=protein of unknown function;ebi_biotype=protein_coding	AN10461	-2.28875	6.8e-14	-1	-2.71232	8.09e-19	-1	Yes	Yes	Yes	Yes	Yes	Yes	Yes	Yes	NA	Yes	Yes	NA
Omit Keep: AN3848	FUN	NA/NA	ID=AN10469;description=Has domain(s) with predicted oxidoreductase activity and role in metabolic process;ebi_biotype=protein_coding	AN10469	-0.902241	0.017204	NA	0.484638	0.239833	NA	Yes	Yes	Yes	Yes	Yes	Yes	Yes	Yes	Yes	Yes	Yes	Yes
	FUN	-1/-1	ID=AN10494;description=Has domain(s) with predicted oxidoreductase activity and role in metabolic process;ebi_biotype=protein_coding	AN10494	-11.4324	8.86e-183	-1	-10.2471	3.54e-166	-1	Yes	Yes	Yes	Yes	Yes	Yes	Yes	Yes	Yes	Yes	Yes	Yes
	FUN	-1/-1	ID=AN10499;description=Ortholog(s) have cytosol%2C nucleus localization;ebi_biotype=protein_coding	AN10499	-11.2564	6.21e-54	-1	-10.7605	8.14e-50	-1	Yes	Yes	Yes	Yes	Yes	Yes	NA	Yes	Yes	NA	Yes	Yes
	prk1	NA/NA	ID=AN10515;Name=prk1;description=Protein serine/threonine kinase;ebi_biotype=protein_coding	AN10515	-0.0965951	0.654376	NA	-0.397704	0.033168	NA	NA	Yes	NA	NA	Yes	NA	Yes	Yes	Yes	Yes	Yes	Yes
	veA	1/1	ID=AN1052;Name=veA;description=Protein involved in light-sensitive control of differentiation and secondary metabolism;ebi_biotype=protein_coding	AN1052	1.98027	2.7e-42	1	2.18672	4.25e-51	1	NA	NA	NA	Yes	NA	Yes	NA	NA	NA	Yes	Yes	Yes	VeA	oxidative stress (H2O2), UV light	GO:0071483 (cellular response to blue light), GO:0071491 (cellular response to red light), GO:0071333 (cellular response to glucose stimulus), GO:0034599 (cellular response to oxidative stress), GO:0070301 (cellular response to hydrogen peroxide), GO:0034644 (cellular response to UV)	conidiospores	Protein involved in light-sensitive control of differentiation and secondary metabolism; localizes to the nucleus in dark and to both nucleus and cytoplasm in the light; induced by light; AspGD sequence represents the veA1 mutant allele
	FUN	-1/-1	ID=AN10539;description=Ortholog(s) have cytoplasm localization;ebi_biotype=protein_coding	AN10539	-3.49629	1.79e-43	-1	-2.34952	4.46e-20	-1	Yes	Yes	Yes	Yes	Yes	Yes	Yes	Yes	Yes	Yes	Yes	Yes
	FUN	NA/-1	ID=AN10552;description=Ortholog of A. fumigatus Af293 : Afu4g07060%2C A. niger CBS 513.88 : An04g01460%2C A. oryzae RIB40 : AO090023000870%2C Aspergillus wentii : Aspwe1_0167183 and Aspergillus sydowii : Aspsy1_0094979;ebi_biotype=protein_coding	AN10552	-0.884167	1.32e-05	NA	-1.03334	4.76e-07	-1	Yes	Yes	Yes	Yes	Yes	Yes	Yes	Yes	Yes	Yes	Yes	Yes
	FUN	NA/NA	ID=AN10578;description=Ortholog of A. fumigatus Af293 : Afu2g01810%2C A. oryzae RIB40 : AO090011000438%2C Neosartorya fischeri NRRL 181 : NFIA_034160 and Aspergillus versicolor : Aspve1_0053770;ebi_biotype=protein_coding	AN10578	-0.728298	9.06e-06	NA	-0.160542	0.404017	NA	Yes	Yes	Yes	Yes	Yes	Yes	NA	NA	NA	Yes	Yes	Yes
	facC	-1/-1	ID=AN1059;Name=facC;description=carnitine acetyltransferase%2C putative;ebi_biotype=protein_coding	AN1059	-3.72967	4.1e-63	-1	-3.12013	2.58e-44	-1	Yes	Yes	Yes	Yes	Yes	Yes	Yes	Yes	Yes	Yes	Yes	Yes
	FUN	-1/-1	ID=AN10614;description=Ortholog(s) have G-quadruplex DNA binding%2C ribosome binding%2C telomeric DNA binding%2C triplex DNA binding activity;ebi_biotype=protein_coding	AN10614	-1.95248	3.38e-26	-1	-1.12501	3.28e-09	-1	Yes	Yes	Yes	Yes	Yes	Yes	Yes	Yes	Yes	Yes	Yes	Yes
	SpoC1-C1C	-1/-1	ID=AN10628;Name=SpoC1-C1C;description=Conidium-specific RNA of unknown function;ebi_biotype=protein_coding	AN10628	-12.3813	5.26e-110	-1	-10.2372	1.24e-92	-1	Yes	Yes	Yes	Yes	Yes	Yes	NA	NA	NA	NA	NA	NA
	FUN	-1/-1	ID=AN10631;description=Ortholog(s) have cytosol%2C nucleus localization;ebi_biotype=protein_coding	AN10631	-10.8915	6.86e-136	-1	-9.19266	6.52e-115	-1	Yes	Yes	Yes	Yes	Yes	Yes	Yes	Yes	Yes	Yes	Yes	Yes
	FUN	-1/-1	ID=AN10634;description=Putative ortholog of S. cerevisiae Yme2p which has role in mitochondrial genome maintenance;ebi_biotype=protein_coding	AN10634	-2.28501	1.11e-26	-1	-1.41774	1.02e-10	-1	Yes	Yes	Yes	Yes	Yes	Yes	Yes	Yes	Yes	Yes	Yes	Yes
	FUN	-1/-1	ID=AN10706;description=Ortholog(s) have endoplasmic reticulum localization;ebi_biotype=protein_coding	AN10706	-2.51455	2.57e-29	-1	-1.95866	7.94e-18	-1	NA	NA	NA	NA	Yes	NA	NA	NA	NA	NA	NA	NA
	FUN	NA/NA	ID=AN10726;description=protein of unknown function;ebi_biotype=protein_coding	AN10726	-0.402784	0.0545284	NA	-0.257748	0.255449	NA	NA	NA	NA	Yes	Yes	Yes	NA	NA	NA	NA	NA	NA
	FUN	NA/NA	ID=AN10761;description=Predicted PIN domain-containing RNA-binding protein;ebi_biotype=protein_coding	AN10761	-0.907354	0.0926962	NA	-0.9867	0.0729642	NA	Yes	Yes	Yes	Yes	Yes	Yes	Yes	Yes	Yes	Yes	Yes	Yes
	FUN	NA/NA	ID=AN10809;description=Has domain(s) with predicted protein heterodimerization activity%2C sequence-specific DNA binding activity and intracellular localization;ebi_biotype=protein_coding	AN10809	-0.970179	1.11e-06	NA	-0.242564	0.288935	NA	Yes	NA	NA	Yes	NA	NA	NA	NA	NA	NA	NA	NA
	FUN	-1/-1	ID=AN10847;description=protein of unknown function;ebi_biotype=protein_coding	AN10847	-3.05467	7.82e-18	-1	-3.39106	1.58e-21	-1	Yes	Yes	Yes	Yes	Yes	Yes	Yes	Yes	Yes	Yes	Yes	Yes
	FUN	-1/NA	ID=AN10857;description=Ortholog of A. fumigatus Af293 : Afu5g13110%2C A. niger CBS 513.88 : An14g06040%2C A. oryzae RIB40 : AO090120000436%2C Aspergillus wentii : Aspwe1_0039047 and Aspergillus sydowii : Aspsy1_0040418;ebi_biotype=protein_coding	AN10857	-1.35145	1.52e-09	-1	-0.455918	0.0608898	NA	Yes	Yes	Yes	Yes	Yes	Yes	Yes	NA	Yes	Yes	Yes	Yes
	artB	-1/-1	ID=AN1089;Name=artB;description=Putative arrestin-related trafficking adapter;ebi_biotype=protein_coding	AN1089	-1.24209	5.82e-06	-1	-1.72977	2.76e-10	-1	Yes	Yes	Yes	Yes	Yes	Yes	Yes	Yes	Yes	Yes	Yes	Yes	ArtB	5-fluorouracil (only this one is mentioned in the paper), 5-fluorocytosine, 5-fluorouridine, p-fluorophenylalanine	GO:0006897 (endocytosis), GO:2000397 (positive regulation of ubiquitin-dependent endocytosis), GO:0035690 (cellular response to drug)	vegetative tissue	Ortholog(s) have ubiquitin protein ligase binding activity, role in endocytosis, positive regulation of ubiquitin-dependent endocytosis, regulation of intracellular transport and early endosome, late endosome localization
	clgA	NA/NA	ID=AN1096;Name=clgA;description=cyclin domain-containing protein;ebi_biotype=protein_coding	AN1096	0.0160444	0.970669	NA	-0.154269	0.564277	NA	Yes	Yes	Yes	Yes	Yes	Yes	NA	NA	NA	NA	NA	NA
	FUN	-1/-1	ID=AN10967;description=Ortholog of Aspergillus versicolor : Aspve1_0096649;ebi_biotype=protein_coding	AN10967	-1.47315	2.15e-12	-1	-1.23166	4.87e-09	-1	Yes	NA	NA	Yes	NA	NA	Yes	Yes	Yes	Yes	Yes	Yes
	nnk1	-1/NA	ID=AN1097;Name=nnk1;description=Ortholog(s) have protein kinase activity%2C role in protein phosphorylation%2C proteolysis and cytoplasm localization;ebi_biotype=protein_coding	AN1097	-1.43723	8.16e-14	-1	-0.939847	2.45e-06	NA	Yes	NA	Yes	Yes	NA	Yes	Yes	Yes	Yes	Yes	Yes	Yes
	FUN	-1	ID=AN10974;description=protein of unknown function;ebi_biotype=protein_coding	AN10974	-1.38231	1.14e-11	-1	-1.50725	1.05e-13	-1	Yes	Yes	Yes	Yes	Yes	Yes	Yes	Yes	Yes	Yes	Yes	Yes
	FUN	-1/-1	ID=AN10977;description=Ortholog(s) have extracellular region localization;ebi_biotype=protein_coding	AN10977	-7.85622	2.89e-137	-1	-5.78531	3.18e-72	-1	Yes	Yes	Yes	Yes	Yes	Yes	Yes	Yes	Yes	Yes	Yes	Yes
Omit Keep: AN10977	FUN	NA/NA	ID=AN10988;description=Ortholog of A. nidulans FGSC A4 : AN8521%2C A. fumigatus Af293 : Afu2g00770%2C Afu3g00250%2C Afu6g14510%2C Afu8g06050 and A. niger CBS 513.88 : An09g00590%2C An16g04210%2C An14g03640;ebi_biotype=protein_coding	AN10988	-0.328593	0.202011	NA	0.0298125	0.926727	NA	NA	NA	NA	Yes	Yes	Yes	NA	NA	NA	Yes	Yes	Yes
	FUN	NA/-1	ID=AN10995;description=protein of unknown function;ebi_biotype=protein_coding	AN10995	-0.684311	0.160624	NA	-1.25896	0.0111973	-1	NA	Yes	NA	NA	Yes	NA	Yes	Yes	Yes	Yes	Yes	Yes
	FUN	-1/-1	ID=AN11016;description=Has domain(s) with predicted role in transmembrane transport and integral component of membrane localization;ebi_biotype=protein_coding	AN11016	-11.1255	4.71e-139	-1	-9.81599	1.79e-98	-1	NA	NA	NA	NA	Yes	NA	Yes	Yes	Yes	Yes	Yes	Yes
	FUN	-1/-1	ID=AN11039;description=Has domain(s) with predicted carbon-sulfur lyase activity and role in metabolic process;ebi_biotype=protein_coding	AN11039	-5.73657	2.7e-251	-1	-6.40755	1.09e-299	-1	Yes	NA	Yes	Yes	NA	Yes	NA	NA	NA	NA	NA	NA
	FUN	-1/-1	ID=AN11095;description=Ortholog of A. niger CBS 513.88 : An03g02610%2C Aspergillus glaucus : Aspgl1_0039624%2C Aspergillus clavatus NRRL 1 : ACLA_008440 and Aspergillus niger ATCC 1015 : 45669-mRNA;ebi_biotype=protein_coding	AN11095	-8.21349	5.33e-228	-1	-6.51139	6.67e-165	-1	Yes	NA	Yes	Yes	NA	Yes	Yes	Yes	Yes	Yes	Yes	Yes
Omit Keep: AN8714	wspA	NA/NA	ID=AN11104;Name=wspA;description=Wiskott-Aldrich syndrome protein%2C putative;ebi_biotype=protein_coding	AN11104	-0.720488	0.00111141	NA	0.00221873	0.994635	NA	Yes	Yes	Yes	Yes	Yes	Yes	NA	NA	NA	Yes	Yes	Yes
	FUN	NA/NA	ID=AN1128;description=Ortholog of A. fumigatus Af293 : Afu1g11660%2C A. niger CBS 513.88 : An08g03710%2C A. oryzae RIB40 : AO090038000255%2C Aspergillus wentii : Aspwe1_0051424 and Aspergillus sydowii : Aspsy1_0141930;ebi_biotype=protein_coding	AN1128	-0.646304	0.00865951	NA	0.651569	0.00779094	NA	NA	NA	NA	Yes	NA	Yes	NA	NA	NA	NA	NA	NA
	FUN	-1/-1	ID=AN11306;description=protein of unknown function;ebi_biotype=protein_coding	AN11306	-3.28716	4.41e-13	-1	-2.57941	1.25e-06	-1	Yes	Yes	Yes	Yes	Yes	Yes	Yes	Yes	Yes	Yes	Yes	Yes
	FUN	-1/-1	ID=AN11314;description=Ortholog of Aspergillus glaucus : Aspgl1_0053511%2C Aspergillus versicolor : Aspve1_0037663 and Aspergillus sydowii : Aspsy1_0038825;ebi_biotype=protein_coding	AN11314	-10.0643	1.5e-78	-1	-7.82241	1.31e-64	-1	Yes	Yes	Yes	Yes	Yes	Yes	Yes	Yes	Yes	Yes	Yes	Yes
	FUN	-1/-1	ID=AN11337;description=protein of unknown function;ebi_biotype=protein_coding	AN11337	-10.8484	6.7e-202	-1	-10.2073	2.69e-184	-1	Yes	Yes	Yes	Yes	Yes	Yes	Yes	Yes	Yes	Yes	Yes	Yes
	FUN	-1/-1	ID=AN11378;description=Ortholog of A. oryzae RIB40 : AO090001000134%2C Aspergillus glaucus : Aspgl1_0071332%2C Aspergillus wentii : Aspwe1_0171393 and Aspergillus versicolor : Aspve1_0087914;ebi_biotype=protein_coding	AN11378	-8.00281	7.96e-107	-1	-6.8237	1.04e-76	-1	NA	Yes	Yes	NA	Yes	Yes	Yes	Yes	NA	Yes	Yes	NA
	FUN	-1/-1	ID=AN11477;description=Ortholog of Aspergillus sydowii : Aspsy1_0137382 and Aspergillus aculeatus ATCC16872 : Aacu16872_040719;ebi_biotype=protein_coding	AN11477	-10.1524	3.91e-69	-1	-10.3862	6.65e-72	-1	Yes	Yes	Yes	Yes	Yes	Yes	NA	NA	NA	NA	NA	NA
	FUN	-1/-1	ID=AN1158;description=Ortholog(s) have mRNA 3'-UTR binding%2C mRNA 5'-UTR binding%2C translation repressor activity%2C nucleic acid binding activity;ebi_biotype=protein_coding	AN1158	-1.42356	1.73e-13	-1	-1.53752	2.42e-15	-1	NA	Yes	NA	NA	Yes	NA	NA	NA	NA	Yes	Yes	Yes
	FUN	-1/-1	ID=AN11705;description=Ortholog(s) have role in cation transport%2C cellular response to drug%2C regulation of membrane potential and cytoplasm%2C plasma membrane localization;ebi_biotype=protein_coding	AN11705	-2.59542	1.25e-18	-1	-2.46513	1.03e-16	-1	Yes	Yes	Yes	Yes	Yes	Yes	Yes	Yes	Yes	Yes	Yes	Yes
	FUN	-1/-1	ID=AN11729;description=Ortholog of A. fumigatus Af293 : Afu6g12440%2C A. niger CBS 513.88 : An06g01600%2C A. oryzae RIB40 : AO090009000168%2C Aspergillus wentii : Aspwe1_0033695 and Aspergillus terreus NIH2624 : ATET_03273;ebi_biotype=protein_coding	AN11729	-1.85526	1.2e-25	-1	-1.45695	9.94e-16	-1	Yes	Yes	Yes	Yes	Yes	Yes	Yes	Yes	Yes	Yes	Yes	Yes
	FUN	NA/NA	ID=AN1174;description=Has domain(s) with predicted ATP binding%2C ATPase activity%2C ATPase activity%2C coupled to transmembrane movement of substances%2C nucleoside-triphosphatase activity%2C nucleotide binding activity and role in transport;ebi_biotype=protein_coding	AN1174	-0.321763	0.180777	NA	0.625668	0.00709475	NA	Yes	NA	NA	Yes	NA	NA	NA	NA	NA	NA	NA	NA
	FUN	-1/-1	ID=AN11789;description=Has domain(s) with predicted nucleic acid binding%2C zinc ion binding activity;ebi_biotype=protein_coding	AN11789	-2.26081	4.17e-20	-1	-2.47027	5.32e-23	-1	Yes	Yes	Yes	Yes	Yes	Yes	Yes	Yes	Yes	Yes	Yes	Yes
New no TSS	FUN	-1/-1	ID=AN11866;description=protein of unknown function;ebi_biotype=protein_coding	AN11866	-1.84741	1.47e-18	-1	-1.33551	5.9e-10	-1	NA	NA	NA	NA	NA	NA	NA	NA	NA	NA	NA	NA
	FUN	-1/-1	ID=AN11882;description=Ortholog of A. fumigatus Af293 : Afu4g09340%2C A. oryzae RIB40 : AO090023000596%2C Neosartorya fischeri NRRL 181 : NFIA_106670%2C Aspergillus wentii : Aspwe1_0166843 and Aspergillus versicolor : Aspve1_0079667;ebi_biotype=protein_coding	AN11882	-1.12672	0.00736294	-1	-1.04811	0.0185723	-1	Yes	Yes	Yes	Yes	Yes	Yes	NA	NA	NA	NA	NA	NA
	zipA	NA/NA	ID=AN11891;Name=zipA;description=Putative bZIP transcription factor;ebi_biotype=protein_coding	AN11891	0.64133	0.000532204	NA	0.0724798	0.750588	NA	NA	NA	NA	Yes	Yes	Yes	NA	NA	NA	NA	NA	NA	ZipA	negative in oxidative stress (menadione tolerance decreased in overexpression strain, H2O2 tolerance increased in the ΔzipA strain)	GO:0030436 (asexual sporulation), GO:0034599 (cellular response to oxidative stress)	vegetative tissue (in overexpression and gened deletion strains, as indicated)	Putative bZIP transcription factor
	FUN	-1/-1	ID=AN11985;description=Ortholog of A. fumigatus Af293 : Afu3g01210%2C A. niger CBS 513.88 : An01g10950%2C A. oryzae RIB40 : AO090026000081%2C Aspergillus wentii : Aspwe1_0103451 and Aspergillus terreus NIH2624 : ATET_07760;ebi_biotype=protein_coding	AN11985	-11.7785	5.67e-81	-1	-10.6846	8.05e-81	-1	Yes	Yes	Yes	Yes	Yes	Yes	Yes	Yes	NA	Yes	Yes	Yes
	FUN	-1/-1	ID=AN1199;description=Ortholog(s) have role in cell-abiotic substrate adhesion;ebi_biotype=protein_coding	AN1199	-2.76523	2.53e-12	-1	-1.7572	1.65e-05	-1	NA	NA	NA	Yes	Yes	Yes	NA	NA	NA	Yes	Yes	Yes
	FUN	-1/-1	ID=AN12035;description=Has domain(s) with predicted carbonate dehydratase activity%2C zinc ion binding activity;ebi_biotype=protein_coding	AN12035	-5.58728	2.51e-131	-1	-4.90621	2.34e-84	-1	Yes	Yes	Yes	Yes	Yes	Yes	Yes	Yes	Yes	Yes	Yes	Yes
	FUN	NA/NA	ID=AN12051;description=protein of unknown function;ebi_biotype=protein_coding	AN12051	-0.8923	0.0040675	NA	-0.217509	0.555164	NA	NA	NA	NA	Yes	Yes	Yes	NA	NA	NA	NA	NA	NA
	FUN	-1/-1	ID=AN12120;description=Has domain(s) with predicted RNA polymerase II transcription factor activity%2C sequence-specific DNA binding%2C zinc ion binding activity%2C role in regulation of transcription%2C DNA-templated and nucleus localization;ebi_biotype=protein_coding	AN12120	-1.4382	1.06e-09	-1	-1.57031	6.06e-11	-1	Yes	Yes	Yes	Yes	Yes	Yes	Yes	Yes	Yes	Yes	Yes	Yes
	FUN	-1/-1	ID=AN12169;description=Ortholog(s) have mitochondrion localization;ebi_biotype=protein_coding	AN12169	-1.48567	1.09e-09	-1	-1.02316	5.18e-05	-1	Yes	Yes	Yes	Yes	Yes	Yes	NA	Yes	Yes	NA	Yes	Yes
	FUN	-1/-1	ID=AN12198;description=Ortholog of A. fumigatus Af293 : Afu2g15810%2C A. niger CBS 513.88 : An15g06100%2C Aspergillus wentii : Aspwe1_0026874 and Aspergillus sydowii : Aspsy1_0026968;ebi_biotype=protein_coding	AN12198	-6.66179	1.62e-121	-1	-6.39721	6.4e-111	-1	Yes	Yes	Yes	Yes	Yes	Yes	Yes	Yes	Yes	Yes	Yes	Yes
	FUN	NA/NA	ID=AN1220;description=Ortholog of A. fumigatus Af293 : Afu2g02390%2C Afu8g06040%2C A. niger CBS 513.88 : An08g02670%2C A. oryzae RIB40 : AO090011000529%2C AO090005000537 and Aspergillus wentii : Aspwe1_0045220%2C Aspwe1_0346482;ebi_biotype=protein_coding	AN1220	0.415993	0.161433	NA	-0.313017	0.319637	NA	NA	NA	Yes	Yes	Yes	Yes	NA	NA	NA	NA	NA	Yes
	FUN	NA/NA	ID=AN12229;description=Ortholog(s) have cytosol%2C nucleus localization;ebi_biotype=protein_coding	AN12229	-0.166536	0.648901	NA	0.210095	0.554629	NA	Yes	NA	NA	Yes	NA	NA	NA	NA	NA	NA	Yes	NA
	FUN	-1/-1	ID=AN12232;description=protein of unknown function;ebi_biotype=protein_coding	AN12232	-1.54182	2.09e-16	-1	-0.930574	5.44e-06	NA	Yes	Yes	Yes	Yes	Yes	Yes	Yes	Yes	Yes	Yes	Yes	Yes
	FUN	-1/-1	ID=AN12261;description=protein of unknown function;ebi_biotype=protein_coding	AN12261	-1.35946	1.08e-10	-1	-0.739617	0.000998017	NA	Yes	Yes	Yes	Yes	Yes	Yes	NA	NA	NA	NA	NA	NA
	FUN	-1/-1	ID=AN12426;description=Has domain(s) with predicted integral component of membrane localization;ebi_biotype=protein_coding	AN12426	-5.44707	3.24e-100	-1	-3.68458	9.47e-46	-1	Yes	Yes	Yes	Yes	Yes	Yes	Yes	Yes	Yes	Yes	Yes	Yes
	FUN	NA/NA	ID=AN1244;description=Ortholog(s) have cytosol%2C nucleus localization;ebi_biotype=protein_coding	AN1244	-0.752923	5.3e-05	NA	-0.979793	1.8e-07	NA	NA	NA	NA	NA	Yes	NA	NA	NA	NA	Yes	Yes	Yes
	sem1	NA/NA	ID=AN1245;description=Ortholog of A. fumigatus Af293 : Afu1g10355%2C A. niger CBS 513.88 : An08g02270%2C Aspergillus wentii : Aspwe1_0036569%2C Aspergillus sydowii : Aspsy1_0053120 and Aspergillus terreus NIH2624 : ATET_00225;ebi_biotype=protein_coding	AN1245	-0.422534	0.000103837	NA	0.126728	0.31124	NA	NA	Yes	NA	NA	Yes	NA	Yes	Yes	Yes	Yes	Yes	Yes	Sem1	oxidative stress (H2O2, menadione)	GO:0006406 (mRNA export from nucleus), GO:0043248 (proteasome assembly), GO:0034599 (cellular response to oxidative stress), GO:0070301 (cellular response to hydrogen peroxide)	vegetative tissue	Has domain(s) with predicted role in mRNA export from nucleus, proteasome assembly and proteasome regulatory particle, lid subcomplex localization
	pgkA	-1/-1	ID=AN1246;Name=pgkA;description=Putative phosphoglycerate kinase with a predicted role in gluconeogenesis and glycolysis;ebi_biotype=protein_coding	AN1246	-1.63388	5.72e-23	-1	-1.52482	5.77e-20	-1	Yes	NA	Yes	Yes	NA	Yes	Yes	Yes	Yes	Yes	Yes	Yes
	FUN	-1/-1	ID=AN1278;description=Ortholog of A. oryzae RIB40 : AO090038000459;ebi_biotype=protein_coding	AN1278	-3.11273	4.81e-37	-1	-2.9519	3.55e-33	-1	Yes	Yes	NA	Yes	Yes	NA	Yes	Yes	Yes	Yes	Yes	Yes
	FUN	-1/-1	ID=AN1279;description=Ortholog of A. fumigatus Af293 : Afu1g09880%2C A. niger CBS 513.88 : An08g01690%2C Neosartorya fischeri NRRL 181 : NFIA_015750 and Aspergillus versicolor : Aspve1_0068298;ebi_biotype=protein_coding	AN1279	-2.87409	1.96e-18	-1	-1.81334	1.07e-07	-1	Yes	Yes	NA	Yes	Yes	NA	Yes	Yes	Yes	Yes	Yes	Yes
	FUN	-1/-1	ID=AN1330;description=Predicted glycosylphosphatidylinositol (GPI)-anchored protein;ebi_biotype=protein_coding	AN1330	-1.53247	1.72e-07	-1	-1.68664	1.4e-08	-1	Yes	Yes	Yes	Yes	Yes	Yes	Yes	Yes	Yes	Yes	Yes	Yes
	FUN	-1/-1	ID=AN1331;description=Has domain(s) with predicted plasma membrane localization;ebi_biotype=protein_coding	AN1331	-1.99295	1.69e-21	-1	-2.33868	1.07e-28	-1	Yes	Yes	Yes	Yes	Yes	Yes	Yes	Yes	Yes	Yes	Yes	Yes
	FUN	NA/NA	ID=AN1340;description=Ortholog(s) have poly(A) binding activity%2C role in nuclear-transcribed mRNA poly(A) tail shortening and Mmi1 nuclear focus complex%2C cytoplasm%2C nuclear chromatin%2C nucleolus%2C nucleoplasm%2C polysome localization;ebi_biotype=protein_coding	AN1340	-0.65152	3.32e-08	NA	-0.463414	0.000145365	NA	NA	Yes	Yes	NA	Yes	Yes	NA	NA	NA	Yes	Yes	Yes
	FUN	-1/-1	ID=AN1356;description=Ortholog of A. fumigatus Af293 : Afu1g09300%2C A. niger CBS 513.88 : An08g00850%2C A. oryzae RIB40 : AO090005001593%2C Aspergillus wentii : Aspwe1_0127273 and Aspergillus sydowii : Aspsy1_0025389;ebi_biotype=protein_coding	AN1356	-2.94294	6.43e-19	-1	-1.76344	2.77e-07	-1	Yes	Yes	Yes	Yes	Yes	Yes	Yes	Yes	Yes	Yes	Yes	Yes
	FUN	-1/-1	ID=AN1396;description=Putative FAD dependent glycerol 3-phosphate dehydrogenase with a predicted role in glycerol metabolism;ebi_biotype=protein_coding	AN1396	-2.43897	8.3e-25	-1	-3.45182	1.14e-48	-1	Yes	NA	Yes	Yes	NA	Yes	NA	NA	NA	NA	NA	NA
Omit	phacB	NA/NA	ID=AN1397;Name=phacB;description=Putative cytochrome P450 monooxygenase involved in the catabolism of aromatic compounds;ebi_biotype=protein_coding	AN1397	-0.519032	0.0357984	NA	-0.857152	0.000481892	NA	NA	NA	NA	Yes	NA	Yes	NA	NA	NA	NA	NA	NA
Omit	xprG	NA/NA	ID=AN1414;Name=xprG;description=p53-like transcription factor that contains a Ndt80-like DNA-binding domain;ebi_biotype=protein_coding	AN1414	-0.224437	0.138301	NA	-0.0785777	0.647405	NA	NA	NA	NA	Yes	Yes	Yes	NA	NA	NA	NA	NA	NA	XprG	carbon or nitrogen starvation (the ΔxprG mutant did not grow on albumin as an exclusive nitrogen or carbon source)	GO:0042594 (response to starvation), GO:0009267 (cellular response to starvation)	vegetative tissue	p53-like transcription factor that contains a Ndt80-like DNA-binding domain; transcriptional regulator of extracellular proteases; putative acid phosphatase with a predicted role in gluconic acid and gluconate metabolism
	FUN	-1/-1	ID=AN1415;description=protein of unknown function;ebi_biotype=protein_coding	AN1415	-1.40972	4.21e-07	-1	-1.1423	9.47e-05	-1	Yes	Yes	Yes	Yes	Yes	Yes	NA	NA	NA	NA	NA	NA
	FUN	NA/NA	ID=AN1418;description=Ortholog(s) have glucosamine-6-phosphate deaminase activity;ebi_biotype=protein_coding	AN1418	-0.247494	0.338689	NA	-0.707961	0.00326935	NA	Yes	NA	Yes	Yes	NA	Yes	NA	NA	NA	NA	NA	NA
Omit	FUN	NA/NA	ID=AN1427;description=Ortholog(s) have N-acetylglucosamine transmembrane transporter activity%2C role in N-acetylglucosamine transport and cytoplasm%2C plasma membrane localization;ebi_biotype=protein_coding	AN1427	0.670246	0.0055561	NA	-0.672694	0.00662224	NA	NA	NA	NA	Yes	Yes	Yes	NA	NA	NA	Yes	Yes	Yes
	FUN	NA/-1	ID=AN1428;description=Ortholog(s) have N-acetylglucosamine-6-phosphate deacetylase activity;ebi_biotype=protein_coding	AN1428	-0.501278	0.0957746	NA	-1.08768	0.000183161	-1	Yes	Yes	Yes	Yes	Yes	Yes	NA	NA	NA	NA	NA	NA
	codA	-1/NA	ID=AN1429;Name=codA;description=Putative choline oxidase;ebi_biotype=protein_coding	AN1429	-1.22086	2.4e-09	-1	-0.656104	0.00239593	NA	Yes	Yes	Yes	Yes	Yes	Yes	Yes	Yes	Yes	Yes	Yes	Yes
Omit	FUN	NA/NA	ID=AN1430;description=Ortholog(s) have betaine-aldehyde dehydrogenase activity;ebi_biotype=protein_coding	AN1430	-0.614454	1.41e-05	NA	-0.655754	5.62e-06	NA	Yes	Yes	Yes	Yes	Yes	Yes	Yes	Yes	Yes	Yes	Yes	Yes
	FUN	-1/-1	ID=AN1451;description=Ortholog of A. fumigatus Af293 : Afu8g04390%2C A. niger CBS 513.88 : An16g08650%2C A. oryzae RIB40 : AO090103000064%2C Aspergillus wentii : Aspwe1_0116823 and Aspergillus sydowii : Aspsy1_0144294;ebi_biotype=protein_coding	AN1451	-2.0451	1.57e-16	-1	-1.69209	4.33e-11	-1	Yes	Yes	Yes	Yes	Yes	Yes	Yes	Yes	Yes	Yes	Yes	Yes
	FUN	1/1	ID=AN1465;description=Ortholog of A. nidulans FGSC A4 : AN8786%2C A. fumigatus Af293 : Afu8g01300%2C Afu8g04560%2C A. niger CBS 513.88 : An16g08420 and Aspergillus wentii : Aspwe1_0030845;ebi_biotype=protein_coding	AN1465	2.40476	5.99e-17	1	1.95774	2.12e-11	1	NA	NA	NA	NA	Yes	Yes	NA	NA	NA	NA	NA	NA
	FUN	-1/-1	ID=AN1509;description=Ortholog of A. fumigatus Af293 : Afu8g05120%2C A. niger CBS 513.88 : An16g07630%2C A. oryzae RIB40 : AO090005000631%2C Aspergillus wentii : Aspwe1_0044080 and Aspergillus sydowii : Aspsy1_0028718;ebi_biotype=protein_coding	AN1509	-1.31505	4.6e-08	-1	-2.29871	3.34e-22	-1	Yes	NA	NA	Yes	NA	Yes	NA	NA	NA	NA	NA	NA
Omit Keep: AN11306	FUN	NA/NA	ID=AN1543;description=Putative succinate dehydrogenase;ebi_biotype=protein_coding	AN1543	0.403534	0.0624697	NA	0.394031	0.0766985	NA	NA	NA	NA	Yes	Yes	Yes	NA	NA	NA	NA	NA	NA
	coaT	-1/-1	ID=AN1547;Name=coaT;description=acetyl-CoA hydrolase;ebi_biotype=protein_coding	AN1547	-8.95188	9.05e-231	-1	-8.21325	1.36e-196	-1	Yes	Yes	Yes	Yes	Yes	Yes	Yes	Yes	Yes	Yes	Yes	Yes
	FUN	-1/-1	ID=AN1578;description=Ortholog of Aspergillus wentii : Aspwe1_0177575%2C Aspergillus niger ATCC 1015 : 42227-mRNA%2C Aspergillus sydowii : Aspsy1_0046412 and Aspergillus brasiliensis : Aspbr1_0045436;ebi_biotype=protein_coding	AN1578	-1.02723	1.14e-05	-1	0.123826	0.668294	NA	NA	Yes	Yes	NA	Yes	Yes	NA	NA	NA	Yes	Yes	Yes
	FUN	-1/-1	ID=AN1605;description=Ortholog of Aspergillus sydowii : Aspsy1_0679421;ebi_biotype=protein_coding	AN1605	-2.72184	5.59e-21	-1	-2.39203	3.14e-16	-1	Yes	Yes	Yes	Yes	Yes	Yes	NA	NA	NA	NA	NA	NA
	FUN	-1/-1	ID=AN1607;description=Has domain(s) with predicted transferase activity%2C transferring hexosyl groups activity and role in lipid glycosylation%2C metabolic process;ebi_biotype=protein_coding	AN1607	-3.40862	3.7e-33	-1	-3.97023	5.64e-44	-1	NA	Yes	NA	NA	Yes	NA	Yes	Yes	Yes	Yes	Yes	Yes
	oliC	-1/-1	ID=AN1624;Name=oliC;description=Subunit 9 of the mitochondrial inner membrane F1F0-ATPase complex;ebi_biotype=protein_coding	AN1624	-2.79675	4.65e-20	-1	-1.35325	2.23e-05	-1	NA	NA	NA	NA	NA	Yes	NA	NA	NA	Yes	Yes	Yes	OliC	triethyltin, negative role on oligomycin tolerance	GO:0015986 (ATP synthesis coupled proton transport), GO:0070887 (cellular response to chemical stimulus), GO:0035690 (cellular response to drug)	vegetative tissue (in oliC2 mutant)	Subunit 9 of the mitochondrial inner membrane F1F0-ATPase complex; mutation confers oligomycin resistance; palA-dependent expression independent of pH
	FUN	-1/-1	ID=AN1625;description=Ortholog of A. nidulans FGSC A4 : AN8147%2C A. fumigatus Af293 : Afu3g01080%2C Afu3g12760%2C A. niger CBS 513.88 : An02g08740 and A. oryzae RIB40 : AO090012000846%2C AO090023000643;ebi_biotype=protein_coding	AN1625	-6.15127	2.59e-126	-1	-6.30732	2.65e-128	-1	Yes	NA	NA	Yes	NA	NA	Yes	Yes	Yes	Yes	Yes	Yes
	FUN	-1/-1	ID=AN1631;description=Ortholog(s) have L-methionine secondary active transmembrane transporter activity and role in cysteine transport%2C methionine import;ebi_biotype=protein_coding	AN1631	-2.23576	1.01e-17	-1	-2.44922	5.51e-21	-1	NA	NA	Yes	NA	NA	Yes	NA	NA	NA	NA	NA	NA
	FUN	-1/-1	ID=AN1651;description=Ortholog of A. nidulans FGSC A4 : AN8144%2C A. fumigatus Af293 : Afu5g14600%2C Afu6g00460%2C Afu6g13950%2C A. niger CBS 513.88 : An11g02490%2C An01g11420 and A. oryzae RIB40 : AO090001000384%2C AO090011000740;ebi_biotype=protein_coding	AN1651	-6.54752	3e-59	-1	-8.34115	1.3e-67	-1	NA	Yes	Yes	NA	Yes	Yes	NA	NA	NA	NA	NA	NA
	FUN	-1/-1	ID=AN1654;description=Ortholog of A. fumigatus Af293 : Afu4g08750%2C A. niger CBS 513.88 : An04g03610%2C Aspergillus wentii : Aspwe1_0034423 and Aspergillus sydowii : Aspsy1_0084030;ebi_biotype=protein_coding	AN1654	-3.96537	4.87e-54	-1	-4.10039	7.69e-55	-1	Yes	Yes	NA	Yes	Yes	NA	Yes	Yes	Yes	Yes	Yes	Yes
	FUN	NA/NA	ID=AN1675;description=Putative lysophospholipase (phoshopholipase B);ebi_biotype=protein_coding	AN1675	0.262868	0.193757	NA	0.150447	0.494428	NA	Yes	NA	NA	Yes	NA	NA	Yes	Yes	NA	Yes	Yes	NA
	FUN	-1/-1	ID=AN1715;description=Putative mannose-6-phosphate isomerase with a predicted role in mannose/mannitol%2C fructose%2C and sorbose/sorbitol metabolism;ebi_biotype=protein_coding	AN1715	-8.20471	1.11e-125	-1	-7.99326	4.94e-120	-1	Yes	Yes	Yes	Yes	Yes	Yes	Yes	Yes	Yes	Yes	Yes	Yes
	FUN	-1/-1	ID=AN1736;description=Has domain(s) with predicted RNA polymerase II transcription factor activity%2C sequence-specific DNA binding%2C zinc ion binding activity%2C role in regulation of transcription%2C DNA-templated and nucleus localization;ebi_biotype=protein_coding	AN1736	-1.81888	2.86e-05	-1	-1.17509	0.0093183	-1	NA	NA	NA	NA	Yes	NA	NA	NA	NA	NA	NA	NA
	FUN	-1/-1	ID=AN1754;description=Putative protein of unknown function;ebi_biotype=protein_coding	AN1754	-3.6374	4.47e-27	-1	-3.65294	5.99e-27	-1	Yes	Yes	Yes	Yes	Yes	Yes	Yes	Yes	Yes	Yes	Yes	Yes
	atg12	-1/NA	ID=AN1760;Name=atg12;description=Ortholog(s) have role in macroautophagy and cytosol%2C nucleus localization;ebi_biotype=protein_coding	AN1760	-1.07508	1.16e-09	-1	-0.817609	8.19e-06	NA	Yes	Yes	Yes	Yes	Yes	Yes	Yes	Yes	Yes	Yes	Yes	Yes
	FUN	NA/-1	ID=AN1761;description=Ortholog(s) have ubiquitin-protein transferase activity;ebi_biotype=protein_coding	AN1761	-0.877192	0.000633209	NA	-1.08036	3.09e-05	-1	Yes	Yes	Yes	Yes	Yes	Yes	NA	NA	NA	Yes	Yes	Yes
	tcsB	NA/NA	ID=AN1800;Name=tcsB;description=Two-component system protein B;ebi_biotype=protein_coding	AN1800	0.877574	0.00242832	NA	0.495241	0.111732	NA	NA	NA	NA	NA	Yes	NA	NA	NA	NA	Yes	Yes	Yes
	FUN	NA/NA	ID=AN1902;description=Ortholog of A. fumigatus Af293 : Afu2g04170%2C A. niger CBS 513.88 : An11g02270%2C A. oryzae RIB40 : AO090003000203%2C Aspergillus wentii : Aspwe1_0032670 and Aspergillus sydowii : Aspsy1_0026333;ebi_biotype=protein_coding	AN1902	-0.556427	0.00321565	NA	-0.786207	3.2e-05	NA	Yes	Yes	Yes	Yes	Yes	Yes	NA	NA	NA	NA	NA	NA
	dicB	NA/-1	ID=AN1917;Name=dicB;description=Putative mitochondrial dicarboxylate-tricarboxylate carrier;ebi_biotype=protein_coding	AN1917	-0.414655	0.337203	NA	-1.42495	0.000338026	-1	NA	NA	NA	Yes	Yes	Yes	Yes	Yes	Yes	Yes	Yes	Yes
	acuF	-1/-1	ID=AN1918;Name=acuF;description=phosphoenolpyruvate carboxykinase%2C putative;ebi_biotype=protein_coding	AN1918	-3.16509	2.45e-21	-1	-4.85107	7.85e-49	-1	Yes	Yes	Yes	Yes	Yes	Yes	NA	NA	Yes	NA	NA	Yes
	FUN	-1/-1	ID=AN1930;description=Ortholog of A. nidulans FGSC A4 : AN6413%2C AN6419%2C AN6946%2C AN5312%2C AN5664%2C AN8328%2C AN3241%2C AN10369%2C AN2386%2C AN1738%2C AN11159%2C AN8984%2C AN8951%2C AN1540%2C AN8971%2C AN9387%2C AN9266%2C AN9306%2C AN1317%2C AN10886%2C AN7232%2C AN7774%2C AN12202;ebi_biotype=protein_coding	AN1930	-2.4327	1.99e-34	-1	-2.52163	3.61e-32	-1	NA	NA	NA	Yes	Yes	Yes	Yes	Yes	Yes	Yes	Yes	Yes
	vosA	-1/NA	ID=AN1959;Name=vosA;description=Nuclear protein involved in spore formation and trehalose accumulation;ebi_biotype=protein_coding	AN1959	-1.57389	2.15e-12	-1	-0.955891	4.06e-05	NA	Yes	NA	NA	Yes	Yes	Yes	NA	NA	NA	NA	NA	NA	VosA	oxidative stress (H2O2), heat (50 oC)	GO:0048315 (conidium formation), GO:0030435 (sporulation resulting in formation of a cellular spore), GO:0005992 (trehalose biosynthetic process), GO:0006979 (response to oxidative stress), GO:0070301 (cellular response to hydrogen peroxide), GO:0034605 (cellular response to heat)	conidiospores (ascospores)	Nuclear protein involved in spore formation and trehalose accumulation; potential transcription-activating domain; mutants have low spore viability; two overlapping transcripts; VosA-VelB form a dimeric complex in hyphae grown in the dark
	FUN	NA/-1	ID=AN1996;description=Ortholog(s) have cytoplasm%2C nucleus localization;ebi_biotype=protein_coding	AN1996	-0.906686	2.83e-06	NA	-1.02822	1.55e-07	-1	NA	NA	Yes	NA	NA	Yes	NA	Yes	Yes	NA	Yes	Yes
	FUN	NA/NA	ID=AN1997;description=Has domain(s) with predicted nucleic acid binding%2C zinc ion binding activity;ebi_biotype=protein_coding	AN1997	-0.0456827	0.837644	NA	-0.509339	0.00281295	NA	NA	NA	NA	Yes	NA	Yes	NA	NA	Yes	NA	NA	Yes
	ubi4	NA/NA	ID=AN2000;Name=ubi4;description=Polyubiquitin%2C contains four head to tail repeats of ubiqiutin;ebi_biotype=protein_coding	AN2000	-0.177035	0.442231	NA	-0.542702	0.00993507	NA	NA	NA	NA	NA	NA	Yes	Yes	Yes	Yes	Yes	Yes	Yes
	ypdA	-1/-1	ID=AN2005;Name=ypdA;description=Histidine-containing phosphotransfer protein%2C part of a two-component signal transducer involved in the HOG signaling pathway that regulates osmotic stress response;ebi_biotype=protein_coding	AN2005	-2.20315	8.89e-28	-1	-1.93395	2.02e-21	-1	Yes	Yes	Yes	Yes	Yes	Yes	Yes	Yes	Yes	Yes	Yes	Yes	YpdA	osmotic stress (NaCl, sorbitol)	GO:0007234 (osmosensory signaling via phosphorelay pathway), GO:0006970 (response to osmotic stress)	vegetative tissue (in hyphae of ypdA-/ypdA+ heterokaryons)	Histidine-containing phosphotransfer protein, part of a two-component signal transducer involved in the HOG signaling pathway that regulates osmotic stress response
	FUN	NA/NA	ID=AN2014;description=Ortholog(s) have cytosol%2C nucleus localization;ebi_biotype=protein_coding	AN2014	0.511376	0.00215783	NA	0.509305	0.00254031	NA	NA	NA	NA	NA	NA	Yes	NA	NA	NA	NA	NA	NA
	FUN	NA/NA	ID=AN2015;description=Has domain(s) with predicted transferase activity%2C transferring glycosyl groups activity and membrane localization;ebi_biotype=protein_coding	AN2015	-0.97698	6.27e-05	NA	-0.813471	0.00125813	NA	NA	NA	Yes	NA	NA	Yes	NA	Yes	NA	NA	Yes	NA
	FUN	-1/-1	ID=AN2042;description=FAD binding domain-containing protein;ebi_biotype=protein_coding	AN2042	-1.88032	1.23e-36	-1	-1.76338	3.3e-32	-1	Yes	Yes	Yes	Yes	Yes	Yes	NA	NA	NA	NA	NA	NA
Omit	FUN	NA/NA	ID=AN2054;description=Ortholog(s) have histone kinase activity (H3-T3 specific) activity and role in histone H3-T3 phosphorylation involved in chromosome passenger complex localization to kinetochore;ebi_biotype=protein_coding	AN2054	0.175332	0.627921	NA	0.323754	0.307421	NA	NA	NA	NA	Yes	NA	Yes	NA	NA	NA	NA	NA	NA
	mdm34	-1/-1	ID=AN2055;Name=mdm34;description=Ortholog of A. fumigatus Af293 : Afu4g09960%2C A. niger CBS 513.88 : An04g07090%2C A. oryzae RIB40 : AO090003001238%2C Aspergillus wentii : Aspwe1_0102496 and Aspergillus sydowii : Aspsy1_0326546;ebi_biotype=protein_coding	AN2055	-2.12989	8.08e-31	-1	-2.38872	4.74e-38	-1	Yes	NA	Yes	Yes	NA	Yes	Yes	Yes	Yes	Yes	Yes	Yes
	vps27	NA/NA	ID=AN2071;Name=vps27;description=Putative intracellular protein transport;ebi_biotype=protein_coding	AN2071	-0.189309	0.271649	NA	-0.0158636	0.940523	NA	Yes	Yes	Yes	Yes	Yes	Yes	Yes	Yes	Yes	Yes	Yes	Yes
Omit Keep: AN11866	FUN	NA/NA	ID=AN2121;description=Has domain(s) with predicted proline racemase activity;ebi_biotype=protein_coding	AN2121	0.675461	0.0838762	NA	0.0205433	0.964269	NA	NA	NA	NA	NA	Yes	NA	NA	NA	NA	NA	NA	NA
	FUN	NA/NA	ID=AN2137;description=Has domain(s) with predicted nucleus localization;ebi_biotype=protein_coding	AN2137	-0.197242	0.644339	NA	0.411406	0.294647	NA	Yes	Yes	Yes	Yes	Yes	Yes	Yes	Yes	Yes	Yes	Yes	Yes
	FUN	NA/NA	ID=AN2171;description=Ortholog(s) have cytosol%2C nucleus localization;ebi_biotype=protein_coding	AN2171	-0.296303	0.0769151	NA	-0.422983	0.0112589	NA	NA	Yes	NA	NA	Yes	NA	NA	NA	NA	NA	NA	NA
	FUN	NA/NA	ID=AN2209;description=Ortholog of A. fumigatus Af293 : Afu5g07010%2C A. niger CBS 513.88 : An17g00230%2C A. oryzae RIB40 : AO090701000283%2C Aspergillus wentii : Aspwe1_0269169 and Aspergillus sydowii : Aspsy1_0054348;ebi_biotype=protein_coding	AN2209	-0.585562	0.0111539	NA	-0.791695	0.000652028	NA	Yes	Yes	Yes	Yes	Yes	Yes	NA	NA	NA	NA	NA	NA
	FUN	NA/NA	ID=AN2236;description=Ortholog of A. fumigatus Af293 : Afu5g07310%2C A. niger CBS 513.88 : An17g00750%2C A. oryzae RIB40 : AO090701000224%2C Aspergillus wentii : Aspwe1_0048016 and Aspergillus sydowii : Aspsy1_0141770;ebi_biotype=protein_coding	AN2236	0.0327029	0.884035	NA	-0.35468	0.0304192	NA	NA	NA	NA	Yes	Yes	Yes	NA	NA	NA	NA	NA	NA
	FUN	-1/-1	ID=AN2238;description=Ortholog(s) have cytosol%2C nucleus localization;ebi_biotype=protein_coding	AN2238	-1.44441	6.75e-06	-1	-1.65609	3.49e-07	-1	NA	Yes	NA	NA	Yes	NA	NA	NA	NA	NA	NA	NA
	ksp1	NA/NA	ID=AN2265;Name=ksp1;description=Putative serine/threonine protein kinase;ebi_biotype=protein_coding	AN2265	0.58569	0.0039824	NA	-0.0804422	0.745582	NA	Yes	Yes	Yes	Yes	Yes	Yes	NA	NA	NA	NA	NA	NA
	yop1	-1/-1	ID=AN2279;Name=yop1;description=Ortholog(s) have role in cellular protein localization%2C endoplasmic reticulum inheritance%2C endoplasmic reticulum tubular network organization%2C nuclear pore complex assembly%2C vesicle-mediated transport;ebi_biotype=protein_coding	AN2279	-1.53766	7.32e-29	-1	-1.63907	1.37e-32	-1	Yes	Yes	Yes	Yes	Yes	Yes	Yes	Yes	Yes	Yes	Yes	Yes
	FUN	-1/-1	ID=AN2283;description=Ortholog(s) have nucleolus localization;ebi_biotype=protein_coding	AN2283	-1.14738	1.39e-05	-1	-0.731801	0.00782802	NA	Yes	Yes	Yes	Yes	Yes	Yes	NA	NA	NA	Yes	Yes	Yes
	atrD	NA/NA	ID=AN2300;Name=atrD;description=Putative ATP-binding cassette (ABC) transporter of the P-glycoprotein cluster;ebi_biotype=protein_coding	AN2300	-0.523802	0.172496	NA	-0.973039	0.0091524	NA	NA	NA	NA	NA	NA	Yes	NA	NA	NA	NA	NA	NA	AtrD	MDRP substrates (cycloheximide, the cyclosporine derivative PSC 833, nigericin, valinomycin)	GO:0070887 (cellular response to chemical stimulus), GO:1990961 (xenobiotic detoxification by transmembrane export across the plasma membrane), GO:0035690 (cellular response to drug)	vegetative tissue	Putative ATP-binding cassette (ABC) transporter of the P-glycoprotein cluster; has a role in protection against cytotoxic agents, in antibiotic secretion and in the efflux of the azole-related fungicide fenarimol; upregulated by farnesol
Omit Keep: AN10285	FUN	NA/NA	ID=AN2311;description=Putative phosphomevalonate kinase with a predicted role in sterol metabolism;ebi_biotype=protein_coding	AN2311	0.814057	1e-21	NA	0.367569	2.53e-05	NA	NA	NA	NA	NA	NA	Yes	NA	NA	NA	NA	NA	NA
	FUN	-1/-1	ID=AN2404;description=protein of unknown function;ebi_biotype=protein_coding	AN2404	-9.98584	3.15e-88	-1	-10.0651	1.4e-88	-1	Yes	Yes	Yes	Yes	Yes	Yes	Yes	Yes	Yes	Yes	Yes	Yes
	FUN	NA/NA	ID=AN2425;description=Ortholog of A. fumigatus Af293 : Afu2g13850%2C A. niger CBS 513.88 : An02g05260%2C A. oryzae RIB40 : AO090026000188%2C Aspergillus wentii : Aspwe1_0054675 and Aspergillus sydowii : Aspsy1_0075212;ebi_biotype=protein_coding	AN2425	0.625024	0.00586082	NA	0.150566	0.571106	NA	Yes	NA	Yes	Yes	NA	Yes	NA	NA	NA	NA	NA	NA
	aclB	1/NA	ID=AN2436;Name=aclB;description=ATP-citrate synthase%2C putative;ebi_biotype=protein_coding	AN2436	1.99048	4.58e-05	1	0.680939	0.210229	NA	NA	Yes	NA	NA	Yes	NA	NA	NA	NA	NA	NA	NA
	FUN	-1/-1	ID=AN2469;description=Has domain(s) with predicted oxidoreductase activity and role in metabolic process;ebi_biotype=protein_coding	AN2469	-1.04143	0.0352778	-1	-1.38061	0.00676625	-1	NA	NA	NA	Yes	Yes	Yes	NA	NA	NA	Yes	Yes	Yes
	FUN	-1/-1	ID=AN2470;description=Ortholog(s) have Golgi apparatus localization;ebi_biotype=protein_coding	AN2470	-6.89851	4.89e-217	-1	-7.0227	9.56e-221	-1	Yes	Yes	Yes	Yes	Yes	Yes	Yes	Yes	Yes	Yes	Yes	Yes
	FUN	-1/-1	ID=AN2471;description=Ortholog of A. niger CBS 513.88 : An02g07790%2C Neosartorya fischeri NRRL 181 : NFIA_065240%2C Aspergillus clavatus NRRL 1 : ACLA_039940%2C ACLA_078340 and Aspergillus niger ATCC 1015 : 144091-mRNA;ebi_biotype=protein_coding	AN2471	-11.1853	5.53e-56	-1	-10.7311	3.47e-52	-1	Yes	Yes	Yes	Yes	Yes	Yes	NA	NA	NA	NA	NA	NA
	mstB	-1/-1	ID=AN2475;Name=mstB;description=putative sugar transporter;ebi_biotype=protein_coding	AN2475	-9.26037	1.45e-138	-1	-9.05407	4.91e-132	-1	Yes	Yes	Yes	Yes	Yes	Yes	NA	NA	NA	NA	NA	NA
	FUN	NA/-1	ID=AN2488;description=Ortholog of A. fumigatus Af293 : Afu3g00500%2C Afu4g03010%2C A. niger CBS 513.88 : An14g03080%2C A. oryzae RIB40 : AO090012000174 and Aspergillus wentii : Aspwe1_0176515%2C Aspwe1_0622364;ebi_biotype=protein_coding	AN2488	-0.736966	0.0971733	NA	-1.92176	5.85e-06	-1	NA	NA	Yes	Yes	NA	Yes	NA	Yes	NA	NA	Yes	NA
	FUN	-1/-1	ID=AN2531;description=Has domain(s) with predicted role in transmembrane transport and integral component of membrane localization;ebi_biotype=protein_coding	AN2531	-2.44756	1.59e-15	-1	-2.65002	9e-18	-1	Yes	NA	Yes	Yes	NA	Yes	NA	NA	NA	NA	NA	NA
Omit	FUN	NA/NA	ID=AN2532;description=Ortholog(s) have copper ion binding%2C primary amine oxidase activity%2C quinone binding activity%2C role in oxidation-reduction process and external side of fungal-type cell wall localization;ebi_biotype=protein_coding	AN2532	0.30855	0.229362	NA	0.264752	0.323423	NA	NA	NA	NA	Yes	NA	Yes	NA	NA	NA	NA	NA	NA
	FUN	-1/-1	ID=AN2535;description=Ortholog of A. fumigatus Af293 : Afu3g14660%2C A. niger CBS 513.88 : An09g01230%2C Aspergillus wentii : Aspwe1_0107397%2C Aspwe1_0171355 and Aspergillus sydowii : Aspsy1_0087029;ebi_biotype=protein_coding	AN2535	-10.0723	3.64e-139	-1	-9.66682	3.66e-128	-1	Yes	Yes	Yes	Yes	Yes	Yes	Yes	Yes	Yes	Yes	Yes	Yes
	hxkB	-1/-1	ID=AN2638;Name=hxkB;description=hexokinase%2C putative;ebi_biotype=protein_coding	AN2638	-10.2041	4.52e-68	-1	-10.6855	3.46e-60	-1	Yes	Yes	Yes	Yes	Yes	Yes	Yes	Yes	Yes	Yes	Yes	Yes
	FUN	-1/-1	ID=AN2640;description=Ortholog of A. fumigatus Af293 : Afu5g14080%2C A. niger CBS 513.88 : An12g05640%2C Neosartorya fischeri NRRL 181 : NFIA_072900 and Aspergillus versicolor : Aspve1_0040725;ebi_biotype=protein_coding	AN2640	-7.88269	1.31e-124	-1	-7.167	8.25e-106	-1	Yes	NA	NA	Yes	NA	NA	NA	NA	NA	NA	NA	NA
	FUN	NA/NA	ID=AN2685;description=Ortholog of Aspergillus wentii : Aspwe1_0039128%2C Aspergillus versicolor : Aspve1_0134218%2C Aspergillus clavatus NRRL 1 : ACLA_017060 and Aspergillus niger ATCC 1015 : 184563-mRNA;ebi_biotype=protein_coding	AN2685	-0.584345	0.115841	NA	0.0841327	0.853914	NA	NA	Yes	NA	NA	Yes	NA	NA	NA	NA	NA	NA	NA
	mcnA	NA/NA	ID=AN2692;Name=mcnA;description=Phosphoprotein regulated by proline-directed phosphorylation;ebi_biotype=protein_coding	AN2692	0.25734	0.156858	NA	-0.434594	0.0146829	NA	Yes	NA	NA	Yes	NA	NA	NA	NA	NA	NA	NA	NA
	FUN	1/NA	ID=AN2749;description=Has domain(s) with predicted phospholipid binding activity;ebi_biotype=protein_coding	AN2749	1.26881	6.25e-15	1	-0.10187	0.611128	NA	Yes	NA	NA	Yes	NA	NA	NA	NA	NA	NA	NA	NA
	FUN	-1/-1	ID=AN2776;description=Ortholog of A. fumigatus Af293 : Afu3g05980%2C A. niger CBS 513.88 : An11g10620%2C A. oryzae RIB40 : AO090020000068%2C Aspergillus wentii : Aspwe1_0173669 and Aspergillus sydowii : Aspsy1_0029855;ebi_biotype=protein_coding	AN2776	-2.45029	1.25e-38	-1	-1.1125	1.54e-08	-1	Yes	Yes	Yes	Yes	Yes	Yes	Yes	Yes	Yes	Yes	Yes	Yes
	FUN	-1/-1	ID=AN2815;description=Putative mannitol 2-dehydrogenase with a predicted role in mannose/mannitol%2C fructose%2C and sorbose/sorbitol metabolism;ebi_biotype=protein_coding	AN2815	-1.84894	2.55e-16	-1	-2.11297	7.84e-21	-1	Yes	Yes	Yes	Yes	Yes	Yes	NA	NA	NA	NA	NA	NA
	FUN	-1/-1	ID=AN2817;description=protein of unknown function;ebi_biotype=protein_coding	AN2817	-4.78451	8.36e-10	-1	-5.32366	3.2e-05	-1	Yes	NA	NA	Yes	Yes	Yes	Yes	Yes	NA	Yes	Yes	Yes
	FUN	-1/-1	ID=AN2822;description=Has domain(s) with predicted transporter activity%2C role in transport and membrane localization;ebi_biotype=protein_coding	AN2822	-8.55524	8.22e-223	-1	-7.39696	5.64e-177	-1	Yes	Yes	Yes	Yes	Yes	Yes	Yes	Yes	Yes	Yes	Yes	Yes
	FUN	-1/-1	ID=AN2823;description=Has domain(s) with predicted ion channel activity%2C role in transport and integral component of membrane localization;ebi_biotype=protein_coding	AN2823	-8.87626	1.28e-73	-1	-8.08776	2.88e-57	-1	Yes	Yes	NA	Yes	Yes	NA	Yes	Yes	Yes	Yes	Yes	Yes
	FUN	NA/NA	ID=AN2852;description=Ortholog(s) have sequence-specific DNA binding activity;ebi_biotype=protein_coding	AN2852	0.437843	0.00654318	NA	0.047113	0.812956	NA	NA	NA	NA	Yes	Yes	Yes	NA	NA	NA	Yes	Yes	Yes
	FkhB	-1/-1	ID=AN2854;description=Ortholog(s) have DNA replication origin binding%2C RNA polymerase II core promoter proximal region sequence-specific DNA binding%2C centromeric DNA binding and transcriptional activator activity%2C more;ebi_biotype=protein_coding	AN2854	-1.80479	1.33e-12	-1	-1.42785	4.28e-08	-1	Yes	Yes	Yes	Yes	Yes	Yes	NA	NA	NA	NA	NA	NA	FkhB	heat (50 oC)	GO:0034605 (cellular response to heat)	conidiospores	Forkhead gene
	fbaA	-1/-1	ID=AN2875;Name=fbaA;description=fructose-bisphosphate aldolase%2C putative;ebi_biotype=protein_coding	AN2875	-2.812	2.83e-116	-1	-2.67368	3.84e-105	-1	Yes	Yes	Yes	Yes	Yes	Yes	Yes	Yes	Yes	Yes	Yes	Yes
	FUN	-1/-1	ID=AN2877;description=Ortholog(s) have oxysterol binding%2C phosphatidic acid binding%2C phosphatidylinositol-4%2C5-bisphosphate binding%2C phosphatidylinositol-4-phosphate binding%2C sterol transporter activity;ebi_biotype=protein_coding	AN2877	-2.54514	1.2e-45	-1	-2.77645	4.29e-54	-1	Yes	Yes	Yes	Yes	Yes	Yes	Yes	Yes	Yes	Yes	Yes	Yes
	FUN	1/NA	ID=AN2884;description=Ortholog of A. fumigatus Af293 : Afu3g11620%2C A. niger CBS 513.88 : An02g07410%2C Aspergillus wentii : Aspwe1_0736090%2C Aspergillus sydowii : Aspsy1_0776302 and Aspergillus terreus NIH2624 : ATET_04698;ebi_biotype=protein_coding	AN2884	1.52889	4.61e-19	1	0.518361	0.00460424	NA	NA	NA	NA	NA	Yes	NA	NA	NA	NA	NA	NA	Yes
	FUN	-1/-1	ID=AN2894;description=Ortholog of A. fumigatus Af293 : Afu3g11550%2C A. niger CBS 513.88 : An02g07350%2C A. oryzae RIB40 : AO090003000710%2C Aspergillus wentii : Aspwe1_0025131 and Aspergillus sydowii : Aspsy1_0775782;ebi_biotype=protein_coding	AN2894	-9.51366	5.26e-112	-1	-9.11703	7.37e-99	-1	Yes	Yes	Yes	Yes	Yes	Yes	Yes	Yes	Yes	Yes	Yes	Yes
Knocked out	AtfA	-1/-1	ID=AN2911;Name=atfA;description=Basic-region leucine zipper transcription factor;ebi_biotype=protein_coding	AN2911	-4.58853	1.1e-56	-1	-5.06244	7.41e-68	-1	Yes	Yes	Yes	Yes	Yes	Yes	NA	NA	NA	NA	NA	NA	AtfA	oxidative stress (H2O2), heat (50 oC), cold (4 oC)	GO:0034605 (cellular response to heat), GO:0034599 (cellular response to oxidative stress)	conidiospores	Basic-region leucine zipper transcription factor; plays a role in the response of conidia to stress; expression upregulated after exposure to farnesol
	idpA	-1/-1	ID=AN2999;Name=idpA;description=isocitrate dehydrogenase (NADP+)%2C putative;ebi_biotype=protein_coding	AN2999	-1.00335	1.36e-09	-1	-1.23575	9.1e-14	-1	Yes	Yes	Yes	Yes	Yes	Yes	NA	NA	Yes	NA	NA	Yes
	isr1	-1/NA	ID=AN3001;Name=isr1;description=Serine/threonine-protein kinase ISR1%2C putative;ebi_biotype=protein_coding	AN3001	-1.20736	7.52e-08	-1	-0.883237	0.000143522	NA	NA	NA	NA	Yes	NA	Yes	NA	NA	NA	Yes	Yes	NA
	FUN	-1/-1	ID=AN3022;description=Ortholog of A. fumigatus Af293 : Afu3g08900%2C A. niger CBS 513.88 : An16g02430%2C A. oryzae RIB40 : AO090005001346%2C Aspergillus wentii : Aspwe1_0041802 and Aspergillus sydowii : Aspsy1_0042503;ebi_biotype=protein_coding	AN3022	-3.04748	7.28e-90	-1	-3.11181	3.61e-93	-1	NA	Yes	Yes	NA	Yes	Yes	Yes	Yes	Yes	Yes	Yes	Yes
	FUN	-1/-1	ID=AN3024;description=Ortholog of A. fumigatus Af293 : Afu3g08880%2C A. oryzae RIB40 : AO090005001351%2C Neosartorya fischeri NRRL 181 : NFIA_068240%2C Aspergillus wentii : Aspwe1_0173345 and Aspergillus versicolor : Aspve1_0039444;ebi_biotype=protein_coding	AN3024	-6.05663	1.52e-52	-1	-5.50022	2.67e-42	-1	Yes	Yes	Yes	Yes	Yes	Yes	Yes	Yes	Yes	Yes	Yes	Yes
Omit Keep: AN3024	copA	NA/NA	ID=AN3026;Name=copA;description=Coatomer subunit alpha%2C putative;ebi_biotype=protein_coding	AN3026	0.559795	0.00364835	NA	0.570086	0.00374589	NA	NA	NA	NA	Yes	NA	NA	NA	NA	NA	NA	NA	NA	CopA	heat (42 oC)	GO:0030448 (hyphal growth), GO:0000280 (nuclear division), GO:0034605 (cellular response to heat)	vegetative tissue (in sodVIC1 mutant)	Alpha-COP coatamer-related protein involved in the establishment and maintenance of polarized growth; temperature sensitive mutants defective in nuclear division at the restrictive temperature
	FUN	-1/-1	ID=AN3077;description=Has domain(s) with predicted catalytic activity and role in nucleoside metabolic process;ebi_biotype=protein_coding	AN3077	-1.90475	4.13e-06	-1	-1.04901	0.0486405	-1	NA	NA	NA	Yes	NA	Yes	NA	NA	NA	NA	NA	NA
	cetA	-1/-1	ID=AN3079;Name=cetA;description=Secreted thaumatin-like protein;ebi_biotype=protein_coding	AN3079	-3.26071	1.98e-36	-1	-2.22421	2.83e-17	-1	Yes	Yes	Yes	Yes	Yes	Yes	NA	NA	NA	NA	NA	NA
	FUN	NA/NA	ID=AN3085;description=Ortholog(s) have role in cellular response to biotic stimulus%2C cellular response to starvation and filamentous growth of a population of unicellular organisms in response to biotic stimulus%2C more;ebi_biotype=protein_coding	AN3085	-0.735296	0.0646566	NA	-0.426039	0.323736	NA	Yes	Yes	Yes	Yes	Yes	Yes	NA	NA	NA	Yes	Yes	Yes
	FUN	-1/NA	ID=AN3087;description=Ortholog of A. fumigatus Af293 : Afu3g12360%2C A. niger CBS 513.88 : An03g02910%2C A. oryzae RIB40 : AO090005000731%2C Aspergillus wentii : Aspwe1_0049379 and Aspergillus sydowii : Aspsy1_0056184;ebi_biotype=protein_coding	AN3087	-1.40532	1.06e-27	-1	-0.380762	0.00689828	NA	Yes	Yes	Yes	Yes	Yes	Yes	Yes	Yes	NA	Yes	Yes	Yes
	phkB	-1/-1	ID=AN3101;Name=phkB;description=Putative histidine-containing phosphotransfer protein;ebi_biotype=protein_coding	AN3101	-1.71022	1.46e-21	-1	-1.6195	3.32e-19	-1	Yes	Yes	Yes	Yes	Yes	Yes	Yes	Yes	Yes	Yes	Yes	Yes
	nsdD	-1/NA	ID=AN3152;Name=nsdD;description=GATA-type zinc-finger transcription factor%2C putative;ebi_biotype=protein_coding	AN3152	-1.02318	2.44e-08	-1	-0.743811	9.06e-05	NA	NA	Yes	NA	NA	Yes	NA	NA	NA	NA	NA	NA	NA
	FUN	NA/NA	ID=AN3179;description=Ortholog of A. fumigatus Af293 : Afu3g13160%2C A. niger CBS 513.88 : An02g09030%2C A. oryzae RIB40 : AO090012000817%2C Aspergillus wentii : Aspwe1_0038173 and Aspergillus sydowii : Aspsy1_0056130;ebi_biotype=protein_coding	AN3179	0.330576	0.157902	NA	-0.117408	0.658711	NA	Yes	NA	Yes	Yes	NA	Yes	NA	NA	NA	NA	NA	NA
	FUN	-1/-1	ID=AN3180;description=Ortholog of Aspergillus versicolor : Aspve1_0051207 and Aspergillus sydowii : Aspsy1_0056131;ebi_biotype=protein_coding	AN3180	-1.53542	3.3e-14	-1	-1.6342	9.41e-16	-1	Yes	Yes	Yes	Yes	Yes	Yes	NA	NA	NA	NA	NA	NA
	FUN	NA/-1	ID=AN3203;description=Putative F-box protein;ebi_biotype=protein_coding	AN3203	-0.522016	0.295154	NA	-1.56133	0.000776991	-1	Yes	Yes	Yes	Yes	Yes	Yes	Yes	NA	Yes	Yes	Yes	Yes
	FUN	NA/NA	ID=AN3210;description=Has domain(s) with predicted substrate-specific transmembrane transporter activity%2C transmembrane transporter activity%2C transporter activity%2C role in transmembrane transport and integral component of membrane%2C membrane localization;ebi_biotype=protein_coding	AN3210	-0.138449	0.684794	NA	-0.428374	0.154916	NA	NA	Yes	Yes	NA	Yes	Yes	NA	NA	NA	Yes	Yes	NA
	pfkA	-1/-1	ID=AN3223;Name=pfkA;description=6-phosphofructokinase%2C putative;ebi_biotype=protein_coding	AN3223	-2.65605	6.68e-61	-1	-2.62497	1.96e-59	-1	Yes	NA	NA	Yes	NA	NA	Yes	Yes	NA	Yes	Yes	NA
Omit	srb4	NA/NA	ID=AN3224;Name=srb4;description=RNA polymerase II mediator complex component SRB4%2C putative;ebi_biotype=protein_coding	AN3224	0.402337	0.0342189	NA	0.11996	0.582304	NA	NA	NA	NA	Yes	NA	NA	Yes	NA	NA	Yes	Yes	NA
	apyA	1/NA	ID=AN3265;Name=apyA;description=HECT-type ubiquitin ligase-interacting protein apyA;ebi_biotype=protein_coding	AN3265	1.19266	0.0172297	1	0.309929	0.643525	NA	NA	NA	NA	Yes	NA	NA	NA	NA	NA	NA	NA	NA
	FUN	-1/-1	ID=AN3334;description=protein of unknown function;ebi_biotype=protein_coding	AN3334	-7.6167	2.06e-158	-1	-9.33195	1.22e-205	-1	Yes	Yes	Yes	Yes	Yes	Yes	NA	Yes	NA	NA	Yes	NA
	nopA	-1/-1	ID=AN3361;Name=nopA;description=Bacterial rhodopsin family G-protein coupled receptor-like protein;ebi_biotype=protein_coding	AN3361	-6.29731	1.07e-149	-1	-6.05902	7.56e-137	-1	Yes	Yes	Yes	Yes	Yes	Yes	Yes	NA	Yes	Yes	NA	Yes
	FUN	-1/-1	ID=AN3433;description=Has domain(s) with predicted RNA polymerase II transcription factor activity%2C sequence-specific DNA binding%2C zinc ion binding activity%2C role in regulation of transcription%2C DNA-templated and nucleus localization;ebi_biotype=protein_coding	AN3433	-3.26941	1.21e-59	-1	-3.64361	1.53e-73	-1	Yes	Yes	Yes	Yes	Yes	Yes	NA	NA	NA	NA	NA	NA
	orlA	-1/-1	ID=AN3441;Name=orlA;description=Trehalose 6-phosphate phosphatase%2C predicted subunit of the trehalose-6-phosphate synthase/phosphatase complex;ebi_biotype=protein_coding	AN3441	-3.20378	1.61e-57	-1	-3.28954	1.4e-60	-1	Yes	NA	Yes	Yes	NA	Yes	Yes	Yes	Yes	Yes	Yes	Yes	OrlA	heat (42 oC)	GO:0034605 (cellular response to heat), GO:0031505 (fungal-type cell wall organization), GO:0005992 (trehalose biosynthetic process)	vegetative tissue, conidiospores	Trehalose 6-phosphate phosphatase, predicted subunit of the trehalose-6-phosphate synthase/phosphatase complex; involved in chitin synthesis at elevated temperatures
	FUN	-1/-1	ID=AN3442;description=Ortholog of A. fumigatus Af293 : Afu3g05640%2C A. niger CBS 513.88 : An11g11000%2C Aspergillus wentii : Aspwe1_0173703%2C Aspergillus sydowii : Aspsy1_0030125 and Aspergillus terreus NIH2624 : ATET_08971;ebi_biotype=protein_coding	AN3442	-2.57523	7.74e-54	-1	-2.04421	1.18e-33	-1	Yes	NA	Yes	Yes	NA	Yes	Yes	Yes	Yes	Yes	Yes	Yes
	FUN	-1/-1	ID=AN3464;description=Ortholog(s) have cytosol%2C nucleus localization;ebi_biotype=protein_coding	AN3464	-1.86797	3.12e-36	-1	-1.91042	3.78e-37	-1	Yes	Yes	Yes	Yes	Yes	Yes	Yes	Yes	Yes	Yes	Yes	Yes
	H2A.X	NA/NA	ID=AN3468;Name=H2A.X;description=Histone H2A;ebi_biotype=protein_coding	AN3468	-0.948825	2.99e-05	NA	-0.0933239	0.740797	NA	NA	NA	Yes	NA	NA	Yes	Yes	Yes	Yes	Yes	Yes	Yes	H2A.X	DNA damage (1,2,7,8 diepoxyoctane - DEO, camptothecin ) at 32 oC	GO:0006281 (DNA repair), GO:0007076 (mitotic chromosome condensation), GO:0045739 (positive regulation of DNA repair)	vegetative tissue (in H2AX-S129A mutant)	Histone H2A
	H2B	NA/NA	ID=AN3469;Name=H2B;description=Histone H2B;ebi_biotype=protein_coding	AN3469	-0.340787	0.133521	NA	0.208133	0.396967	NA	NA	NA	Yes	NA	NA	Yes	Yes	Yes	Yes	Yes	Yes	Yes
	atg4	NA/NA	ID=AN3470;Name=atg4;description=Ortholog(s) have cysteine-type endopeptidase activity;ebi_biotype=protein_coding	AN3470	-0.0280684	0.914584	NA	-0.226263	0.245693	NA	NA	Yes	NA	NA	Yes	NA	NA	NA	NA	NA	NA	NA
	FUN	-1/-1	ID=AN3480;description=Ortholog of A. niger CBS 513.88 : An11g08860%2C Neosartorya fischeri NRRL 181 : NFIA_008010%2C Aspergillus niger ATCC 1015 : 48080-mRNA and Aspergillus sydowii : Aspsy1_0166071;ebi_biotype=protein_coding	AN3480	-7.91461	4.66e-110	-1	-6.53745	3.62e-77	-1	Yes	NA	NA	Yes	NA	NA	Yes	Yes	Yes	Yes	Yes	Yes
	FUN	-1/-1	ID=AN3512;description=Ortholog of Aspergillus brasiliensis : Aspbr1_0049104%2C Aspergillus glaucus : Aspgl1_0060098%2C Aspergillus flavus NRRL 3357 : AFL2T_08754 and Neosartorya fischeri NRRL 181 : NFIA_073230;ebi_biotype=protein_coding	AN3512	-11.8009	1.07e-156	-1	-10.4873	7.6e-137	-1	Yes	Yes	Yes	Yes	Yes	Yes	NA	Yes	NA	Yes	Yes	NA
	FUN	-1/-1	ID=AN3600;description=Ortholog of A. fumigatus Af293 : Afu4g12760%2C A. niger CBS 513.88 : An01g08280%2C A. oryzae RIB40 : AO090009000304%2C Aspergillus wentii : Aspwe1_0099611 and Aspergillus sydowii : Aspsy1_0032683;ebi_biotype=protein_coding	AN3600	-1.35351	5.01e-19	-1	-1.1547	6.96e-14	-1	NA	NA	NA	Yes	Yes	Yes	NA	NA	NA	NA	NA	NA
	FUN	-1/-1	ID=AN3627;description=Ortholog(s) have intracellular localization;ebi_biotype=protein_coding	AN3627	-2.92348	5.4e-37	-1	-2.50584	2.95e-27	-1	Yes	Yes	Yes	Yes	Yes	Yes	Yes	Yes	Yes	Yes	Yes	Yes
	gukA	-1/NA	ID=AN3641;Name=gukA;description=Gluconokinase%2C putative;ebi_biotype=protein_coding	AN3641	-1.38651	5.52e-07	-1	-0.681724	0.021615	NA	Yes	Yes	NA	Yes	Yes	NA	Yes	Yes	Yes	Yes	Yes	Yes
	FUN	-1/-1	ID=AN3680;description=Ortholog of A. fumigatus Af293 : Afu4g12500%2C A. niger CBS 513.88 : An01g07980%2C Aspergillus wentii : Aspwe1_0033896 and Aspergillus zonatus : Aspzo1_0129782;ebi_biotype=protein_coding	AN3680	-4.54638	2.18e-111	-1	-3.88785	3.01e-81	-1	Yes	Yes	Yes	Yes	Yes	Yes	Yes	Yes	Yes	Yes	Yes	Yes
	FUN	-1/NA	ID=AN3681;description=Ortholog(s) have role in cellular iron ion homeostasis and fungal-type vacuole membrane localization;ebi_biotype=protein_coding	AN3681	-1.0988	5.43e-08	-1	-0.661334	0.00199172	NA	Yes	Yes	Yes	Yes	Yes	Yes	Yes	Yes	Yes	Yes	Yes	Yes
	FUN	-1/-1	ID=AN3703;description=Ortholog of A. fumigatus Af293 : Afu3g02990%2C Neosartorya fischeri NRRL 181 : NFIA_004810%2C Aspergillus wentii : Aspwe1_0643479 and Aspergillus versicolor : Aspve1_0042072;ebi_biotype=protein_coding	AN3703	-6.25543	2.87e-48	-1	-6.68057	1.83e-54	-1	Yes	Yes	Yes	Yes	Yes	Yes	Yes	Yes	Yes	Yes	Yes	Yes
Omit	FUN	NA/NA	ID=AN3713;description=protein of unknown function;ebi_biotype=protein_coding	AN3713	-0.0363611	0.973863	NA	-1.16413	0.0705054	NA	Yes	Yes	Yes	Yes	Yes	Yes	Yes	Yes	Yes	Yes	Yes	Yes
	FUN	1/NA	ID=AN3714;description=Ortholog(s) have endoplasmic reticulum localization;ebi_biotype=protein_coding	AN3714	1.15941	3.99e-08	1	-0.473667	0.0377049	NA	Yes	Yes	Yes	Yes	Yes	Yes	Yes	Yes	Yes	Yes	Yes	Yes
	awh11	NA/1	ID=AN3725;Name=awh11;description=heat shock protein%2C putative;ebi_biotype=protein_coding	AN3725	0.488383	0.327579	NA	1.73719	0.00034818	1	Yes	Yes	Yes	Yes	Yes	Yes	NA	NA	NA	Yes	Yes	Yes
	FUN	-1/-1	ID=AN3783;description=protein of unknown function;ebi_biotype=protein_coding	AN3783	-10.0012	2.57e-108	-1	-9.71518	1.01e-102	-1	Yes	Yes	Yes	Yes	Yes	Yes	NA	Yes	NA	NA	Yes	NA
	FUN	NA/NA	ID=AN3803;description=Ortholog(s) have role in protein targeting to mitochondrion and cytosol%2C mitochondrial sorting and assembly machinery complex%2C nucleus localization;ebi_biotype=protein_coding	AN3803	-0.799193	1.68e-07	NA	-0.56609	0.000364865	NA	NA	NA	NA	NA	Yes	Yes	NA	NA	NA	NA	NA	NA
	FUN	NA/-1	ID=AN3807;description=Ortholog(s) have lipid binding activity;ebi_biotype=protein_coding	AN3807	-0.963297	3.7e-08	NA	-1.24067	1.66e-12	-1	Yes	NA	NA	Yes	NA	NA	NA	Yes	Yes	NA	Yes	Yes
	FUN	-1/-1	ID=AN3829;description=Putative succinate-semialdehyde dehydrogenase [NAD(P)+] with a predicted role in 4-aminobutyrate (GABA) shunt;ebi_biotype=protein_coding	AN3829	-2.87845	8.4e-74	-1	-2.50765	1.48e-56	-1	Yes	Yes	Yes	Yes	Yes	Yes	NA	NA	NA	NA	NA	NA
	FUN	1/NA	ID=AN3835;description=Has domain(s) with predicted DNA binding%2C RNA polymerase II transcription factor activity%2C sequence-specific DNA binding%2C zinc ion binding activity and role in regulation of transcription%2C DNA-templated%2C transcription%2C DNA-templated;ebi_biotype=protein_coding	AN3835	1.06393	5.04e-05	1	0.380229	0.187506	NA	NA	NA	NA	NA	Yes	NA	NA	Yes	NA	NA	Yes	NA
	FUN	-1/NA	ID=AN3848;description=Ortholog of Aspergillus versicolor : Aspve1_0041880 and Aspergillus sydowii : Aspsy1_0131746;ebi_biotype=protein_coding	AN3848	-1.80596	1.11e-11	-1	-0.374279	0.219926	NA	Yes	Yes	Yes	Yes	Yes	Yes	Yes	Yes	Yes	Yes	Yes	Yes
	FUN	-1/-1	ID=AN3918;description=Ortholog(s) have aminopeptidase activity%2C role in protein catabolic process in the vacuole and fungal-type vacuole localization;ebi_biotype=protein_coding	AN3918	-1.59928	1.92e-26	-1	-1.13965	1.03e-13	-1	NA	Yes	NA	NA	Yes	NA	NA	NA	NA	Yes	Yes	Yes
	FUN	-1/NA	ID=AN3919;description=Ortholog(s) have mRNA binding%2C poly(A) binding activity;ebi_biotype=protein_coding	AN3919	-1.1137	1.69e-11	-1	-0.837476	9.03e-07	NA	NA	Yes	NA	NA	Yes	NA	Yes	Yes	Yes	Yes	Yes	Yes
	pilB	-1/-1	ID=AN3931;Name=pilB;description=Putative conserved eisosome protein;ebi_biotype=protein_coding	AN3931	-1.94771	6.85e-05	-1	-5.18018	9.43e-28	-1	Yes	Yes	Yes	Yes	Yes	Yes	NA	NA	NA	NA	NA	NA
	FUN	-1/-1	ID=AN3968;description=protein of unknown function;ebi_biotype=protein_coding	AN3968	-13.6154	1.35e-47	-1	-10.7585	1.66e-85	-1	NA	Yes	Yes	NA	Yes	Yes	Yes	Yes	Yes	Yes	Yes	Yes
	FUM	-1/-1	ID=AN4071;description=Ortholog(s) have role in dolichol biosynthetic process%2C dolichol-linked oligosaccharide biosynthetic process%2C polyprenol catabolic process%2C pseudohyphal growth;ebi_biotype=protein_coding	AN4071	-1.49131	2.39e-27	-1	-1.07848	2.86e-14	-1	NA	Yes	Yes	Yes	Yes	Yes	NA	NA	NA	NA	NA	NA
Omit	FUM	NA/NA	ID=AN4072;description=Ortholog of A. fumigatus Af293 : Afu1g05490%2C A. niger CBS 513.88 : An18g04300%2C A. oryzae RIB40 : AO090009000396%2C Aspergillus wentii : Aspwe1_0169302 and Aspergillus sydowii : Aspsy1_0057624;ebi_biotype=protein_coding	AN4072	0.30239	0.203377	NA	-0.647204	0.00458351	NA	Yes	Yes	Yes	Yes	Yes	Yes	NA	NA	NA	NA	NA	NA
	FUM	-1/-1	ID=AN4089;description=Ortholog of A. fumigatus Af293 : Afu1g05690%2C A. niger CBS 513.88 : An18g03450%2C A. oryzae RIB40 : AO090009000365%2C Aspergillus wentii : Aspwe1_0104096 and Aspergillus sydowii : Aspsy1_0057643;ebi_biotype=protein_coding	AN4089	-1.87453	5.83e-19	-1	-1.52836	1.1e-12	-1	Yes	Yes	Yes	Yes	Yes	Yes	Yes	Yes	Yes	Yes	Yes	Yes
	FUN	-1/-1	ID=AN4105;description=Putative erythromycin esterase family protein;ebi_biotype=protein_coding	AN4105	-4.19791	2.06e-48	-1	-4.58271	2.54e-56	-1	Yes	Yes	NA	Yes	Yes	NA	NA	Yes	Yes	NA	Yes	Yes
	hk-8-2	-1/-1	ID=AN4113;Name=hk-8-2;description=Histidine kinase%2C histidine-containing phosphotransfer protein;ebi_biotype=protein_coding	AN4113	-5.12941	6.87e-79	-1	-3.98218	1e-47	-1	Yes	Yes	Yes	Yes	Yes	Yes	Yes	Yes	Yes	Yes	Yes	Yes
	xtrE	NA/1	ID=AN4148;Name=xtrE;description=Putative xylose transporter;ebi_biotype=protein_coding	AN4148	0.853557	0.00632937	NA	1.80805	2.98e-09	1	NA	Yes	NA	NA	Yes	NA	NA	NA	NA	NA	NA	NA
	FUN	-1/-1	ID=AN4154;description=Has domain(s) with predicted 1-alkyl-2-acetylglycerophosphocholine esterase activity and role in lipid catabolic process;ebi_biotype=protein_coding	AN4154	-3.7325	5.74e-59	-1	-2.70561	5.46e-31	-1	Yes	Yes	Yes	Yes	Yes	Yes	Yes	Yes	Yes	Yes	Yes	Yes
	FUN	-1/NA	ID=AN4171;description=Ortholog(s) have role in TOR signaling%2C actin filament bundle assembly%2C eisosome assembly%2C endosomal transport and establishment of protein localization to plasma membrane%2C more;ebi_biotype=protein_coding	AN4171	-1.45304	4.46e-24	-1	-0.870192	4.35e-09	NA	Yes	Yes	Yes	Yes	Yes	Yes	NA	NA	Yes	NA	NA	Yes
	FUN	NA/NA	ID=AN4193;description=Ortholog of A. fumigatus Af293 : Afu1g05920%2C A. niger CBS 513.88 : An18g03670%2C A. oryzae RIB40 : AO090120000081%2C Aspergillus wentii : Aspwe1_0038204 and Aspergillus sydowii : Aspsy1_0059184;ebi_biotype=protein_coding	AN4193	0.740472	0.0334693	NA	0.484983	0.178948	NA	NA	NA	NA	NA	Yes	NA	NA	NA	NA	Yes	Yes	Yes
	FUN	NA/NA	ID=AN4218;description=Ortholog(s) have GDP binding%2C GTP binding%2C calmodulin binding%2C translation elongation factor activity and role in cytoplasmic translational elongation%2C interaction with host%2C tRNA export from nucleus;ebi_biotype=protein_coding	AN4218	-0.775995	0.000350466	NA	-0.166172	0.516206	NA	NA	Yes	NA	NA	Yes	NA	NA	NA	NA	NA	NA	NA
	FUN	NA/NA	ID=AN4239;description=Ortholog(s) have RSC complex localization;ebi_biotype=protein_coding	AN4239	0.0166402	0.956514	NA	0.584998	0.000986863	NA	Yes	Yes	Yes	Yes	Yes	Yes	Yes	Yes	Yes	Yes	Yes	Yes
	FUN	1/NA	ID=AN4252;description=Ortholog of A. nidulans FGSC A4 : AN10165%2C A. fumigatus Af293 : Afu1g06580/hel10%2C Afu1g11910%2C A. niger CBS 513.88 : An18g05640%2C An08g04120 and A. oryzae RIB40 : AO090001000456%2C AO090001000373;ebi_biotype=protein_coding	AN4252	1.01146	0.000121084	1	0.299589	0.31688	NA	Yes	NA	Yes	Yes	NA	Yes	NA	NA	NA	NA	NA	NA
	FUN	-1/-1	ID=AN4256;description=Ortholog of A. fumigatus Af293 : Afu7g04030%2C A. oryzae RIB40 : AO090012000139%2C Neosartorya fischeri NRRL 181 : NFIA_099750 and Aspergillus versicolor : Aspve1_0055292;ebi_biotype=protein_coding	AN4256	-2.44856	7.56e-33	-1	-3.22733	2.94e-55	-1	Yes	Yes	Yes	Yes	Yes	Yes	NA	NA	NA	NA	NA	NA
	FUN	-1/-1	ID=AN4277;description=Ortholog(s) have glucose transmembrane transporter activity%2C role in cellular response to drug and plasma membrane localization;ebi_biotype=protein_coding	AN4277	-8.67623	3.02e-131	-1	-8.27987	1.44e-115	-1	Yes	Yes	Yes	Yes	Yes	Yes	Yes	Yes	Yes	Yes	Yes	Yes
	FUN	-1/-1	ID=AN4299;description=Putative clock-controlled and temperature-regulated gene;ebi_biotype=protein_coding	AN4299	-7.42089	4.25e-238	-1	-7.01259	7.39e-213	-1	Yes	Yes	Yes	Yes	Yes	Yes	Yes	Yes	Yes	Yes	Yes	Yes
	FUN	NA/NA	ID=AN4331;description=Ortholog(s) have polyubiquitin binding activity and role in double-strand break repair via single-strand annealing%2C removal of nonhomologous ends%2C nucleotide-excision repair%2C response to UV;ebi_biotype=protein_coding	AN4331	-0.128823	0.530132	NA	-0.339483	0.0681427	NA	NA	NA	NA	NA	Yes	NA	NA	NA	NA	NA	NA	NA
	FUN	-1/-1	ID=AN4352;description=Ortholog(s) have mitochondrion%2C plasma membrane localization;ebi_biotype=protein_coding	AN4352	-3.71448	9.6e-164	-1	-2.67077	2.01e-85	-1	NA	Yes	NA	NA	Yes	NA	NA	NA	NA	NA	NA	NA
	ecmA	NA/NA	ID=AN4390;Name=ecmA;description=GPI-anchored cell wall organization protein Ecm33%2C putative;ebi_biotype=protein_coding	AN4390	0.398369	0.0764834	NA	-0.16171	0.52288	NA	NA	NA	NA	Yes	NA	NA	NA	NA	NA	NA	NA	NA
	FUN	NA/NA	ID=AN4406;description=Has domain(s) with predicted structural molecule activity;ebi_biotype=protein_coding	AN4406	-0.227947	0.0167641	NA	-0.156915	0.121757	NA	NA	NA	NA	Yes	NA	NA	NA	Yes	NA	NA	Yes	NA
	FUN	-1/-1	ID=AN4421;description=Has domain(s) with predicted catalytic activity%2C oxidoreductase activity;ebi_biotype=protein_coding	AN4421	-8.26296	1.33e-171	-1	-7.83417	7.21e-159	-1	Yes	Yes	Yes	Yes	Yes	Yes	Yes	Yes	Yes	Yes	Yes	Yes
Omit	FUN	NA/NA	ID=AN4473;description=Ortholog of A. nidulans FGSC A4 : AN5608%2C A. fumigatus Af293 : Afu4g07720%2C A. niger CBS 513.88 : An14g07030%2C An04g02100 and A. oryzae RIB40 : AO090023000800%2C AO090009000070;ebi_biotype=protein_coding	AN4473	-0.385519	0.00536638	NA	0.226207	0.142259	NA	NA	NA	NA	NA	NA	Yes	NA	NA	NA	Yes	Yes	Yes
	FUN	-1/NA	ID=AN4474;description=Ortholog of A. niger CBS 513.88 : An04g02110%2C A. oryzae RIB40 : AO090023000799%2C Neosartorya fischeri NRRL 181 : NFIA_108450 and Aspergillus versicolor : Aspve1_0133959;ebi_biotype=protein_coding	AN4474	-1.01909	0.000707981	-1	-0.6643	0.0368512	NA	NA	NA	Yes	NA	NA	Yes	Yes	Yes	Yes	Yes	Yes	Yes
	FUN	-1/-1	ID=AN4482;description=Has domain(s) with predicted transmembrane transporter activity%2C role in transmembrane transport and integral component of membrane localization;ebi_biotype=protein_coding	AN4482	-5.05833	4.34e-40	-1	-2.28542	6.78e-09	-1	Yes	Yes	Yes	Yes	Yes	Yes	NA	NA	NA	Yes	Yes	Yes
	cmkD	-1/-1	ID=AN4483;Name=cmkD;description=protein kinase%2C putative;ebi_biotype=protein_coding	AN4483	-3.38732	5.42e-63	-1	-3.21313	1.3e-56	-1	Yes	Yes	Yes	Yes	Yes	Yes	NA	NA	NA	Yes	Yes	Yes	CmkD/SrkA	negative in oxidative stress (H2O2, tBOOH, menadione) defence in ΔsakA, ΔsrkA mutant conidiospores, positive under tBOOH stress in ΔsakA, ΔsrkA mutant mycelia	GO:0034599 (cellular response to oxidative stress), GO:0070301 (cellular response to hydrogen peroxide)	conidiospores, vegetative tissue	Predicted protein serine/threonine kinase, part of HogA mitogen-activated protein kinase (MAPK) signaling pathway, involved in regulation of stress response and development
Omit	FUN	NA/NA	ID=AN4484;Name=SPA13;description=Ortholog of A. fumigatus Af293 : Afu2g03480%2C A. niger CBS 513.88 : An07g07940%2C A. oryzae RIB40 : AO090120000236%2C Aspergillus wentii : Aspwe1_0109794 and Aspergillus sydowii : Aspsy1_0036785;ebi_biotype=protein_coding	AN4484	-0.88504	0.000278835	NA	-0.969484	9.95e-05	NA	NA	NA	NA	Yes	Yes	Yes	NA	NA	NA	Yes	Yes	Yes
	FUN	-1/NA	ID=AN4500;description=Putative mitochondrial ATPase inhibitor;ebi_biotype=protein_coding	AN4500	-1.21289	7.84e-20	-1	-0.976133	5.24e-13	NA	Yes	Yes	Yes	Yes	Yes	Yes	Yes	Yes	Yes	Yes	Yes	Yes
Omit	artA	NA/NA	ID=AN4501;Name=artA;description=Putative 14-3-3 protein;ebi_biotype=protein_coding	AN4501	-0.30424	0.0148181	NA	-0.241483	0.064173	NA	NA	NA	NA	Yes	Yes	Yes	NA	NA	NA	Yes	Yes	Yes
	FUN	NA/NA	ID=AN4541;description=Ortholog of A. fumigatus Af293 : Afu1g17750%2C A. niger CBS 513.88 : An07g07090%2C A. oryzae RIB40 : AO090026000620%2C Aspergillus wentii : Aspwe1_0049093 and Aspergillus sydowii : Aspsy1_0032953;ebi_biotype=protein_coding	AN4541	0.0231912	0.959399	NA	0.303528	0.293165	NA	Yes	Yes	Yes	Yes	Yes	Yes	Yes	Yes	Yes	Yes	Yes	Yes
	FUN	NA/NA	ID=AN4542;description=Ortholog of A. fumigatus Af293 : Afu2g02730%2C A. niger CBS 513.88 : An07g07060%2C A. oryzae RIB40 : AO090026000848%2C Aspergillus wentii : Aspwe1_0168873 and Aspergillus sydowii : Aspsy1_0091100;ebi_biotype=protein_coding	AN4542	0.466356	0.0140557	NA	0.189429	0.37502	NA	NA	NA	Yes	Yes	Yes	Yes	NA	NA	NA	Yes	Yes	Yes
	FUN	-1/NA	ID=AN4614;description=Ortholog(s) have role in cellular response to calcium ion and RAVE complex%2C cytosol%2C nucleus localization;ebi_biotype=protein_coding	AN4614	-1.64162	1.1e-18	-1	-0.53246	0.00817844	NA	Yes	Yes	Yes	Yes	Yes	Yes	NA	NA	Yes	NA	NA	Yes
	surG	-1/-1	ID=AN4615;Name=surG;description=Transmembrane domain-containing protein with homology to S. cerevisiae Sur7p;ebi_biotype=protein_coding	AN4615	-5.66473	4.84e-78	-1	-4.59642	1.19e-51	-1	Yes	Yes	Yes	Yes	Yes	Yes	NA	NA	Yes	NA	NA	Yes	SurG	negative role in itraconazole tolerance	GO:0035690 (cellular response to drug), GO:0031505 (fungal-type cell wall organization)	vegetative tissue	Transmembrane domain-containing protein with homology to S. cerevisiae Sur7p; SurG-GFP localizes perinuclearly and to patches in the periphery of spores and to the vacuole and endosomes of hyphae
	FUN	-1/-1	ID=AN4636;description=Ortholog(s) have role in ascospore wall assembly and ascospore wall%2C lipid particle%2C prospore membrane localization;ebi_biotype=protein_coding	AN4636	-5.91717	1.54e-69	-1	-4.32112	9.69e-38	-1	Yes	Yes	Yes	Yes	Yes	Yes	Yes	Yes	Yes	Yes	Yes	Yes
	FUN	-1/-1	ID=AN4711;description=Has domain(s) with predicted hydrolase activity;ebi_biotype=protein_coding	AN4711	-2.68779	8.69e-45	-1	-1.63282	9.43e-17	-1	Yes	Yes	NA	Yes	Yes	NA	Yes	Yes	Yes	Yes	Yes	Yes
	FUN	NA/NA	ID=AN4733;description=Ortholog(s) have role in signal transduction and Golgi apparatus%2C endoplasmic reticulum%2C mitochondrion%2C plasma membrane localization;ebi_biotype=protein_coding	AN4733	-0.922102	1.72e-06	NA	-0.627683	0.00191854	NA	NA	Yes	Yes	NA	Yes	Yes	Yes	Yes	Yes	Yes	Yes	Yes
	FUN	-1/-1	ID=AN4779;description=Ortholog of A. fumigatus Af293 : Afu3g06660%2C A. niger CBS 513.88 : An11g09650%2C A. oryzae RIB40 : AO090020000332%2C Aspergillus wentii : Aspwe1_0173599 and Aspergillus sydowii : Aspsy1_0087834;ebi_biotype=protein_coding	AN4779	-2.96271	2.28e-32	-1	-1.84954	5e-13	-1	Yes	Yes	Yes	Yes	Yes	Yes	Yes	Yes	Yes	Yes	Yes	Yes
	FUN	-1/-1	ID=AN4780;description=Ortholog(s) have cytosol%2C nucleus localization;ebi_biotype=protein_coding	AN4780	-2.5662	7.35e-60	-1	-1.71383	3.59e-27	-1	Yes	Yes	Yes	Yes	Yes	Yes	Yes	Yes	Yes	Yes	Yes	Yes
	ubi1	-1/NA	ID=AN4872;Name=ubi1;description=Fusion protein consisting of N-terminal ubiquitin and C-terminal extension protein (CEP) of the small ribosomal subunit;ebi_biotype=protein_coding	AN4872	-1.3298	2.39e-12	-1	-0.841644	1.89e-05	NA	Yes	Yes	Yes	Yes	Yes	Yes	Yes	Yes	Yes	Yes	Yes	Yes
	FUN	-1/NA	ID=AN4873;description=Ortholog(s) have role in asexual spore wall assembly%2C asexual sporulation resulting in formation of a cellular spore and positive regulation of asexual sporulation resulting in formation of a cellular spore%2C more;ebi_biotype=protein_coding	AN4873	-1.12964	9.6e-05	-1	-0.186543	0.590273	NA	NA	NA	NA	Yes	Yes	Yes	NA	NA	NA	Yes	Yes	Yes
	FUN	NA/NA	ID=AN4880;description=Ortholog(s) have cell division site%2C cytosol%2C nucleus localization;ebi_biotype=protein_coding	AN4880	-0.32108	0.200386	NA	-0.419038	0.094244	NA	Yes	NA	NA	Yes	NA	NA	NA	NA	NA	NA	NA	NA
	FUN	NA/NA	ID=AN4881;description=Ortholog of A. fumigatus Af293 : Afu3g11150%2C A. niger CBS 513.88 : An02g06900%2C A. oryzae RIB40 : AO090003000669%2C Aspergillus wentii : Aspwe1_0049285 and Aspergillus sydowii : Aspsy1_0796400;ebi_biotype=protein_coding	AN4881	0.530157	0.0120891	NA	0.215019	0.359293	NA	NA	NA	NA	Yes	NA	NA	NA	NA	NA	NA	NA	NA
	FUN	-1/-1	ID=AN4901;description=Putative glutaminase A with a predicted role in glutamate and glutamine metabolism;ebi_biotype=protein_coding	AN4901	-1.17681	1.17e-05	-1	-1.45057	8.7e-08	-1	Yes	Yes	Yes	Yes	Yes	Yes	Yes	Yes	Yes	Yes	Yes	Yes
Omit	FUN	NA/NA	ID=AN4902;description=Ortholog of A. niger CBS 513.88 : An02g06740%2C A. oryzae RIB40 : AO090003001585%2C Neosartorya fischeri NRRL 181 : NFIA_066360 and Aspergillus wentii : Aspwe1_0025074;ebi_biotype=protein_coding	AN4902	0.308929	0.363019	NA	0.977179	0.0011206	NA	Yes	Yes	Yes	Yes	Yes	Yes	NA	NA	NA	Yes	Yes	Yes
	FUN	-1/-1	ID=AN4911;description=Ortholog of A. fumigatus Af293 : Afu3g10780%2C A. niger CBS 513.88 : An02g06450%2C Neosartorya fischeri NRRL 181 : NFIA_066470%2C Aspergillus wentii : Aspwe1_0362213 and Aspergillus versicolor : Aspve1_0127307;ebi_biotype=protein_coding	AN4911	-3.23101	1.51e-45	-1	-2.65815	8.87e-31	-1	NA	Yes	NA	NA	Yes	NA	Yes	Yes	Yes	Yes	Yes	Yes
	FUN	NA/NA	ID=AN4929;description=Ortholog of A. fumigatus Af293 : Afu3g10610%2C A. niger CBS 513.88 : An02g06220%2C A. oryzae RIB40 : AO090003000605%2C Aspergillus wentii : Aspwe1_0104935 and Aspergillus sydowii : Aspsy1_0147876;ebi_biotype=protein_coding	AN4929	-0.714245	0.000527686	NA	-0.785112	0.000182529	NA	NA	NA	Yes	NA	NA	Yes	NA	NA	NA	NA	NA	NA
	ran1	NA/NA	ID=AN4935;Name=ran1;description=Ortholog(s) have protein serine/threonine kinase activity;ebi_biotype=protein_coding	AN4935	0.521742	0.00241373	NA	-0.356111	0.0499582	NA	Yes	Yes	NA	Yes	Yes	NA	NA	NA	NA	NA	NA	NA
	FUN	-1/-1	ID=AN4940;description=Ortholog(s) have role in reciprocal meiotic recombination and endoplasmic reticulum%2C mitochondrion%2C nuclear envelope%2C plasma membrane localization;ebi_biotype=protein_coding	AN4940	-6.71487	4.24e-222	-1	-6.30933	7.97e-196	-1	Yes	Yes	Yes	Yes	Yes	Yes	NA	NA	NA	Yes	Yes	Yes
	FUN	-1/-1	ID=AN4946;description=Ortholog of A. fumigatus Af293 : Afu3g10410%2C A. niger CBS 513.88 : An16g04340%2C A. oryzae RIB40 : AO090003000590%2C Aspergillus wentii : Aspwe1_0169033 and Aspergillus sydowii : Aspsy1_0087645;ebi_biotype=protein_coding	AN4946	-5.43332	2.93e-100	-1	-6.85427	4.99e-145	-1	Yes	Yes	Yes	Yes	Yes	Yes	Yes	Yes	Yes	Yes	Yes	Yes
Omit	FUN	NA/NA	ID=AN4947;description=Ortholog(s) have endoplasmic reticulum%2C plasma membrane localization;ebi_biotype=protein_coding	AN4947	0.358142	0.107008	NA	0.805137	0.000164565	NA	NA	NA	NA	Yes	Yes	Yes	NA	NA	NA	NA	NA	Yes
	FUN	NA/-1	ID=AN4973;description=Ortholog of A. fumigatus Af293 : Afu3g10150%2C A. niger CBS 513.88 : An16g03980%2C A. oryzae RIB40 : AO090003000550%2C Aspergillus wentii : Aspwe1_0049197 and Aspergillus sydowii : Aspsy1_0056460;ebi_biotype=protein_coding	AN4973	-0.976825	3.4e-11	NA	-1.48691	2.61e-24	-1	NA	NA	NA	Yes	Yes	Yes	NA	NA	NA	NA	NA	NA
	TBP	NA/-1	ID=AN4976;Name=TBP;description=Putative TATA-binding protein;ebi_biotype=protein_coding	AN4976	-0.442393	0.0569273	NA	-1.21566	4.46e-08	-1	NA	NA	NA	Yes	Yes	Yes	NA	NA	NA	NA	NA	NA
	FUN	-1/-1	ID=AN4977;description=Ortholog(s) have mitochondrion localization;ebi_biotype=protein_coding	AN4977	-2.14252	1.08e-47	-1	-2.0488	1.22e-43	-1	NA	NA	Yes	Yes	Yes	Yes	NA	NA	NA	NA	NA	NA
	FUN	NA/NA	ID=AN4984;description=Putative cyclin-dependent protein kinase;ebi_biotype=protein_coding	AN4984	-0.209155	0.122772	NA	-0.918704	2.18e-13	NA	Yes	NA	NA	Yes	NA	NA	NA	NA	NA	NA	NA	NA
	pkaR	-1/-1	ID=AN4987;Name=pkaR;description=Putative protein kinase A (PKA) regulatory subunit;ebi_biotype=protein_coding	AN4987	-1.73891	2.28e-24	-1	-1.54372	2.94e-19	-1	Yes	Yes	Yes	Yes	Yes	Yes	NA	NA	NA	Yes	Yes	Yes
	FUN	-1/-1	ID=AN4988;description=Ortholog(s) have intracellular localization;ebi_biotype=protein_coding	AN4988	-4.06416	3.15e-84	-1	-2.74195	1.32e-38	-1	Yes	Yes	Yes	Yes	Yes	Yes	NA	NA	NA	Yes	Yes	Yes
	FUN	NA/NA	ID=AN4989;description=Ortholog of A. fumigatus Af293 : Afu3g09980%2C A. niger CBS 513.88 : An16g03710%2C Aspergillus sydowii : Aspsy1_0042878 and Aspergillus terreus NIH2624 : ATET_04521;ebi_biotype=protein_coding	AN4989	0.776935	0.000158627	NA	0.311635	0.167577	NA	Yes	Yes	Yes	Yes	Yes	Yes	Yes	Yes	Yes	Yes	Yes	Yes
	FUN	-1/NA	ID=AN4995;description=Has domain(s) with predicted integral component of membrane localization;ebi_biotype=protein_coding	AN4995	-1.10579	3.03e-08	-1	-0.910945	9.73e-06	NA	NA	Yes	NA	NA	Yes	NA	Yes	Yes	Yes	Yes	Yes	Yes
	FUN	-1/-1	ID=AN5004;description=Transcript induced by light in in developmentally competent mycelia;ebi_biotype=protein_coding	AN5004	-7.74727	9.42e-165	-1	-7.05071	2.48e-136	-1	Yes	Yes	Yes	Yes	Yes	Yes	Yes	Yes	Yes	Yes	Yes	Yes
	conJ	-1/-1	ID=AN5015;Name=conJ;description=Conidiation-specific protein con-10%2C putative;ebi_biotype=protein_coding	AN5015	-8.46838	1.73e-125	-1	-8.59796	1.2e-128	-1	Yes	Yes	Yes	Yes	Yes	Yes	NA	NA	NA	Yes	NA	Yes	ConJ	negative function in desiccation tolerance (in ΔconF ΔconJ ΔcffA triple mutant)	GO:0071470 (cellular response to osmotic stress)	conidiospoes (in ΔconF ΔconJ ΔcffA triple mutant)	Putative conidiation gene; transcript induced by light in in developmentally competent mycelia; double conF and conJ deletion results in increased cellular glycerol or erythritol leading to delayed germination and desiccation resistance
	FUN	-1/-1	ID=AN5017;description=Has domain(s) with predicted oxidoreductase activity and role in metabolic process;ebi_biotype=protein_coding	AN5017	-10.954	2.33e-87	-1	-10.2858	5.22e-62	-1	Yes	Yes	Yes	Yes	Yes	Yes	NA	NA	NA	NA	Yes	NA
	arfB	NA/NA	ID=AN5020;Name=arfB;description=Putative ADP ribosylation factor (Arf) family protein;ebi_biotype=protein_coding	AN5020	0.595849	5.25e-05	NA	0.717763	1.63e-06	NA	Yes	Yes	Yes	Yes	Yes	Yes	Yes	Yes	Yes	Yes	Yes	Yes
	FUN	-1/-1	ID=AN5056;description=Homologous to ccg-1 from N. crassa;ebi_biotype=protein_coding	AN5056	-12.2218	1.27e-66	-1	-9.63987	9.14e-47	-1	Yes	Yes	Yes	Yes	Yes	Yes	Yes	Yes	Yes	Yes	Yes	Yes
	SpoC1-C1D	-1/-1	ID=AN5086;Name=SpoC1-C1D;description=Conidium-specific RNA of unknown function;ebi_biotype=protein_coding	AN5086	-8.09123	2.88e-55	-1	-8.67957	1.43e-60	-1	Yes	Yes	Yes	Yes	Yes	Yes	Yes	Yes	Yes	Yes	Yes	Yes
	FUN	NA/NA	ID=AN5104;description=Has domain(s) with predicted substrate-specific transmembrane transporter activity%2C transmembrane transporter activity%2C transporter activity%2C role in transmembrane transport and integral component of membrane%2C membrane localization;ebi_biotype=protein_coding	AN5104	0.817897	0.00296843	NA	-0.0818632	0.811073	NA	NA	NA	NA	Yes	Yes	Yes	NA	NA	NA	Yes	Yes	Yes
	FUN	-1/-1	ID=AN5109;description=Ortholog(s) have alditol:NADP+ 1-oxidoreductase activity%2C alpha-keto amide reductase activity%2C alpha-keto ester reductase activity and indole-3-acetaldehyde reductase (NADH) activity%2C more;ebi_biotype=protein_coding	AN5109	-1.47553	5.12e-24	-1	-1.63482	2.43e-28	-1	Yes	NA	NA	Yes	NA	NA	Yes	Yes	Yes	Yes	Yes	Yes
	FUN	-1/-1	ID=AN5110;description=Ortholog(s) have cytosol%2C nucleus localization;ebi_biotype=protein_coding	AN5110	-3.75273	1.5e-74	-1	-4.07785	5.3e-87	-1	Yes	NA	NA	Yes	NA	NA	Yes	Yes	Yes	Yes	Yes	Yes
	chz1	NA/NA	ID=AN5128;Name=chz1;description=Ortholog of A. fumigatus Af293 : Afu1g07430%2C A. niger CBS 513.88 : An07g09970%2C A. oryzae RIB40 : AO090012000994%2C Neosartorya fischeri NRRL 181 : NFIA_017320 and Aspergillus wentii : Aspwe1_0069020;ebi_biotype=protein_coding	AN5128	0.669892	0.00205489	NA	0.931485	1.65e-05	NA	NA	NA	NA	Yes	Yes	Yes	NA	NA	NA	Yes	Yes	Yes
	hsp70	NA/NA	ID=AN5129;Name=hsp70;description=70 kilodalton heat shock protein;ebi_biotype=protein_coding	AN5129	0.339195	0.506058	NA	0.112768	0.840276	NA	Yes	Yes	Yes	Yes	Yes	Yes	Yes	Yes	Yes	Yes	Yes	Yes
	gltA	-1/NA	ID=AN5134;Name=gltA;description=Glutamate synthase (NADH);ebi_biotype=protein_coding	AN5134	-1.26685	2.85e-11	-1	-0.725976	0.000262858	NA	NA	NA	NA	Yes	Yes	Yes	NA	NA	NA	NA	NA	NA
Omit Keep: AN10634	FUN	NA/NA	ID=AN5136;description=Ortholog of A. fumigatus Af293 : Afu1g07360%2C A. niger CBS 513.88 : An07g09900%2C Aspergillus wentii : Aspwe1_0040941 and Aspergillus sydowii : Aspsy1_0047597;ebi_biotype=protein_coding	AN5136	0.695543	0.00169522	NA	0.121303	0.644782	NA	Yes	Yes	Yes	Yes	Yes	Yes	Yes	Yes	Yes	Yes	Yes	Yes
	FUN	-1/-1	ID=AN5207;description=Ortholog(s) have cytosol%2C nucleus localization;ebi_biotype=protein_coding	AN5207	-3.2657	4.87e-54	-1	-2.13913	1.42e-23	-1	Yes	Yes	Yes	Yes	Yes	Yes	Yes	Yes	Yes	Yes	Yes	Yes
	FUN	-1/-1	ID=AN5209;description=Putative F-box protein;ebi_biotype=protein_coding	AN5209	-1.75271	9.43e-24	-1	-1.23415	4.88e-12	-1	Yes	Yes	Yes	Yes	Yes	Yes	Yes	Yes	Yes	Yes	Yes	Yes
	pilA	-1/-1	ID=AN5217;Name=pilA;description=Protein with similarity to sphingolipid long chain base-responsive protein Pil1;ebi_biotype=protein_coding	AN5217	-4.61248	4.13e-102	-1	-3.48096	1.96e-58	-1	Yes	Yes	Yes	Yes	Yes	Yes	Yes	Yes	Yes	Yes	Yes	Yes	PilA	negative role in itraconazole tolerance	GO:0070941 (eisosome assembly), GO:0090155 (negative regulation of sphingolipid biosynthetic process), GO:0035690 (cellular response to drug)	vegetative tissue	Protein with similarity to sphingolipid long chain base-responsive protein Pil1; putative conserved eiosome component; expression upregulated after farnesol exposure; present at the conidial periphery and in punctate structures in myceli
	acpA	-1/NA	ID=AN5226;Name=acpA;description=Acetate permease A;ebi_biotype=protein_coding	AN5226	-2.16646	1.03e-34	-1	0.143204	0.508172	NA	NA	NA	NA	NA	NA	Yes	NA	NA	NA	NA	NA	NA
	FUN	-1/-1	ID=AN5231;description=Putative exo-arabinanase;ebi_biotype=protein_coding	AN5231	-3.77553	1.76e-65	-1	-2.86963	1.42e-38	-1	Yes	NA	Yes	Yes	NA	Yes	Yes	Yes	Yes	Yes	Yes	Yes
	FUN	NA/NA	ID=AN5318;description=Putative non-ribosomal peptide synthetase;ebi_biotype=protein_coding	AN5318	0.0618248	0.886124	NA	-0.224056	0.525591	NA	NA	Yes	NA	NA	Yes	NA	NA	NA	NA	Yes	Yes	Yes
	FUN	-1/-1	ID=AN5323;description=Has domain(s) with predicted substrate-specific transmembrane transporter activity%2C transmembrane transporter activity%2C role in transmembrane transport and integral component of membrane%2C membrane localization;ebi_biotype=protein_coding	AN5323	-5.62215	6.48e-32	-1	-4.37337	1.89e-19	-1	Yes	Yes	Yes	Yes	Yes	Yes	Yes	Yes	NA	Yes	Yes	Yes
	dlpA	-1/-1	ID=AN5324;Name=dlpA;description=Dehydrin-like protein;ebi_biotype=protein_coding	AN5324	-8.16115	1.09e-156	-1	-6.60367	6.49e-102	-1	Yes	Yes	Yes	Yes	Yes	Yes	Yes	Yes	Yes	Yes	Yes	Yes	DlpA	caspofungin, DTT, osmotic stress (sorbitol, NaCl, transcriptional), cold (12 oC, transcriptional), farnesol (transcriptional), oxidative stress (H2O2, conidia), heat (55 oC, conidia)	GO:0097308 (cellular response to farnesol), GO:0034605 (cellular response to heat), GO:0070301 (cellular response to hydrogen peroxide), GO:0071470 (cellular response to osmotic stress), GO:0034599 (cellular response to oxidative stress), GO:1900101 (regulation of endoplasmic reticulum unfolded protein response), GO:0097308 (cellular response to farnesol)	vegetative tissue	Dehydrin-like protein
	FUN	-1/-1	ID=AN5339;description=Ortholog of A. oryzae RIB40 : AO090103000416%2C Aspergillus wentii : Aspwe1_0022264%2C Aspergillus sydowii : Aspsy1_0050291 and Aspergillus terreus NIH2624 : ATET_00936;ebi_biotype=protein_coding	AN5339	-5.01721	5.08e-104	-1	-4.69747	6.44e-82	-1	Yes	Yes	Yes	Yes	Yes	Yes	Yes	Yes	Yes	Yes	Yes	Yes
	FUN	-1/-1	ID=AN5355;description=Has domain(s) with predicted oxidoreductase activity%2C transferase activity%2C transferring acyl groups other than amino-acyl groups%2C zinc ion binding activity and role in oxidation-reduction process;ebi_biotype=protein_coding	AN5355	-5.11366	1.43e-28	-1	-3.25131	5.22e-12	-1	Yes	Yes	Yes	Yes	Yes	Yes	Yes	Yes	Yes	Yes	Yes	Yes
	FUN	-1/-1	ID=AN5357;description=Predicted glycosylphosphatidylinositol (GPI)-anchored protein;ebi_biotype=protein_coding	AN5357	-1.90362	2.57e-10	-1	-1.02806	0.00117884	-1	Yes	Yes	Yes	Yes	Yes	Yes	Yes	Yes	Yes	Yes	Yes	Yes
	FUN	-1/-1	ID=AN5401;description=Ortholog of A. fumigatus Af293 : Afu6g13860%2C A. niger CBS 513.88 : An08g08500%2C A. oryzae RIB40 : AO090103000362%2C Aspergillus sydowii : Aspsy1_0046494 and Aspergillus terreus NIH2624 : ATET_03448;ebi_biotype=protein_coding	AN5401	-12.1767	1.52e-39	-1	-9.64406	9.9e-81	-1	Yes	NA	Yes	Yes	NA	Yes	Yes	Yes	Yes	Yes	Yes	Yes
Omit	FUN	NA/NA	ID=AN5403;description=Ortholog of A. fumigatus Af293 : Afu6g13660%2C A. niger CBS 513.88 : An08g08590%2C A. oryzae RIB40 : AO090103000319%2C Aspergillus wentii : Aspwe1_0033523 and Aspergillus sydowii : Aspsy1_0046503;ebi_biotype=protein_coding	AN5403	-0.623432	0.0452329	NA	0.231202	0.513185	NA	NA	NA	NA	Yes	Yes	Yes	NA	NA	NA	Yes	Yes	Yes
	FUN	-1/-1	ID=AN5404;description=Ortholog(s) have role in cellular protein localization%2C endoplasmic reticulum tubular network maintenance%2C nuclear pore complex assembly;ebi_biotype=protein_coding	AN5404	-3.17192	2.57e-72	-1	-3.14484	6.02e-71	-1	Yes	Yes	Yes	Yes	Yes	Yes	Yes	Yes	Yes	Yes	Yes	Yes
	FUN	NA/NA	ID=AN5445;description=Ortholog of A. fumigatus Af293 : Afu6g13510%2C A. niger CBS 513.88 : An08g08780%2C A. oryzae RIB40 : AO090103000339%2C Aspergillus wentii : Aspwe1_0033546 and Aspergillus sydowii : Aspsy1_0057232;ebi_biotype=protein_coding	AN5445	-0.660756	8.44e-06	NA	-0.357501	0.0235107	NA	NA	Yes	NA	Yes	Yes	Yes	NA	NA	NA	NA	NA	NA
	FUN	-1/-1	ID=AN5480;description=Putative RNA binding protein;ebi_biotype=protein_coding	AN5480	-5.81083	6.97e-165	-1	-5.92889	5.67e-170	-1	Yes	Yes	Yes	Yes	Yes	Yes	Yes	Yes	Yes	Yes	Yes	Yes
	FUN	NA/-1	ID=AN5512;description=Ortholog(s) have cytosol%2C nucleus localization;ebi_biotype=protein_coding	AN5512	-0.823095	2.93e-05	NA	-1.14765	1.06e-08	-1	Yes	NA	Yes	Yes	NA	Yes	Yes	Yes	Yes	Yes	Yes	Yes
	FUN	NA/NA	ID=AN5516;description=Ortholog of A. fumigatus Af293 : Afu6g13050%2C A. niger CBS 513.88 : An08g10440%2C A. oryzae RIB40 : AO090003001567%2C Aspergillus wentii : Aspwe1_0033619 and Aspergillus sydowii : Aspsy1_0057174;ebi_biotype=protein_coding	AN5516	0.574536	0.00368132	NA	-0.0649833	0.789452	NA	NA	NA	NA	NA	Yes	NA	NA	NA	NA	NA	NA	NA
	fbxB	NA/NA	ID=AN5517;Name=fbxB;description=Putative F-box protein;ebi_biotype=protein_coding	AN5517	0.657333	2.96e-06	NA	0.160532	0.317752	NA	NA	Yes	NA	NA	Yes	NA	NA	NA	NA	NA	NA	NA	FbxB	negative role in 2-deoxy-D-glucose tolerance (on xylose)	GO:0000082 (G1/S transition of mitotic cell cycle), GO:0009267 (cellular response to starvation)	vegetative tissue	Putative F-box protein
	acoA	-1/-1	ID=AN5525;Name=acoA;description=aconitate hydratase;ebi_biotype=protein_coding	AN5525	-2.03929	1.98e-26	-1	-1.76628	6.56e-20	-1	Yes	Yes	Yes	Yes	Yes	Yes	NA	NA	NA	Yes	Yes	Yes
	FUN	-1/NA	ID=AN5526;description=Ortholog(s) have nucleolus localization;ebi_biotype=protein_coding	AN5526	-1.82925	6.42e-12	-1	-0.993537	0.000375972	NA	Yes	Yes	Yes	Yes	Yes	Yes	NA	NA	NA	Yes	Yes	Yes
	gldB	-1/-1	ID=AN5563;Name=gldB;description=D-arabinose 1-dehydrogenase%2C putative;ebi_biotype=protein_coding	AN5563	-4.21566	9.58e-116	-1	-3.19462	5.58e-67	-1	Yes	Yes	Yes	Yes	Yes	Yes	Yes	Yes	Yes	Yes	Yes	Yes	GldB	osmotic stress (NaCl)	GO:0071472 (cellular response to salt stress), GO:0006071 (glycerol metabolic process), GO:0006973 (intracellular accumulation of glycerol)	vegetative tissue, conidiospores	Putative dehydrogenase with a predicted role in carbohydrate metabolism; NADP+-dependent glycerol dehydrogenase; required for osmotolerance; transcript downregulated by growth in glycerol; expression upregulated after exposure to farnesol
	FUN	-1/-1	ID=AN5564;description=Putative phosphatidyl synthase;ebi_biotype=protein_coding	AN5564	-4.71468	6.61e-51	-1	-4.02279	3.43e-37	-1	Yes	Yes	Yes	Yes	Yes	Yes	Yes	Yes	NA	Yes	Yes	Yes
	FUN	NA/NA	ID=AN5568;description=Putative F-box protein;ebi_biotype=protein_coding	AN5568	0.58333	0.0256943	NA	-0.357003	0.204446	NA	NA	NA	NA	NA	NA	Yes	NA	NA	NA	NA	NA	NA
	phoW	-1/NA	ID=AN5570;Name=phoW;description=Ortholog(s) have methylated histone binding activity;ebi_biotype=protein_coding	AN5570	-1.62234	1.14e-26	-1	-0.800697	4.88e-07	NA	NA	Yes	Yes	NA	Yes	Yes	Yes	Yes	Yes	Yes	Yes	Yes
	gcnA	-1/-1	ID=AN5589;Name=gcnA;description=glycerol kinase;ebi_biotype=protein_coding	AN5589	-1.48452	1.15e-07	-1	-2.2506	5.73e-16	-1	Yes	Yes	Yes	Yes	Yes	Yes	NA	NA	NA	NA	NA	NA
	acuG	-1/-1	ID=AN5604;Name=acuG;description=Fructose-1%2C6-bisphosphatase;ebi_biotype=protein_coding	AN5604	-1.96712	1e-10	-1	-3.92051	2.55e-39	-1	Yes	NA	Yes	Yes	NA	Yes	NA	NA	NA	NA	NA	NA
	FUN	-1/-1	ID=AN5624;description=Ortholog(s) have cytosol%2C endoplasmic reticulum%2C mitotic spindle pole body%2C nucleus localization;ebi_biotype=protein_coding	AN5624	-5.24763	6.43e-71	-1	-6.33234	8.57e-95	-1	Yes	Yes	Yes	Yes	Yes	Yes	NA	NA	NA	NA	NA	NA
	FUN	-1/NA	ID=AN5625;description=Ortholog of A. fumigatus Af293 : Afu4g11100%2C A. niger CBS 513.88 : An04g05590%2C A. oryzae RIB40 : AO090003001110%2C Aspergillus wentii : Aspwe1_0034056 and Aspergillus sydowii : Aspsy1_0043832;ebi_biotype=protein_coding	AN5625	-2.2418	1.63e-48	-1	-0.605044	0.000291995	NA	NA	NA	NA	Yes	Yes	Yes	NA	NA	NA	NA	NA	NA
	facA	-1/NA	ID=AN5626;Name=facA;description=Putative acetyl-CoA synthase;ebi_biotype=protein_coding	AN5626	-2.05741	4.8e-54	-1	-0.780941	1.86e-08	NA	Yes	Yes	NA	Yes	Yes	NA	NA	NA	NA	NA	NA	NA
	acuD	-1/-1	ID=AN5634;Name=acuD;description=isocitrate lyase%2C putative;ebi_biotype=protein_coding	AN5634	-4.30904	2.75e-141	-1	-3.74864	6.87e-107	-1	Yes	Yes	Yes	Yes	Yes	Yes	Yes	Yes	Yes	Yes	Yes	Yes
	FUN	NA/NA	ID=AN5646;description=Putative enzyme with a predicted role in fatty acid degradation;ebi_biotype=protein_coding	AN5646	0.242128	0.356013	NA	0.621072	0.0112222	NA	NA	NA	Yes	NA	NA	Yes	NA	NA	NA	Yes	Yes	Yes
	FUN	NA/NA	ID=AN5647;description=Ortholog of A. fumigatus Af293 : Afu4g10960%2C A. niger CBS 513.88 : An04g05710%2C Neosartorya fischeri NRRL 181 : NFIA_104920%2C Aspergillus wentii : Aspwe1_0034067 and Aspergillus versicolor : Aspve1_0042333;ebi_biotype=protein_coding	AN5647	0.544994	0.000131996	NA	0.517684	0.000171867	NA	NA	NA	Yes	NA	NA	Yes	NA	NA	NA	Yes	Yes	Yes
	FUN	-1/-1	ID=AN5671;description=Has domain(s) with predicted phospholipid binding activity;ebi_biotype=protein_coding	AN5671	-3.44806	1.17e-52	-1	-3.11629	5.29e-43	-1	Yes	NA	NA	Yes	Yes	Yes	Yes	Yes	Yes	Yes	Yes	Yes
	FUN	NA/NA	ID=AN5693;Name=pam16;description=Ortholog(s) have protein domain specific binding activity%2C role in protein import into mitochondrial matrix and presequence translocase-associated import motor localization;ebi_biotype=protein_coding	AN5693	0.122929	0.580728	NA	0.210653	0.319582	NA	Yes	NA	NA	Yes	NA	NA	Yes	Yes	Yes	Yes	Yes	Yes
	FUN	NA/-1	ID=AN5714;description=Ortholog of A. fumigatus Af293 : Afu1g06762%2C A. niger CBS 513.88 : An18g05800%2C A. oryzae RIB40 : AO090001000477%2C Aspergillus wentii : Aspwe1_0109415 and Aspergillus sydowii : Aspsy1_0150388;ebi_biotype=protein_coding	AN5714	-0.898375	0.00265565	NA	-1.33748	8.45e-06	-1	Yes	Yes	Yes	Yes	Yes	Yes	Yes	Yes	Yes	Yes	Yes	Yes
	FUN	-1/-1	ID=AN5721;description=Ortholog(s) have role in proteasome-mediated ubiquitin-dependent protein catabolic process and cytosol localization;ebi_biotype=protein_coding	AN5721	-2.08279	5.14e-41	-1	-1.64752	7.44e-26	-1	Yes	Yes	Yes	Yes	Yes	Yes	Yes	Yes	Yes	Yes	Yes	Yes
	ptcE	-1/-1	ID=AN5722;Name=ptcE;description=Putative protein serine/threonine phosphatase;ebi_biotype=protein_coding	AN5722	-1.28758	1.67e-34	-1	-1.04972	3.26e-23	-1	Yes	Yes	Yes	Yes	Yes	Yes	Yes	Yes	Yes	Yes	Yes	Yes	PtcE	negative role in 2-deoxy-D-glucose tolerance (on casein)	GO:1904359 (regulation of spore germination), GO:0009267 (cellular response to starvation)	vegetative tissue (conidiospores inoculated before or after germination)	Putative protein serine/threonine phosphatase
	FUN	-1/-1	ID=AN5749;description=Has domain(s) with predicted hydrolase activity and role in metabolic process;ebi_biotype=protein_coding	AN5749	-1.88869	5.47e-33	-1	-1.24044	9.97e-15	-1	Yes	Yes	Yes	Yes	Yes	Yes	Yes	Yes	Yes	Yes	Yes	Yes
Omit	FUN	NA/NA	ID=AN5750;description=Ortholog of A. fumigatus Af293 : Afu6g06810%2C A. niger CBS 513.88 : An18g06190%2C A. oryzae RIB40 : AO090003000059%2C Aspergillus wentii : Aspwe1_0170240 and Aspergillus sydowii : Aspsy1_0857167;ebi_biotype=protein_coding	AN5750	0.314046	0.196914	NA	0.556766	0.019187	NA	NA	NA	NA	Yes	Yes	Yes	NA	NA	NA	NA	NA	NA
	rgsA	NA/NA	ID=AN5755;Name=rgsA;description=Member of the RGS (regulator of G-protein signaling) family%2C involved in regulation of stress response and conidiation;ebi_biotype=protein_coding	AN5755	-0.165377	0.4596	NA	-0.530467	0.00900811	NA	Yes	NA	Yes	Yes	NA	Yes	NA	NA	NA	NA	NA	NA	RgsA	negative role in heat and oxidative stress (H2O2) tolerance	GO:0007186 (G protein-coupled receptor signaling pathway), GO:0034605 (cellular response to heat), GO:0034599 (cellular response to oxidative stress)	conidiospores (H2O2), vegatetaive tissue (H2O2), germlings (heat)	Member of the RGS (regulator of G-protein signaling) family, involved in regulation of stress response and conidiation; negatively regulates GanB function
	FUN	-1/-1	ID=AN5764;description=Transcript induced by light in developmentally competent mycelia;ebi_biotype=protein_coding	AN5764	-3.61337	1.19e-74	-1	-4.14416	1.22e-97	-1	Yes	NA	Yes	Yes	NA	Yes	Yes	Yes	Yes	Yes	Yes	Yes
	FUN	-1/-1	ID=AN5768;description=Ortholog(s) have role in actin cytoskeleton organization%2C inositol lipid-mediated signaling%2C vacuole organization and plasma membrane localization;ebi_biotype=protein_coding	AN5768	-3.84679	3.33e-37	-1	-2.58735	3.55e-17	-1	NA	NA	Yes	NA	NA	Yes	NA	NA	Yes	NA	NA	Yes
	FUN	-1/NA	ID=AN5771;description=protein of unknown function;ebi_biotype=protein_coding	AN5771	-1.52297	2.03e-09	-1	-0.172007	0.577349	NA	Yes	Yes	NA	Yes	Yes	NA	Yes	Yes	Yes	Yes	Yes	Yes
	fimA	-1/-1	ID=AN5803;Name=fimA;description=Predicted fimbrin protein;ebi_biotype=protein_coding	AN5803	-1.47756	3.8e-16	-1	-1.10351	2.86e-09	-1	Yes	NA	Yes	Yes	NA	Yes	Yes	Yes	Yes	Yes	Yes	Yes
	FUN	-1/-1	ID=AN5857;description=Ortholog(s) have role in cellular response to biotic stimulus%2C filamentous growth of a population of unicellular organisms in response to biotic stimulus%2C vacuole inheritance;ebi_biotype=protein_coding	AN5857	-1.44699	1.95e-13	-1	-1.51488	2.28e-14	-1	Yes	Yes	Yes	Yes	Yes	Yes	NA	NA	NA	Yes	Yes	Yes
	FUN	-1/-1	ID=AN5907;description=Putative ribose-5-phosphate isomerase;ebi_biotype=protein_coding	AN5907	-1.26468	7.24e-06	-1	1.03859	0.000369521	1	NA	Yes	NA	Yes	Yes	Yes	Yes	Yes	Yes	Yes	Yes	Yes
	tpiB	NA/-1	ID=AN5908;Name=tpiB;description=Putative triose-phosphate isomerase with a predicted role in glycolysis;ebi_biotype=protein_coding	AN5908	-0.133293	0.714093	NA	1.55311	1.04e-07	1	NA	NA	NA	Yes	Yes	Yes	NA	NA	NA	Yes	Yes	Yes
	FUN	-1/-1	ID=AN5965;description=Ortholog of A. fumigatus Af293 : Afu2g10540%2C A. niger CBS 513.88 : An02g06010%2C A. oryzae RIB40 : AO090011000586%2C Aspergillus wentii : Aspwe1_0175404 and Aspergillus sydowii : Aspsy1_0151977;ebi_biotype=protein_coding	AN5965	-1.88358	1.81e-24	-1	-1.72472	2.88e-20	-1	Yes	NA	Yes	Yes	NA	Yes	Yes	Yes	Yes	Yes	Yes	Yes
	mpdA	NA/NA	ID=AN5975;Name=mpdA;description=Putative mannitol-1-phosphate 5-dehydrogenase with a predicted role in mannose/mannitol%2C fructose%2C and sorbose/sorbitol metabolism;ebi_biotype=protein_coding	AN5975	-0.382583	0.195172	NA	0.724748	0.0113727	NA	NA	NA	NA	Yes	NA	NA	NA	NA	NA	Yes	Yes	Yes
	FUN	-1/-1	ID=AN6005;description=protein of unknown function;ebi_biotype=protein_coding	AN6005	-7.05361	1.39e-129	-1	-6.80017	3.8e-116	-1	Yes	Yes	Yes	Yes	Yes	Yes	NA	NA	Yes	NA	NA	Yes
	FUN	-1/-1	ID=AN6009;description=Ortholog(s) have cytosol%2C nucleus localization;ebi_biotype=protein_coding	AN6009	-1.54274	4.2e-11	-1	-1.35357	1.42e-08	-1	NA	Yes	NA	NA	Yes	NA	Yes	Yes	Yes	Yes	Yes	Yes
Omit	sgdE	NA/NA	ID=AN6010;Name=sgdE;description=Hsp70-family protein;ebi_biotype=protein_coding	AN6010	0.0946648	0.761003	NA	0.117276	0.690898	NA	NA	NA	NA	NA	Yes	NA	NA	NA	NA	NA	NA	NA	SgdE	heat (42 oC), negative role in nystatin tolerance (at 42 oC, enrichment culture)	GO:0009847 (spore germination), GO:0034605 (cellular response to heat), GO:0035690 (cellular response to drug)	germinating conidiospores (mutant from NQO mutagenesis)	Hsp70-family protein; required for conidial germination; protein expressed at increased levels during osmoadaptation
	FUN	NA/NA	ID=AN6059;description=Ortholog of A. fumigatus Af293 : Afu2g09470%2C A. niger CBS 513.88 : An16g06820%2C A. oryzae RIB40 : AO090011000717%2C Aspergillus wentii : Aspwe1_0054380 and Aspergillus sydowii : Aspsy1_0045140;ebi_biotype=protein_coding	AN6059	-0.943923	9.19e-09	NA	-0.612346	0.000382535	NA	Yes	Yes	NA	Yes	Yes	NA	Yes	Yes	Yes	Yes	Yes	Yes
	FUN	NA/-1	ID=AN6060;description=Has domain(s) with predicted DNA binding%2C RNA binding activity and role in RNA metabolic process;ebi_biotype=protein_coding	AN6060	-0.779359	0.000826633	NA	-1.18279	3.54e-07	-1	NA	NA	NA	Yes	Yes	Yes	Yes	Yes	Yes	Yes	Yes	Yes
Omit	FUN	NA/NA	ID=AN6070;description=Ortholog(s) have ATP-dependent 3'-5' DNA helicase activity%2C ATP-dependent four-way junction helicase activity%2C DNA replication origin binding%2C chromatin binding and single-stranded DNA binding%2C more;ebi_biotype=protein_coding	AN6070	-0.799276	0.00400308	NA	0.323958	0.295594	NA	NA	Yes	NA	NA	Yes	NA	NA	NA	NA	Yes	Yes	Yes
	FUN	-1/-1	ID=AN6071;description=Has domain(s) with predicted membrane localization;ebi_biotype=protein_coding	AN6071	-3.20587	1.74e-33	-1	-2.75006	2.91e-24	-1	NA	Yes	NA	NA	Yes	NA	Yes	Yes	Yes	Yes	Yes	Yes
	FUN	NA/NA	ID=AN6104;description=Ortholog of A. fumigatus Af293 : Afu2g09510%2C A. niger CBS 513.88 : An16g06890%2C A. oryzae RIB40 : AO090011000722%2C Aspergillus wentii : Aspwe1_0045050 and Aspergillus sydowii : Aspsy1_0151936;ebi_biotype=protein_coding	AN6104	0.871323	6.98e-06	NA	0.134059	0.567002	NA	Yes	Yes	Yes	Yes	Yes	Yes	NA	NA	NA	NA	NA	NA
	FUN	-1/-1	ID=AN6105;description=Has domain(s) with predicted carbon-sulfur lyase activity and role in metabolic process;ebi_biotype=protein_coding	AN6105	-2.61369	1.57e-20	-1	-3.73207	3.67e-36	-1	Yes	Yes	Yes	Yes	Yes	Yes	Yes	Yes	Yes	Yes	Yes	Yes
	FUN	-1/-1	ID=AN6169;description=Ortholog of A. fumigatus Af293 : Afu2g08290%2C A. niger CBS 513.88 : An05g00900%2C A. oryzae RIB40 : AO090011000875%2C Aspergillus wentii : Aspwe1_0674836 and Aspergillus sydowii : Aspsy1_0058068;ebi_biotype=protein_coding	AN6169	-2.33596	6.73e-36	-1	-1.75009	2.15e-20	-1	Yes	Yes	Yes	Yes	Yes	Yes	NA	NA	NA	NA	NA	NA
	galD	-1/NA	ID=AN6182;Name=galD;description=Galactose-1-phosphate uridylyltransferase%2C putative;ebi_biotype=protein_coding	AN6182	-1.12587	7.37e-13	-1	-0.748012	4.14e-06	NA	Yes	Yes	Yes	Yes	Yes	Yes	Yes	Yes	Yes	Yes	Yes	Yes
	FUN	-1/-1	ID=AN6183;description=Putative F-box protein;ebi_biotype=protein_coding	AN6183	-1.54102	7.46e-12	-1	-1.17742	4.3e-07	-1	Yes	Yes	Yes	Yes	Yes	Yes	Yes	Yes	Yes	Yes	Yes	Yes
	creA	NA/NA	ID=AN6195;Name=creA;description=Carbon catabolite repressor A;ebi_biotype=protein_coding	AN6195	0.0951248	0.639082	NA	-0.708664	2.61e-05	NA	NA	NA	NA	NA	NA	Yes	NA	NA	NA	NA	NA	NA	CreA	heat (42 oC, in several mutants), allyl alcohol (in creA1 and other mutants)	GO:0006338 (chromatin remodeling), GO:0043609 (regulation of carbon utilization), GO:0045013 (carbon catabolite repression of transcription), GO:0000433 (carbon catabolite repression of transcription from RNA polymerase II promoter by glucose), GO:0034605 (cellular response to heat), GO:0009267 (cellular response to starvation), GO:0070887 (cellular response to chemical stimulus)	vegetative tissue (in several mutants)	Transcriptional regulator that mediates carbon catabolite repression; mutants display increased extracellular protease activity
	FUN	-1/-1	ID=AN6203;description=Ortholog of A. fumigatus Af293 : Afu2g11860%2C A. oryzae RIB40 : AO090026000457%2C Aspergillus tubingensis : Asptu1_0039119 and Aspergillus brasiliensis : Aspbr1_0038813;ebi_biotype=protein_coding	AN6203	-3.3195	1.84e-53	-1	-2.47777	6.4e-30	-1	Yes	Yes	NA	Yes	Yes	NA	NA	NA	NA	Yes	Yes	NA
	exo70	NA/NA	ID=AN6210;Name=exo70;description=Ortholog(s) have GTP-Rho binding%2C phosphatidylinositol-4%2C5-bisphosphate binding activity and role in Golgi to plasma membrane transport%2C Rho protein signal transduction%2C exocyst assembly%2C exocyst localization;ebi_biotype=protein_coding	AN6210	-0.262564	0.0339445	NA	0.125312	0.36401	NA	Yes	Yes	Yes	Yes	Yes	Yes	Yes	Yes	Yes	Yes	Yes	Yes
	plaA	-1/-1	ID=AN6211;Name=plaA;description=Putative phospholipase with a predicted role in phospholipid metabolism;ebi_biotype=protein_coding	AN6211	-2.79596	1.53e-30	-1	-1.47063	5.38e-09	-1	Yes	Yes	Yes	Yes	Yes	Yes	Yes	Yes	Yes	Yes	Yes	Yes
	FUN	NA/NA	ID=AN6220;description=Ortholog of S. cerevisiae : YMR155W%2C A. fumigatus Af293 : Afu2g13390%2C A. niger CBS 513.88 : An02g02260%2C A. oryzae RIB40 : AO090026000316 and Aspergillus wentii : Aspwe1_0118199;ebi_biotype=protein_coding	AN6220	0.641369	0.0048233	NA	-0.264932	0.295499	NA	Yes	Yes	Yes	Yes	Yes	Yes	NA	NA	NA	Yes	Yes	Yes
Omit	FUN	NA/NA	ID=AN6245;description=Ortholog of A. fumigatus Af293 : Afu2g13120%2C A. niger CBS 513.88 : An02g01860%2C A. oryzae RIB40 : AO090026000269%2C Aspergillus wentii : Aspwe1_0031335 and Aspergillus sydowii : Aspsy1_0150794;ebi_biotype=protein_coding	AN6245	-0.397691	0.00228411	NA	-0.168266	0.240992	NA	Yes	NA	Yes	Yes	NA	Yes	Yes	Yes	Yes	Yes	Yes	Yes
	cycA	-1/-1	ID=AN6246;Name=cycA;description=Cytochrome c;ebi_biotype=protein_coding	AN6246	-2.20225	1.45e-27	-1	-1.81982	5.64e-19	-1	NA	NA	NA	Yes	NA	Yes	NA	NA	NA	Yes	Yes	Yes
	FUN	-1/-1	ID=AN6274;description=Has domain(s) with predicted oxidoreductase activity and role in metabolic process;ebi_biotype=protein_coding	AN6274	-10.6093	1.52e-74	-1	-10.1166	4.69e-68	-1	Yes	Yes	Yes	Yes	Yes	Yes	Yes	Yes	Yes	Yes	Yes	Yes
	FUN	NA/NA	ID=AN6277;description=Has domain(s) with predicted role in transmembrane transport and integral component of membrane localization;ebi_biotype=protein_coding	AN6277	0.0704786	0.854781	NA	0.754894	0.00911601	NA	NA	NA	NA	Yes	Yes	Yes	NA	NA	Yes	Yes	Yes	Yes
	FUN	NA/NA	ID=AN6278;description=Ortholog of A. fumigatus Af293 : Afu2g12540%2C Neosartorya fischeri NRRL 181 : NFIA_087680%2C Aspergillus wentii : Aspwe1_0071673 and Aspergillus versicolor : Aspve1_0041153;ebi_biotype=protein_coding	AN6278	0.176031	0.294967	NA	-0.0111244	0.956506	NA	NA	NA	NA	Yes	Yes	Yes	NA	NA	NA	Yes	Yes	Yes
	acuJ	-1/-1	ID=AN6279;Name=acuJ;description=carnitine o-acetyltransferase;ebi_biotype=protein_coding	AN6279	-1.94327	9.34e-17	-1	-1.66305	2.4e-12	-1	Yes	Yes	Yes	Yes	Yes	Yes	NA	NA	NA	NA	NA	NA
	FUN	-1/-1	ID=AN6286;description=Ortholog(s) have cytoplasm localization;ebi_biotype=protein_coding	AN6286	-1.87781	3.86e-10	-1	-2.2018	2.67e-13	-1	Yes	NA	Yes	Yes	NA	Yes	Yes	Yes	Yes	Yes	Yes	Yes
	FUN	NA/NA	ID=AN6294;description=Ortholog of A. fumigatus Af293 : Afu2g12320%2C A. niger CBS 513.88 : An02g04360%2C Aspergillus wentii : Aspwe1_0117092%2C Aspergillus sydowii : Aspsy1_0985663 and Aspergillus terreus NIH2624 : ATET_01165;ebi_biotype=protein_coding	AN6294	-0.0772393	0.707835	NA	0.224001	0.229205	NA	NA	Yes	NA	NA	Yes	NA	Yes	Yes	Yes	Yes	Yes	Yes
	pkaA	-1/-1	ID=AN6305;Name=pkaA;description=cAMP-dependent protein kinase catalytic subunit;ebi_biotype=protein_coding	AN6305	-2.85833	4.67e-82	-1	-2.59729	1.24e-67	-1	Yes	Yes	Yes	Yes	Yes	Yes	Yes	Yes	Yes	Yes	Yes	Yes	PkaA	oxidative stress (H2O2)	GO:0007186 (G protein-coupled receptor signaling pathway), GO:0006979 (response to oxidative stress), GO:0070301 (cellular response to hydrogen peroxide)	vegetative tissue	cAMP-dependent protein kinase catalytic subunit; cAMP signaling during conidial germination; overlapping functions with SchA; induced by osmotic stress; mutant growth defect remediated by sucrose and NaCl; reduced growth on AVICEL medium
	FUN	NA/NA	ID=AN6342;description=Ortholog of A. fumigatus Af293 : Afu2g14260%2C A. niger CBS 513.88 : An02g01220%2C A. oryzae RIB40 : AO090023000107%2C Aspergillus wentii : Aspwe1_0045565 and Aspergillus sydowii : Aspsy1_0031691;ebi_biotype=protein_coding	AN6342	-0.536664	0.00100666	NA	-0.25811	0.148036	NA	NA	NA	NA	Yes	NA	NA	NA	NA	NA	NA	NA	NA
New no TSS	FUN	-1/-1	ID=AN6367;description=Has domain(s) with predicted phosphatidylinositol phosphate kinase activity and role in phosphatidylinositol metabolic process;ebi_biotype=protein_coding	AN6367	-2.44244	6.59e-26	-1	-1.41747	3.94e-09	-1	NA	NA	NA	NA	NA	NA	NA	NA	NA	NA	NA	NA
Omit Keep: AN6367	FUN	NA/NA	ID=AN6368;description=Putative arginyl-tRNA synthetase with a predicted role in tRNA charging for translation;ebi_biotype=protein_coding	AN6368	-0.659286	4.15e-05	NA	-0.299281	0.0837126	NA	NA	Yes	NA	NA	Yes	NA	Yes	Yes	Yes	Yes	Yes	Yes
	FUN	-1/-1	ID=AN6397;description=Has domain(s) with predicted ATP binding%2C nucleoside-triphosphatase activity%2C nucleotide binding activity;ebi_biotype=protein_coding	AN6397	-3.74789	7.48e-30	-1	-2.78203	9.82e-17	-1	Yes	Yes	Yes	Yes	Yes	Yes	Yes	Yes	Yes	Yes	Yes	Yes
	FUN	-1/-1	ID=AN6398;description=Ortholog(s) have intracellular localization;ebi_biotype=protein_coding	AN6398	-11.0799	1.5e-113	-1	-10.2032	1.71e-110	-1	Yes	NA	Yes	Yes	NA	Yes	NA	NA	Yes	NA	NA	Yes
Omit	FUN	NA/NA	ID=AN6440;description=protein of unknown function;ebi_biotype=protein_coding	AN6440	0.0607556	0.87344	NA	0.241009	0.457702	NA	Yes	Yes	Yes	Yes	Yes	Yes	Yes	Yes	Yes	Yes	Yes	Yes
	FUN	-1/-1	ID=AN6441;description=protein of unknown function;ebi_biotype=protein_coding	AN6441	-3.36038	4.99e-36	-1	-3.41031	1.36e-34	-1	Yes	Yes	Yes	Yes	Yes	Yes	Yes	Yes	Yes	Yes	Yes	Yes
	FUN	-1/-1	ID=AN6487;description=Putative aspartyl protease;ebi_biotype=protein_coding	AN6487	-2.22657	7.32e-22	-1	-2.00871	9.23e-18	-1	NA	NA	Yes	NA	NA	Yes	NA	NA	Yes	NA	NA	Yes
	aciA	NA/-1	ID=AN6525;Name=aciA;description=formate dehydrogenase%2C putative;ebi_biotype=protein_coding	AN6525	-0.992381	0.00628695	NA	-2.15825	1.09e-09	-1	Yes	NA	NA	Yes	NA	NA	NA	NA	NA	NA	NA	NA
	FUN	NA/NA	ID=AN6538;description=Has domain(s) with predicted phospholipid binding activity;ebi_biotype=protein_coding	AN6538	0.745223	2.78e-05	NA	0.305068	0.109414	NA	NA	Yes	NA	NA	Yes	NA	Yes	Yes	Yes	Yes	Yes	Yes
	FUN	NA/NA	ID=AN6597;description=Ortholog of A. fumigatus Af293 : Afu6g04070%2C A. niger CBS 513.88 : An15g01310%2C A. oryzae RIB40 : AO090701000131%2C Aspergillus wentii : Aspwe1_0036042 and Aspergillus sydowii : Aspsy1_0125916;ebi_biotype=protein_coding	AN6597	-0.4892	0.0390568	NA	-0.70089	0.00307102	NA	Yes	NA	NA	Yes	NA	NA	Yes	Yes	Yes	Yes	Yes	Yes
	FUN	-1/-1	ID=AN6633;description=protein of unknown function;ebi_biotype=protein_coding	AN6633	-8.64124	7.39e-137	-1	-6.62033	2.45e-80	-1	Yes	Yes	Yes	Yes	Yes	Yes	Yes	Yes	Yes	Yes	Yes	Yes
	enaA	NA/-1	ID=AN6642;Name=enaA;description=Potassium-transporting ATPase%2C putative;ebi_biotype=protein_coding	AN6642	-0.615812	0.146274	NA	-1.19748	0.00358133	-1	Yes	Yes	Yes	Yes	Yes	Yes	Yes	Yes	Yes	Yes	Yes	Yes	EnaA	alkaline pH (8.0, in ΔenaA ΔenaB double mutant)	GO:0006813 (potassium ion transport), GO:0006814 (sodium ion transport), GO:0071469 (cellular response to alkaline pH)	vegetative tissue (in ΔenaA ΔenaB double mutant)	Putative potassium-transporting ATPase with a predicted role in energy metabolism; locus contains the conserved upstream open reading frames (uORFs) AN6642-uORF and AN6642-uORF.2
	FUN	-1/-1	ID=AN6700;description=Ortholog(s) have cytosol localization;ebi_biotype=protein_coding	AN6700	-1.35414	9.09e-10	-1	-1.57482	1.33e-12	-1	NA	Yes	NA	NA	Yes	NA	NA	NA	NA	NA	NA	NA
	pldA	-1/-1	ID=AN6712;Name=pldA;description=Putative phospholipase D;ebi_biotype=protein_coding	AN6712	-3.19562	1.49e-24	-1	-3.76216	2.17e-33	-1	Yes	NA	Yes	Yes	Yes	Yes	NA	NA	NA	NA	NA	NA
	FUN	-1/NA	ID=AN6713;description=Ortholog(s) have cytosol%2C nucleus localization;ebi_biotype=protein_coding	AN6713	-1.14893	8.56e-11	-1	-0.408284	0.0333355	NA	Yes	Yes	Yes	Yes	Yes	Yes	Yes	Yes	Yes	Yes	Yes	Yes
	uapC	-1/-1	ID=AN6730;Name=uapC;description=Low-to-moderate capacity%2C broad specificity purine permease;ebi_biotype=protein_coding	AN6730	-1.24302	2.47e-07	-1	-1.0221	3.75e-05	-1	Yes	Yes	Yes	Yes	Yes	Yes	NA	NA	NA	NA	NA	Yes
Omit	sdeA	NA/NA	ID=AN6731;Name=sdeA;description=Putative delta-9-stearic acid desaturase;ebi_biotype=protein_coding	AN6731	-0.810977	0.0220018	NA	-0.712415	0.0523624	NA	Yes	Yes	Yes	Yes	Yes	Yes	NA	NA	NA	NA	NA	Yes
	hk-8-3	-1/-1	ID=AN6820;Name=hk-8-3;description=Putative histidine-containing phosphotransfer protein;ebi_biotype=protein_coding	AN6820	-4.54764	3.92e-49	-1	-4.22906	3.32e-42	-1	Yes	Yes	Yes	Yes	Yes	Yes	Yes	Yes	Yes	Yes	Yes	Yes
	CYP505A8	-1/-1	ID=AN6835;Name=CYP505A8;description=Putative cytochrome P450;ebi_biotype=protein_coding	AN6835	-3.22107	3.96e-45	-1	-2.04305	1.44e-18	-1	Yes	Yes	Yes	Yes	Yes	Yes	Yes	Yes	Yes	Yes	Yes	Yes
	FUN	NA/NA	ID=AN6849;description=Ortholog(s) have role in cellular response to heat%2C cellular response to hydrogen peroxide;ebi_biotype=protein_coding	AN6849	-0.498623	0.121211	NA	0.057346	0.885926	NA	Yes	Yes	Yes	Yes	Yes	Yes	Yes	Yes	Yes	Yes	Yes	Yes
	FUN	-1/-1	ID=AN6856;description=Ortholog of A. fumigatus Af293 : Afu5g13100%2C A. niger CBS 513.88 : An14g06050%2C A. oryzae RIB40 : AO090120000435%2C Aspergillus wentii : Aspwe1_0107169 and Aspergillus sydowii : Aspsy1_0040420;ebi_biotype=protein_coding	AN6856	-11.8219	4.08e-109	-1	-9.49456	1.65e-78	-1	Yes	Yes	Yes	Yes	Yes	Yes	Yes	Yes	Yes	Yes	Yes	Yes
	FUN	-1/-1	ID=AN6862;description=Ortholog of A. niger CBS 513.88 : An03g01640%2C Neosartorya fischeri NRRL 181 : NFIA_074040%2C Aspergillus wentii : Aspwe1_0170839 and Aspergillus versicolor : Aspve1_0035273;ebi_biotype=protein_coding	AN6862	-10.7688	2.31e-210	-1	-9.21009	4.84e-156	-1	Yes	Yes	Yes	Yes	Yes	Yes	NA	Yes	NA	NA	Yes	NA
	uncB	-1/NA	ID=AN6863;Name=uncB;description=Member of kinesin-3 motor protein family;ebi_biotype=protein_coding	AN6863	-1.10447	0.000255805	-1	0.00995263	0.980149	NA	NA	NA	NA	Yes	Yes	Yes	NA	NA	NA	NA	NA	NA
	FUN	-1/-1	ID=AN6881;description=Ortholog of A. fumigatus Af293 : Afu8g07160%2C A. niger CBS 513.88 : An03g01630%2C Neosartorya fischeri NRRL 181 : NFIA_099950 and Aspergillus versicolor : Aspve1_0035247;ebi_biotype=protein_coding	AN6881	-6.15599	1.19e-44	-1	-5.87837	2.18e-38	-1	Yes	Yes	Yes	Yes	Yes	Yes	Yes	Yes	Yes	Yes	Yes	Yes
	FUN	NA/NA	ID=AN6903;description=Ortholog(s) have U1 snRNP%2C cytosol localization;ebi_biotype=protein_coding	AN6903	0.314638	0.0938055	NA	0.378178	0.0432664	NA	NA	NA	NA	Yes	NA	NA	NA	NA	NA	NA	NA	NA
	FUN	-1/-1	ID=AN6963;description=Ortholog(s) have flavin-linked sulfhydryl oxidase activity and role in oxidation-reduction process;ebi_biotype=protein_coding	AN6963	-6.09886	1.01e-39	-1	-7.3665	1.3e-56	-1	NA	Yes	NA	NA	Yes	NA	NA	NA	NA	NA	NA	NA
	ptpA	NA/-1	ID=AN6982;Name=ptpA;description=Putative phosphotyrosine-specific protein phosphatase of the HOG signaling pathway that regulates osmotic stress response;ebi_biotype=protein_coding	AN6982	-0.90631	0.00010216	NA	-1.37553	3.31e-09	-1	Yes	Yes	Yes	Yes	Yes	Yes	Yes	NA	Yes	Yes	NA	Yes
	FUN	-1/-1	ID=AN6995;description=protein of unknown function;ebi_biotype=protein_coding	AN6995	-2.3082	1.11e-16	-1	-1.50084	1.1e-06	-1	Yes	NA	NA	Yes	NA	NA	Yes	Yes	Yes	Yes	Yes	Yes
	FUN	-1/-1	ID=AN6996;description=Ortholog(s) have mitochondrion localization;ebi_biotype=protein_coding	AN6996	-2.36172	4.58e-31	-1	-1.58257	3.27e-14	-1	Yes	NA	NA	Yes	NA	NA	Yes	Yes	Yes	Yes	Yes	Yes
	CrdA	-1/-1	ID=AN7011;description=Ortholog of A. fumigatus Af293 : Afu4g04318%2C A. niger CBS 513.88 : An14g00530%2C Aspergillus wentii : Aspwe1_0053203%2C Aspergillus sydowii : Aspsy1_0184132 and Aspergillus terreus NIH2624 : ATET_02726;ebi_biotype=protein_coding	AN7011	-1.81604	4.54e-07	-1	-2.24377	5.78e-10	-1	Yes	Yes	Yes	Yes	Yes	Yes	NA	NA	NA	Yes	NA	Yes	CrdA	Ag+ (?) stress	GO:0071248 (cellular response to metal ion) (?)	vegetative tissue	Metallothioneine-like, possible ortholog of CaCRD2
Omit	FUN	NA/NA	ID=AN7017;description=Ortholog(s) have pyridoxal phosphate binding activity and cytosol%2C nucleus localization;ebi_biotype=protein_coding	AN7017	0.0643755	0.837836	NA	-0.13178	0.634276	NA	Yes	NA	Yes	Yes	NA	Yes	Yes	Yes	Yes	Yes	Yes	Yes
	FUN	-1/-1	ID=AN7018;description=Ortholog of Neosartorya fischeri NRRL 181 : NFIA_029090%2C Aspergillus wentii : Aspwe1_0115404%2C Aspergillus versicolor : Aspve1_0339168 and Aspergillus clavatus NRRL 1 : ACLA_054100;ebi_biotype=protein_coding	AN7018	-2.99677	4.66e-34	-1	-2.32457	1.32e-20	-1	NA	NA	NA	Yes	NA	Yes	Yes	Yes	Yes	Yes	Yes	Yes
	FUN	-1/NA	ID=AN7025;description=Ortholog of A. fumigatus Af293 : Afu4g04220%2C A. oryzae RIB40 : AO090206000072%2C Aspergillus wentii : Aspwe1_0114911%2C Aspergillus sydowii : Aspsy1_0060635 and Aspergillus terreus NIH2624 : ATET_10114;ebi_biotype=protein_coding	AN7025	-1.20691	2.22e-10	-1	-0.588399	0.00369114	NA	NA	NA	Yes	NA	NA	Yes	Yes	Yes	Yes	Yes	Yes	Yes
	FUN	NA/NA	ID=AN7029;description=Ortholog(s) have role in cellular response to oxidative stress%2C misfolded or incompletely synthesized protein catabolic process%2C protein import into peroxisome matrix and mitochondrial inner membrane localization;ebi_biotype=protein_coding	AN7029	0.379617	0.0998879	NA	0.202961	0.418943	NA	Yes	NA	NA	Yes	NA	NA	Yes	Yes	Yes	Yes	Yes	Yes
	bemA	NA/NA	ID=AN7030;Name=bemA;description=Protein kinase activator Bem1%2C putative;ebi_biotype=protein_coding	AN7030	0.764589	1.61e-07	NA	0.330978	0.0344024	NA	NA	NA	NA	Yes	NA	Yes	NA	NA	NA	Yes	NA	Yes
	FUN	-1/NA	ID=AN7138;description=Has domain(s) with predicted role in transmembrane transport and integral component of membrane localization;ebi_biotype=protein_coding	AN7138	-1.95195	5.54e-08	-1	-0.90962	0.0185517	NA	Yes	Yes	NA	Yes	Yes	NA	NA	NA	NA	NA	Yes	NA
	FUN	-1/-1	ID=AN7139;description=Ortholog of A. fumigatus Af293 : Afu4g03730%2C A. niger CBS 513.88 : An14g01430%2C A. oryzae RIB40 : AO090011000309%2C Aspergillus wentii : Aspwe1_0030342 and Aspergillus sydowii : Aspsy1_0034590;ebi_biotype=protein_coding	AN7139	-4.75821	4.11e-33	-1	-4.36872	7.05e-27	-1	Yes	Yes	NA	Yes	Yes	NA	NA	NA	NA	NA	NA	Yes
	FUN	NA/NA	ID=AN7170;description=protein of unknown function;ebi_biotype=protein_coding	AN7170	0.0420625	0.94591	NA	-0.346403	0.418002	NA	Yes	Yes	Yes	Yes	Yes	Yes	NA	NA	NA	NA	NA	NA
	FUN	-1/-1	ID=AN7208;description=SET domain protein;ebi_biotype=protein_coding	AN7208	-2.22776	5.68e-18	-1	-1.47513	1.86e-08	-1	NA	NA	NA	Yes	NA	NA	NA	NA	Yes	Yes	NA	Yes
	FUN	-1/-1	ID=AN7229;description=Transcript induced in response to calcium dichloride in a CrzA-dependent manner;ebi_biotype=protein_coding	AN7229	-1.83336	4.69e-17	-1	-1.22318	7.18e-08	-1	NA	Yes	Yes	Yes	Yes	Yes	NA	NA	NA	Yes	Yes	Yes
	FUN	-1/-1	ID=AN7295;description=Putative transmembrane transporter;ebi_biotype=protein_coding	AN7295	-1.81235	5.95e-11	-1	-2.48855	2.65e-18	-1	Yes	Yes	Yes	Yes	Yes	Yes	NA	NA	NA	NA	Yes	NA
	FUN	-1/-1	ID=AN7298;description=protein of unknown function;ebi_biotype=protein_coding	AN7298	-2.49241	7.66e-20	-1	-1.96382	1.9e-12	-1	Yes	NA	Yes	Yes	NA	Yes	Yes	Yes	Yes	Yes	Yes	Yes
	FUN	-1/-1	ID=AN7299;description=Ortholog(s) have DNA binding activity and cytosol%2C nucleus localization;ebi_biotype=protein_coding	AN7299	-1.88217	1.02e-39	-1	-1.75352	1.03e-34	-1	Yes	NA	Yes	Yes	NA	Yes	Yes	Yes	Yes	Yes	Yes	Yes
	FUN	NA/NA	ID=AN7325;description=Ortholog(s) have DNA-directed DNA polymerase activity and role in DNA strand elongation involved in DNA replication%2C DNA synthesis involved in UV-damage excision repair;ebi_biotype=protein_coding	AN7325	-0.294031	0.345147	NA	-0.164035	0.623723	NA	Yes	Yes	Yes	Yes	Yes	Yes	Yes	Yes	Yes	Yes	Yes	Yes
	FUN	NA/NA	ID=AN7335;description=Ortholog of A. fumigatus Af293 : Afu2g16510%2C A. niger CBS 513.88 : An15g06990%2C A. oryzae RIB40 : AO090102000205%2C Aspergillus wentii : Aspwe1_0460265 and Aspergillus sydowii : Aspsy1_0169307;ebi_biotype=protein_coding	AN7335	-0.856122	3.14e-09	NA	-0.933942	1.4e-10	NA	Yes	Yes	Yes	Yes	Yes	Yes	Yes	Yes	Yes	Yes	Yes	Yes
	FUN	-1/-1	ID=AN7341;description=Ortholog of A. niger CBS 513.88 : An15g06860%2C A. oryzae RIB40 : AO090102000219%2C Neosartorya fischeri NRRL 181 : NFIA_091700%2C Aspergillus wentii : Aspwe1_0107255 and Aspergillus versicolor : Aspve1_0125535;ebi_biotype=protein_coding	AN7341	-2.8326	2.78e-28	-1	-2.80007	3.19e-27	-1	Yes	Yes	Yes	Yes	Yes	Yes	Yes	Yes	Yes	Yes	Yes	Yes
	FUN	1/NA	ID=AN7366;description=Has domain(s) with predicted metallopeptidase activity;ebi_biotype=protein_coding	AN7366	1.0681	8.47e-05	1	0.492123	0.0900907	NA	Yes	Yes	Yes	Yes	Yes	Yes	Yes	Yes	Yes	Yes	Yes	Yes
	FUN	NA/NA	ID=AN7453;description=Ortholog of A. fumigatus Af293 : Afu2g05990%2C A. niger CBS 513.88 : An02g14270%2C Aspergillus wentii : Aspwe1_0032863%2C Aspergillus sydowii : Aspsy1_0090031 and Aspergillus terreus NIH2624 : ATET_06789;ebi_biotype=protein_coding	AN7453	-0.327826	0.00589022	NA	-0.704837	7.75e-10	NA	NA	Yes	Yes	NA	Yes	Yes	NA	NA	NA	NA	NA	NA
	FUN	-1/-1	ID=AN7470;description=Ortholog of A. fumigatus Af293 : Afu2g05810%2C A. niger CBS 513.88 : An02g14540%2C A. oryzae RIB40 : AO090001000700%2C Neosartorya fischeri NRRL 181 : NFIA_082530 and Aspergillus wentii : Aspwe1_0120676;ebi_biotype=protein_coding	AN7470	-2.44563	2.53e-34	-1	-2.96891	2.27e-49	-1	Yes	Yes	Yes	Yes	Yes	Yes	Yes	Yes	Yes	Yes	Yes	Yes
	FUN	-1/-1	ID=AN7524;description=Ortholog(s) have mitochondrion localization;ebi_biotype=protein_coding	AN7524	-1.39854	8.05e-09	-1	-1.27161	2.92e-07	-1	Yes	NA	NA	Yes	NA	NA	Yes	Yes	Yes	Yes	Yes	Yes
	FUN	-1/-1	ID=AN7590;description=Putative reductase with a predicted role in carbohydrate metabolism;ebi_biotype=protein_coding	AN7590	-6.0829	1.72e-191	-1	-3.79948	6.18e-77	-1	Yes	Yes	Yes	Yes	Yes	Yes	NA	NA	NA	NA	NA	NA
	FUN	NA/-1	ID=AN7604;description=Putative phospholipase with a predicted role in phospholipid metabolism;ebi_biotype=protein_coding	AN7604	-0.642768	0.00393726	NA	-1.21258	3.67e-08	-1	Yes	Yes	NA	Yes	Yes	NA	Yes	Yes	Yes	Yes	Yes	Yes
	FUN	-1/-1	ID=AN7640;description=Ortholog of A. nidulans FGSC A4 : AN5292%2C A. fumigatus Af293 : Afu5g12490%2C Afu5g13780%2C A. niger CBS 513.88 : An14g06730 and A. oryzae RIB40 : AO090120000374%2C AO090020000661;ebi_biotype=protein_coding	AN7640	-3.07978	4.13e-30	-1	-1.79057	1.05e-10	-1	Yes	Yes	Yes	Yes	Yes	Yes	NA	NA	NA	NA	NA	NA
	Nce102	-1/-1	ID=AN7683;description=Protein associated with the nonclassical protein export pathway;ebi_biotype=protein_coding	AN7683	-6.71721	3.13e-89	-1	-5.47468	9.59e-60	-1	Yes	Yes	Yes	Yes	Yes	Yes	Yes	Yes	Yes	Yes	Yes	Yes	Nce102	oxidative stress (positive under H2O2, paraquat but negative under menadione stress), negative role in myriocin and aureobasidin A (inhibitors of sphingolipid biosynthesis) tolerances at 37 and 42 oC	GO:0070941 (eisosome assembly), GO:0090155 (negative regulation of sphingolipid biosynthetic process), GO:0034599 (cellular response to oxidative stress), GO:0035690 (cellular response to drug), GO:0070887 (cellular response to chemical stimulus)	vegetative tissue	Eisosomal protein involved in eisosome stability; negatively regulates sphingolipid biosynthesis; ortholog of S. cerevisiae Nce102
	FUN	NA/NA	ID=AN7690;description=Ortholog of A. fumigatus Af293 : Afu2g01610%2C A. niger CBS 513.88 : An03g04840%2C A. oryzae RIB40 : AO090701000787%2C Aspergillus wentii : Aspwe1_0112969 and Aspergillus sydowii : Aspsy1_0058707;ebi_biotype=protein_coding	AN7690	-0.0115714	0.968487	NA	-0.0155562	0.940753	NA	NA	Yes	Yes	Yes	Yes	Yes	NA	NA	NA	Yes	Yes	Yes
	FUN	NA/NA	ID=AN7710;description=Ortholog(s) have intracellular localization;ebi_biotype=protein_coding	AN7710	-0.670743	0.00235499	NA	0.329194	0.170047	NA	NA	NA	Yes	NA	NA	Yes	NA	NA	NA	NA	NA	NA
Omit	FUN	NA/NA	ID=AN7724;description=Ortholog of A. niger CBS 513.88 : An03g04310%2C A. oryzae RIB40 : AO090701000727%2C Neosartorya fischeri NRRL 181 : NFIA_079200%2C Aspergillus wentii : Aspwe1_0023644 and Aspergillus versicolor : Aspve1_0052931;ebi_biotype=protein_coding	AN7724	-0.903371	2.95e-09	NA	-0.673746	1.79e-05	NA	Yes	Yes	Yes	Yes	Yes	Yes	Yes	Yes	Yes	Yes	Yes	Yes
	pyroA	1/1	ID=AN7725;Name=pyroA;description=Protein required for biosynthesis of pyridoxine;ebi_biotype=protein_coding	AN7725	1.33981	1.88e-10	1	1.39636	5.51e-11	1	Yes	Yes	Yes	Yes	Yes	Yes	NA	NA	NA	Yes	Yes	Yes	PyroA	methylene blue + light	GO:0008615 (pyridoxine biosynthetic process)	vegetative tissue	Protein required for biosynthesis of pyridoxine; highly conserved throughout fungi, plants and bacteria
	FUN	-1/-1	ID=AN7781;description=Putative alpha-L-arabinofuranosidase;ebi_biotype=protein_coding	AN7781	-4.07267	8.64e-14	-1	-3.36141	3.48e-07	-1	NA	Yes	NA	NA	Yes	NA	Yes	Yes	Yes	Yes	Yes	Yes
	FUN	-1/NA	ID=AN7892;description=Small heat-shock protein;ebi_biotype=protein_coding	AN7892	-2.95957	6.01e-11	-1	-0.00858904	0.989445	NA	Yes	Yes	Yes	Yes	Yes	Yes	Yes	Yes	Yes	Yes	Yes	Yes
	hk2	-1/-1	ID=AN7945;Name=hk2;description=Putative histidine-containing phosphotransfer protein;ebi_biotype=protein_coding	AN7945	-4.60652	8.86e-85	-1	-4.96298	8.02e-96	-1	Yes	Yes	Yes	Yes	Yes	Yes	Yes	Yes	Yes	Yes	Yes	Yes
	eglC	NA/NA	ID=AN7950;Name=eglC;description=Probable glucan endo-1%2C3-beta-glucosidase eglC;ebi_biotype=protein_coding	AN7950	0.00155601	1	NA	-0.141506	0.616758	NA	NA	Yes	Yes	NA	Yes	Yes	Yes	Yes	Yes	Yes	Yes	Yes	EglC	negative role in cell wall stress (enzyme - Glucanex - digestion) tolerance	GO:0009251 (glucan catabolic process), GO:0033554 (cellular response to stress)	vegetative tissue	Putative glucan endo-1,3-beta-D-glucosidase with predicted role in degradation of glucans; glycosyl phosphatidylinositol (GPI)-linked protein
Omit	FUN	NA/NA	ID=AN7951;description=Has domain(s) with predicted DNA binding%2C RNA polymerase II transcription factor activity%2C sequence-specific DNA binding%2C zinc ion binding activity and role in regulation of transcription%2C DNA-templated%2C transcription%2C DNA-templated;ebi_biotype=protein_coding	AN7951	-0.157754	0.178948	NA	-0.0171413	0.905611	NA	NA	NA	NA	NA	Yes	Yes	NA	NA	NA	Yes	Yes	Yes
	FUN	-1/-1	ID=AN7960;description=Ortholog of A. niger CBS 513.88 : An18g04120%2C A. oryzae RIB40 : AO090009000418%2C Aspergillus wentii : Aspwe1_0180879 and Aspergillus sydowii : Aspsy1_0156233;ebi_biotype=protein_coding	AN7960	-11.6101	3.56e-123	-1	-11.2566	1.81e-118	-1	Yes	Yes	Yes	Yes	Yes	Yes	Yes	Yes	Yes	Yes	Yes	Yes
	FUN	-1/-1	ID=AN7990;description=Ortholog of A. niger CBS 513.88 : An11g06780%2C Aspergillus wentii : Aspwe1_0176973%2C Aspergillus sydowii : Aspsy1_0047960 and Aspergillus terreus NIH2624 : ATET_06661;ebi_biotype=protein_coding	AN7990	-13.4432	2.15e-54	-1	-11.2869	1.87e-41	-1	Yes	Yes	Yes	Yes	Yes	Yes	NA	Yes	NA	NA	Yes	NA
	FUN	-1/-1	ID=AN7992;description=Ortholog of A. niger CBS 513.88 : An02g10280%2C Aspergillus wentii : Aspwe1_0042861%2C Aspergillus sydowii : Aspsy1_0047959 and Aspergillus carbonarius ITEM 5010 : Acar5010_203951;ebi_biotype=protein_coding	AN7992	-10.7081	8.77e-132	-1	-9.19895	1.73e-99	-1	Yes	Yes	Yes	Yes	Yes	Yes	Yes	Yes	Yes	Yes	Yes	Yes
	FUN	-1/NA	ID=AN8010;description=Putative glycogen (starch) synthase with a predicted role in glycogen biosynthesis;ebi_biotype=protein_coding	AN8010	-2.01949	7.08e-30	-1	-0.743838	7.86e-05	NA	Yes	Yes	Yes	Yes	Yes	Yes	NA	NA	NA	Yes	Yes	Yes
	FUN	-1/-1	ID=AN8018;description=Transcript induced by light in in developmentally competent mycelia;ebi_biotype=protein_coding	AN8018	-8.23162	6.18e-170	-1	-7.76382	1.92e-146	-1	Yes	Yes	Yes	Yes	Yes	Yes	Yes	Yes	Yes	Yes	Yes	Yes
	FUN	-1/-1	ID=AN8050;description=Ortholog(s) have cytosol%2C nucleus localization;ebi_biotype=protein_coding	AN8050	-2.8095	4.29e-96	-1	-1.82968	2.06e-42	-1	NA	NA	NA	Yes	Yes	Yes	Yes	Yes	Yes	Yes	Yes	Yes
	FUN	-1/-1	ID=AN8051;description=Ortholog of A. fumigatus Af293 : Afu5g02120%2C A. niger CBS 513.88 : An02g11160%2C A. oryzae RIB40 : AO090003001306%2C Aspergillus wentii : Aspwe1_0029924 and Aspergillus sydowii : Aspsy1_0156226;ebi_biotype=protein_coding	AN8051	-2.81149	2.28e-58	-1	-1.78207	1.37e-23	-1	Yes	Yes	Yes	Yes	Yes	Yes	Yes	Yes	Yes	Yes	Yes	Yes
	FUN	-1/-1	ID=AN8077;description=Has domain(s) with predicted role in transmembrane transport and integral component of membrane localization;ebi_biotype=protein_coding	AN8077	-5.25253	3.05e-98	-1	-4.57603	7.33e-72	-1	NA	Yes	NA	NA	Yes	NA	Yes	Yes	Yes	Yes	Yes	Yes
Omit	FUN	NA/NA	ID=AN8121;Name=ad23;description=phosphoribosylformylglycinamidine synthase%2C putative;ebi_biotype=protein_coding	AN8121	-0.87956	4.92e-05	NA	-0.73022	0.00107594	NA	NA	NA	Yes	NA	NA	Yes	NA	NA	NA	NA	NA	NA
	FUN	-1/-1	ID=AN8122;description=Ortholog(s) have role in cellular response to drug%2C hexose transport%2C pathogenesis;ebi_biotype=protein_coding	AN8122	-6.13676	3.11e-224	-1	-5.85618	1.74e-200	-1	NA	NA	Yes	NA	NA	Yes	NA	NA	NA	NA	NA	NA
	FUN	-1/-1	ID=AN8125;description=Has domain(s) with predicted DNA binding%2C RNA polymerase II transcription factor activity%2C sequence-specific DNA binding%2C zinc ion binding activity and role in regulation of transcription%2C DNA-templated%2C transcription%2C DNA-templated;ebi_biotype=protein_coding	AN8125	-2.00545	5.84e-36	-1	-1.26287	1.33e-14	-1	NA	Yes	Yes	NA	Yes	Yes	Yes	Yes	Yes	Yes	Yes	Yes
	citA	-1/-1	ID=AN8275;Name=citA;description=citrate synthase%2C mitochondrial;ebi_biotype=protein_coding	AN8275	-1.97668	2.13e-16	-1	-1.59431	7.59e-11	-1	Yes	Yes	Yes	Yes	Yes	Yes	Yes	Yes	Yes	Yes	Yes	Yes
Omit	FUN	NA/NA	ID=AN8276;description=Ortholog(s) have mRNA binding%2C protein domain specific binding%2C transcription regulatory region RNA binding activity;ebi_biotype=protein_coding	AN8276	-0.760045	9.55e-06	NA	-0.531285	0.00300397	NA	Yes	Yes	Yes	Yes	Yes	Yes	Yes	Yes	Yes	Yes	Yes	Yes
	FUN	-1/NA	ID=AN8279;description=Ortholog of S. cerevisiae Can1p which has arginine transmembrane transporter activity;ebi_biotype=protein_coding	AN8279	-1.23412	6.29e-05	-1	-0.764168	0.0188867	NA	Yes	Yes	Yes	Yes	Yes	Yes	NA	NA	NA	NA	NA	NA
	FUN	-1/-1	ID=AN8339;description=Transcript induced by light in in developmentally competent mycelia;ebi_biotype=protein_coding	AN8339	-6.40897	7.75e-217	-1	-6.1376	1.9e-197	-1	Yes	Yes	Yes	Yes	Yes	Yes	Yes	Yes	Yes	Yes	Yes	Yes
	FUN	-1/-1	ID=AN8398;description=oxidoreductase%2C putative;ebi_biotype=protein_coding	AN8398	-10.1653	5.07e-137	-1	-9.64115	2.1e-110	-1	NA	Yes	NA	NA	Yes	NA	NA	NA	NA	Yes	Yes	Yes
	artB	1/1	ID=AN8489;Name=atrB;description=ABC multidrug transporter;ebi_biotype=protein_coding	AN8489	1.48557	0.000262408	1	3.274	2e-16	1	NA	NA	NA	NA	Yes	NA	NA	NA	NA	NA	NA	Yes	AtrB	fungicides (Carbendazim, Cyprodinil, Fludioxonil, Kresoxim methyl, Prochloraz - deletion and overexpression strains), negative role in some fungicide tolerances (Ferbam, Thiram, Chlorothalonil, Phleomycin - overexpression strains)	GO:0035690 (cellular response to drug), GO:1990961 (xenobiotic detoxification by transmembrane export across the plasma membrane)	vegetative tissue (deletion and overexpression strains, as indicated)	Putative plasma membrane ATP-binding cassette (ABC) transporter with a predicted role in multidrug resistance; transcript induced by the fungicide imazalil, by camptothecin and by farnesol
	FUN	-1/-1	ID=AN8495;description=Ortholog(s) have endoplasmic reticulum localization;ebi_biotype=protein_coding	AN8495	-2.00967	4.17e-21	-1	-2.29871	4.43e-27	-1	NA	NA	NA	NA	Yes	NA	NA	NA	NA	NA	NA	NA
	FUN	-1/-1	ID=AN8553;description=Putative catalase with a predicted role in gluconic acid and gluconate metabolism;ebi_biotype=protein_coding	AN8553	-8.53598	0	-1	-7.97794	0	-1	NA	NA	Yes	NA	NA	Yes	NA	NA	NA	NA	NA	NA
	FUN	NA/NA	ID=AN8590;description=Has domain(s) with predicted DNA binding%2C RNA polymerase II transcription factor activity%2C sequence-specific DNA binding%2C zinc ion binding activity and role in regulation of transcription%2C DNA-templated%2C transcription%2C DNA-templated;ebi_biotype=protein_coding	AN8590	0.498266	0.0135122	NA	-0.0989342	0.67588	NA	NA	NA	NA	Yes	Yes	Yes	NA	NA	NA	NA	NA	NA
	FUN	-1/-1	ID=AN8591;description=Has domain(s) with predicted calcium ion binding activity;ebi_biotype=protein_coding	AN8591	-6.12656	1.33e-41	-1	-4.34902	2.18e-21	-1	Yes	Yes	Yes	Yes	Yes	Yes	Yes	Yes	Yes	Yes	Yes	Yes
	FUN	-1/-1	ID=AN8628;description=Has domain(s) with predicted oxidoreductase activity%2C transferase activity%2C transferring acyl groups other than amino-acyl groups%2C zinc ion binding activity and role in oxidation-reduction process;ebi_biotype=protein_coding	AN8628	-8.23043	5.99e-256	-1	-8.48095	4.6e-278	-1	Yes	NA	Yes	Yes	NA	Yes	Yes	Yes	Yes	Yes	Yes	Yes
	FUN	-1/-1	ID=AN8636;description=Has domain(s) with predicted DNA binding%2C RNA polymerase II transcription factor activity%2C sequence-specific DNA binding%2C zinc ion binding activity and role in regulation of transcription%2C DNA-templated%2C transcription%2C DNA-templated;ebi_biotype=protein_coding	AN8636	-3.51	9.05e-11	-1	-2.18704	0.00010748	-1	Yes	Yes	Yes	Yes	Yes	Yes	Yes	Yes	Yes	Yes	Yes	Yes
	catA	-1/-1	ID=AN8637;Name=catA;description=Conidia-specific catalase;ebi_biotype=protein_coding	AN8637	-11.0244	2.2e-104	-1	-10.4224	1.03e-93	-1	Yes	Yes	Yes	Yes	Yes	Yes	Yes	Yes	Yes	Yes	Yes	Yes	catA	oxidative stress (H2O2)	GO:0006979 (response to oxidative stress), GO:0042744 (hydrogen peroxide catabolic process)	conidiospores	Conidia-specific catalase; predicted role in gluconic acid and gluconate metabolism
	cetJ	-1/-1	ID=AN8638;Name=cetJ;description=Hemerythrin domain-containing protein;ebi_biotype=protein_coding	AN8638	-12.3792	1.45e-134	-1	-11.1335	1.69e-114	-1	Yes	Yes	Yes	Yes	Yes	Yes	Yes	Yes	Yes	Yes	Yes	Yes
	FUN	-1/-1	ID=AN8639;description=Putative alpha%2Calpha-trehalose-phosphate synthase (UDP-forming) with a predicted role in trehalose biosynthesis;ebi_biotype=protein_coding	AN8639	-6.77656	2.86e-137	-1	-6.32638	2.6e-118	-1	Yes	Yes	Yes	Yes	Yes	Yes	NA	NA	NA	Yes	Yes	Yes
	conF	-1/-1	ID=AN8640;Name=conF;description=Conidiation protein Con-6%2C putative;ebi_biotype=protein_coding	AN8640	-11.1785	1.29e-108	-1	-10.2989	8.31e-95	-1	Yes	Yes	Yes	Yes	Yes	Yes	Yes	Yes	Yes	Yes	Yes	Yes	ConF	negative function in desiccation tolerance (in ΔconF ΔconJ ΔcffA triple mutant)	GO:0071470 (cellular response to osmotic stress)	conidiospoes (in ΔconF ΔconJ ΔcffA triple mutant)	Ortholog of N. crassa conF, light-induced transcript expressed during conidiation in N. crassa; double conF conJ deletion results in increased cellular glycerol or erythritol leading to delayed germination and desiccation resistance
	FUN	-1/-1	ID=AN8641;description=Transcript induced by light in in developmentally competent mycelia;ebi_biotype=protein_coding	AN8641	-8.54216	4.65e-214	-1	-7.86407	8.13e-173	-1	Yes	Yes	Yes	Yes	Yes	Yes	Yes	Yes	Yes	Yes	Yes	Yes
	FUN	-1/-1	ID=AN8642;description=Has domain(s) with predicted oxidoreductase activity;ebi_biotype=protein_coding	AN8642	-6.94159	2.47e-86	-1	-7.43614	2.43e-92	-1	NA	NA	Yes	Yes	Yes	Yes	NA	Yes	NA	Yes	Yes	Yes
	AtfB	-1/-1	ID=AN8643;description=Ortholog(s) have role in cellular response to heat%2C cellular response to hydrogen peroxide;ebi_biotype=protein_coding	AN8643	-3.4279	4.77e-28	-1	-3.89069	1.29e-35	-1	Yes	Yes	Yes	Yes	Yes	Yes	NA	NA	NA	NA	NA	NA	AtfB	positive to osmotioc stress (NaCl) but negative under sorbitol exposure, heat (50 oC) stress (conidiospores)	GO:0071470 (cellular response to osmotic stress), GO:0034605 (cellular response to heat)	vegetative tissue and conidiospores (heat)	Ortholog(s) have role in cellular response to heat, cellular response to hydrogen peroxide
	FUN	-1/-1	ID=AN8714;description=protein of unknown function;ebi_biotype=protein_coding	AN8714	-5.63033	2.19e-139	-1	-5.1015	2.47e-113	-1	Yes	Yes	Yes	Yes	Yes	Yes	NA	NA	NA	NA	NA	NA
	cbp4	NA/NA	ID=AN8766;Name=cbp4;description=Ortholog of A. fumigatus Af293 : Afu6g02930%2C Aspergillus wentii : Aspwe1_0035873%2C Aspergillus sydowii : Aspsy1_0092082 and Aspergillus terreus NIH2624 : ATET_07157;ebi_biotype=protein_coding	AN8766	-0.0627059	0.87886	NA	-0.202439	0.554629	NA	Yes	NA	Yes	Yes	NA	Yes	Yes	Yes	Yes	Yes	Yes	Yes
	FUN	-1/-1	ID=AN8774;description=Transcript induced in response to calcium dichloride in a CrzA-dependent manner;ebi_biotype=protein_coding	AN8774	-1.43783	4.59e-08	-1	-1.57755	3.45e-09	-1	Yes	Yes	Yes	Yes	Yes	Yes	Yes	Yes	Yes	Yes	Yes	Yes
	FUN	NA/NA	ID=AN8791;description=Ortholog(s) have role in cellular iron ion homeostasis and mitochondrion localization;ebi_biotype=protein_coding	AN8791	-0.836959	8.08e-06	NA	-0.751297	8.65e-05	NA	Yes	NA	NA	Yes	NA	NA	Yes	Yes	Yes	Yes	Yes	Yes
	FUN	NA/-1	ID=AN8812;description=Has domain(s) with predicted ATP binding%2C ATPase activity%2C nucleoside-triphosphatase activity%2C nucleotide binding activity;ebi_biotype=protein_coding	AN8812	-0.828835	0.0794143	NA	-1.99827	1.08e-05	-1	Yes	Yes	Yes	Yes	Yes	Yes	NA	NA	NA	NA	NA	Yes
	FUN	-1/-1	ID=AN8815;description=Putative isoflavone reductase family protein;ebi_biotype=protein_coding	AN8815	-2.43863	5e-33	-1	-1.76916	1.11e-17	-1	Yes	Yes	Yes	Yes	Yes	Yes	Yes	Yes	Yes	Yes	Yes	Yes
	FUN	NA/NA	ID=AN8817;description=Ortholog of A. fumigatus Af293 : Afu5g09420%2C A. niger CBS 513.88 : An15g02370%2C A. oryzae RIB40 : AO090020000561%2C Aspergillus wentii : Aspwe1_0099437 and Aspergillus sydowii : Aspsy1_0159282;ebi_biotype=protein_coding	AN8817	0.127115	0.608215	NA	0.147679	0.547309	NA	NA	Yes	NA	NA	Yes	NA	Yes	Yes	Yes	Yes	Yes	Yes
	FUN	-1/-1	ID=AN8990;description=Ortholog of A. fumigatus Af293 : Afu8g00840%2C A. oryzae RIB40 : AO090023000465%2C Neosartorya fischeri NRRL 181 : NFIA_094290 and Aspergillus wentii : Aspwe1_0046447%2C Aspwe1_0100493;ebi_biotype=protein_coding	AN8990	-1.05544	0.00335982	-1	-2.25434	1.6e-10	-1	Yes	Yes	Yes	Yes	Yes	Yes	NA	NA	NA	NA	NA	NA
	FUN	-1/-1	ID=AN9002;description=Predicted monooxygenase;ebi_biotype=protein_coding	AN9002	-12.0079	3.56e-123	-1	-10.7961	3.79e-114	-1	Yes	Yes	Yes	Yes	Yes	Yes	NA	NA	NA	NA	NA	NA
	FUN	-1/-1	ID=AN9038;description=Has domain(s) with predicted role in Mo-molybdopterin cofactor biosynthetic process%2C molybdopterin cofactor biosynthetic process;ebi_biotype=protein_coding	AN9038	-12.1353	2.33e-72	-1	-9.74021	6.1e-79	-1	Yes	Yes	Yes	Yes	Yes	Yes	Yes	Yes	Yes	Yes	Yes	Yes
	hk-8-7	NA, -1	ID=AN9048;Name=hk-8-7;description=Putative histidine-containing phosphotransfer protein;ebi_biotype=protein_coding	AN9048	-0.727503	0.0189713	NA	-1.01317	0.00120097	-1	NA	Yes	Yes	Yes	Yes	Yes	NA	NA	NA	Yes	Yes	Yes
	FUN	NA/NA	ID=AN9100;description=Ortholog of A. fumigatus Af293 : Afu7g02100%2C A. niger CBS 513.88 : An12g00570%2C A. oryzae RIB40 : AO090038000587%2C Aspergillus wentii : Aspwe1_0112810 and Aspergillus sydowii : Aspsy1_0035583;ebi_biotype=protein_coding	AN9100	-0.155676	0.394777	NA	-0.242894	0.174141	NA	NA	Yes	NA	NA	Yes	NA	NA	NA	NA	NA	NA	NA
	aifA	-1/-1	ID=AN9103;Name=aifA;description=Putative apoptosis-inducing factor (AIF)-like mitochondrial oxidoreductase;ebi_biotype=protein_coding	AN9103	-3.35883	8.44e-44	-1	-3.09451	2.93e-37	-1	Yes	NA	NA	Yes	NA	NA	Yes	Yes	Yes	Yes	Yes	Yes	AifA	oxidative stress (menadione, induced by H2O2, paraquat, menadione), farnesol stress	GO:0034599 (cellular response to oxidative stress), GO:0045454 (cell redox homeostasis), GO:0055114 (oxidation-reduction process), GO:0097308 (cellular response to farnesol)	germlings, vegetative tissue	Putative apoptosis-inducing factor (AIF)-like mitochondrial oxidoreductase; mutants display decreased survival in the presence of farnesol or menadione, decreased electron transport; expression upregulated after exposure to farnesol (
	FUN	-1/-1	ID=AN9131;description=Has domain(s) with predicted catalytic activity;ebi_biotype=protein_coding	AN9131	-2.84053	6.62e-11	-1	-2.37015	1.18e-07	-1	Yes	Yes	Yes	Yes	Yes	Yes	Yes	Yes	Yes	Yes	Yes	Yes
	FUN	-1/-1	ID=AN9163;description=Ortholog of A. fumigatus Af293 : Afu8g07190%2C A. niger CBS 513.88 : An14g07150%2C A. oryzae RIB40 : AO090138000059%2C Aspergillus wentii : Aspwe1_0078799 and Aspergillus sydowii : Aspsy1_0061494;ebi_biotype=protein_coding	AN9163	-9.03036	5.62e-237	-1	-7.58351	6.44e-177	-1	Yes	Yes	NA	Yes	Yes	NA	Yes	Yes	Yes	Yes	Yes	Yes
	FUN	NA/NA	ID=AN9167;description=Ortholog of A. fumigatus Af293 : Afu3g01090%2C Neosartorya fischeri NRRL 181 : NFIA_001950%2C Aspergillus wentii : Aspwe1_0028617 and Aspergillus fumigatus A1163 : AFUB_047320;ebi_biotype=protein_coding	AN9167	0.305144	0.169831	NA	-0.0155771	0.956162	NA	Yes	Yes	Yes	Yes	Yes	Yes	NA	NA	NA	NA	NA	NA
	FUN	-1/-1	ID=AN9168;description=Ortholog(s) have solute:proton symporter activity%2C role in glycerol transport%2C transmembrane transport and plasma membrane localization;ebi_biotype=protein_coding	AN9168	-3.08758	5.39e-25	-1	-1.48288	1.94e-06	-1	Yes	Yes	Yes	Yes	Yes	Yes	NA	NA	NA	NA	NA	NA
	FUN	-1/-1	ID=AN9180;description=Putative transketolase;ebi_biotype=protein_coding	AN9180	-12.6634	5.9e-118	-1	-10.3524	4.65e-92	-1	Yes	Yes	Yes	Yes	Yes	Yes	Yes	Yes	Yes	Yes	Yes	Yes
	FUN	-1/NA	ID=AN9192;description=Ortholog of A. fumigatus Af293 : Afu3g03910%2C A. niger CBS 513.88 : An13g01790%2C A. oryzae RIB40 : AO090038000138%2C Neosartorya fischeri NRRL 181 : NFIA_006190 and Aspergillus kawachii : Aspka1_0177086;ebi_biotype=protein_coding	AN9192	-1.49994	1.53e-11	-1	-0.834511	0.000347137	NA	Yes	Yes	Yes	Yes	Yes	Yes	NA	NA	NA	NA	NA	NA
Omit	Ilmj	NA/NA	ID=AN9193;Name=llmJ;description=Putative LaeA-like methyltransferase;ebi_biotype=protein_coding	AN9193	-0.80681	0.0744149	NA	-0.0275227	0.961086	NA	NA	NA	NA	Yes	Yes	Yes	NA	NA	NA	NA	NA	NA
	ccgA	-1/-1	ID=AN9285;Name=ccgA;description=Glucose-repressible protein Grg1%2C putative;ebi_biotype=protein_coding	AN9285	-9.09051	5.2e-148	-1	-7.38324	1.32e-98	-1	Yes	Yes	Yes	Yes	Yes	Yes	Yes	Yes	Yes	Yes	Yes	Yes
	FUN	-1/-1	ID=AN9369;description=Has domain(s) with predicted catalytic activity;ebi_biotype=protein_coding	AN9369	-4.46207	2.57e-56	-1	-4.14525	4.72e-48	-1	Yes	Yes	Yes	Yes	Yes	Yes	NA	NA	NA	NA	NA	NA
	didB	NA/NA	ID=AN9396;Name=didB;description=Vacuolar protein-sorting-associated protein 46%2C putative;ebi_biotype=protein_coding	AN9396	-0.502651	0.00341812	NA	-0.521824	0.00305434	NA	Yes	NA	Yes	Yes	NA	Yes	NA	NA	Yes	NA	NA	Yes	DidB	alkaline pH (~8.0)	GO:0032511 (late endosome to vacuole transport via multivesicular body sorting pathway), GO:0015031 (protein transport), GO:0071469 (cellular response to alkaline pH)	vegetative tissue	Protein involved in the vacuolar protein sorting via the multivesicular body pathway
	FUN	-1/-1	ID=AN9483;description=Ortholog of A. nidulans FGSC A4 : AN6861/phbB%2C A. fumigatus Af293 : Afu3g00670%2C Afu5g13060%2C Afu8g01120 and A. niger CBS 513.88 : An03g01130%2C An07g06330%2C An07g00905;ebi_biotype=protein_coding	AN9483	-4.14399	1.12e-46	-1	-2.77738	1.12e-21	-1	Yes	NA	NA	Yes	NA	NA	Yes	Yes	Yes	Yes	Yes	Yes
	FUN	NA/NA	ID=AN9500;description=Has domain(s) with predicted protein kinase binding activity and role in regulation of cyclin-dependent protein serine/threonine kinase activity;ebi_biotype=protein_coding	AN9500	0.742286	0.00176005	NA	0.0736132	0.803964	NA	NA	NA	NA	NA	NA	Yes	NA	NA	NA	NA	NA	NA

## Sheet: Results after Omission + BSs
Table S3. A. nidulans genes with AtfA-bound promoters - Sheet 2
(After deleting "Omit" genes and adding ChIP-seq peak and AtfA binding motif positions)
Color code
			AtfA binding in both unstressed and MSB stressed cultures									value to be highlighted				gene	stress protein gene
																gene	not stress protein gene
			AtfA binding in unstressed cultures									value to be highlighted
																	2 neighboring genes under AtfA control
			AtfA binding in MSB stressed cultures									value to be highlighted					>2 neighboring genes under AtfA control
																	8 neighboring genes under AtfA control (AN8636-AN8643)
			Additional information found in literature									AN ID
		# - Expression Summary: Untr (2d) and/or Untr (3d) / MSB-tr (3d); gene expression changes: -1, down-regulated in the ΔatfA mutant, 1, up-regulated in the ΔatfA mutant, NA, no change in gene expression
		§ - Annotation is based on the FungiDB database (FungiDB-68_AnidulansFGSCA4.gff)
		† - ChIP-seq peaks were confirmed when their centers overlapped with either the - 500 bp upstream region of TSS or the - 1000 ― +50 bp region relative to the TSS.
		‡ - Center of the consensus AtfA binding motif (9 bp) was positioned to the - 500 bp ― TSS or to the - 1000 ― +50 bp (relative to the TSS) regions.
Notes	Gene names	Expr. Sum.#	Position of ChIP-seq peaks (-500 ― TSS)†			Position of ChIP-seq peaks (-1000 ― +50 TSS)†			Position of AtfA binding motifs (-500 ― TSS)‡			Position of AtfA binding motifs (-1000 ― +50 TSS)‡			Annotation§	Locus ID	Expression data of ΔatfA vs. wt conidia, unstressed (Kocsis et al. 2023)			Expression data of ΔatfA vs. wt conidia, MSB-treated (Kocsis et al. 2023)			Annotation based on the Aspergillus nidulans Stress Protein Database (Supplementary File S1)
			Untr (2d)	Untr (3d)	MSB-tr (3d)	Untr (2d)	Untr (3d)	MSB-tr (3d)	Untr (2d)	Untr (3d)	MSB-tr (3d)	Untr (2d)	Untr (3d)	MSB-tr (3d)	Protein characterization		Log2(expr. changes)	Adjusted p-value	Direction of significant changes	Log2(expr. changes)	Adjusted p-value	Direction of significant changes	Protein	Stress	GO term	Development	Function
	FUN	-1/-1	140, 180	110, 130	130, 150	140, 180	110, 130	130, 150	68, 146, 155	155, 156	68, 146, 155	68, 146, 155	155, 156	68, 146, 155	ID=AN0045;description=Transcript induced by light in developmentally competent mycelia;ebi_biotype=protein_coding	AN0045	-8.80555	3.16e-223	-1	-8.20995	5.93e-194	-1
	artA	NA/NA	194	214	214	194	214	214	NA	NA	NA	NA	NA	NA	ID=AN0056;Name=artA;description=Arrestin-like protein;ebi_biotype=protein_coding	AN0056	0.522165	0.195163	NA	0.488253	0.243182	NA	AN0056/ArtA	8-azaguanine	GO:0016567 (protein ubiquitination), GO:0002092 (positive regulation of receptor internalization), GO:0035690 (cellular response to drug)	vegetative tissue	Arrestin-like protein; involved in UapA ubiquitination, endocytosis and vacuolar turnover; HulA-dependent ubiquitination at Lys-343 is critical for function
	ppsA	NA/NA	NA	NA	970	1095	1165, 1424	1165, 1454	NA	NA	NA	NA	NA	NA	ID=AN0129;Name=ppsA;description=Putative dual-specificity protein tyrosine/serine/threonine phosphatase;ebi_biotype=protein_coding	AN0129	0.660241	0.00836456	NA	-0.140963	0.634763	NA	PpsA	negative role in 2-deoxy-D-glucose tolerance (on casein)	GO:1904359 (regulation of spore germination), GO:0009267 (cellular response to starvation)	vegetative tissue (conidiospores inoculated either before or after germination)	Putative dual-specificity protein tyrosine/serine/threonine phosphatase
	FUN	-1/-1	413	NA	NA	413	NA	NA	272	272	NA	272	272	NA	ID=AN0168;description=Ortholog of A. fumigatus Af293 : Afu5g11330%2C A. niger CBS 513.88 : An01g02510%2C A. oryzae RIB40 : AO090026000707%2C Aspergillus wentii : Aspwe1_0075145 and Aspergillus sydowii : Aspsy1_0027709;ebi_biotype=protein_coding	AN0168	-1.17639	9.17e-11	-1	-1.609	7.09e-19	-1
	trxA	-1/NA	142, 152	82, 102	142, 152	142, 152	82, 102	142, 152	NA	157	157	NA	157	157	ID=AN0170;Name=trxA;description=thioredoxin;ebi_biotype=protein_coding	AN0170	-1.30522	5.41e-21	-1	-0.868218	1.11e-09	NA	TrxA	oxidative stress (H2O2), recombinant proteins TrxA and TrxR, expressed in E. coli, were able to reduce insulin and oxidized glutathione in an NADPH-dependent manner	GO:0034599 (cellular response to oxidative stress), GO:0006979 (response to oxidative stress), GO:0070301 (cellular response to hydrogen peroxide), GO:0042744 (hydrogen peroxide catabolic process), GO:0034614 (cellular response to reactive oxygen species)	vegetative tissue	Thioredoxin; predicted role in cell redox homeostasis; required for conidiation; expression upregulated after exposure to farnesol
	FUN	-1/-1	-68, -58	-108, -38	NA	-68, -58	-108, -38	NA	NA	NA	NA	NA	NA	NA	ID=AN0183;description=Putative molybdopterin binding domain protein;ebi_biotype=protein_coding	AN0183	-1.51962	7.62e-41	-1	-1.28574	1.72e-29	-1
	FUN	-1/NA	NA	NA	NA	NA	-194	NA	NA	393	NA	632	393	NA	ID=AN0213;description=Ortholog of A. fumigatus Af293 : Afu5g10950%2C A. niger CBS 513.88 : An14g02320%2C A. oryzae RIB40 : AO090010000435%2C Aspergillus wentii : Aspwe1_0440942 and Aspergillus sydowii : Aspsy1_0085799;ebi_biotype=protein_coding	AN0213	-1.40373	2.08e-13	-1	-0.838966	2.57e-05	NA
	sodA	-1/NA	142	NA	162, 182	142	NA	162, 182	NA	NA	NA	NA	NA	987	ID=AN0241;Name=sodA;description=Cu/Zn-superoxide dismutase;ebi_biotype=protein_coding	AN0241	-1.69553	4.38e-28	-1	-0.686859	2.3e-05	NA	SodA	oxidative stress (menadione)	GO:0034599 (cellular response to oxidative stress)	vegetative tissue	Cu/Zn-superoxide dismutase
	flbD	1/NA	356	NA	NA	356	NA	NA	NA	NA	NA	NA	NA	NA	ID=AN0279;Name=flbD;description=Developmental regulator flbD;ebi_biotype=protein_coding	AN0279	1.02647	6.66e-06	1	0.147714	0.590175	NA
	FUN	-1/-1	202, 232	212, 272	242, 292	202, 232	212, 272	242, 292	375, 376	375, 376	375, 376	375, 376	375, 376	375, 376	ID=AN0285;description=Putative 6-phosphogluconolactonase with a predicted role in gluconic acid and gluconate metabolism;ebi_biotype=protein_coding	AN0285	-2.67034	2.45e-60	-1	-3.01921	1.12e-76	-1
	FUN	NA/NA	NA	NA	NA	850, 860	820, 870	820, 860	NA	NA	NA	950	950, 951	NA	ID=AN0288;description=Ortholog of A. fumigatus Af293 : Afu1g03000%2C Neosartorya fischeri NRRL 181 : NFIA_021630%2C Aspergillus wentii : Aspwe1_0169599 and Aspergillus versicolor : Aspve1_0231328;ebi_biotype=protein_coding	AN0288	0.499605	0.13713	NA	-0.27412	0.464751	NA
	ppe1	-1/-1	42, 52	22, 32	52, 72	42, 52	22, 32	52, 72	69, 70	69, 70	69, 70	69, 70	69, 70	69, 70	ID=AN0293;Name=ppe1;description=Ortholog(s) have carboxylic ester hydrolase activity%2C structural constituent of ribosome activity%2C role in C-terminal protein demethylation and cytosol%2C mitochondrial small ribosomal subunit%2C nucleus localization;ebi_biotype=protein_coding	AN0293	-1.99984	7.95e-23	-1	-1.00247	2.36e-06	-1
	FUN	-1/-1	73, 83	93, 103	53, 73	73, 83	93, 103	53, 73	55, 56	55, 56	55, 56	55, 56	55, 56	55, 56	ID=AN0294;description=Ortholog(s) have cytoplasm localization;ebi_biotype=protein_coding	AN0294	-4.07361	1.78e-46	-1	-2.59443	3.48e-19	-1
	FUN	-1/-1	419, 429	399, 469	409, 419	419, 429	399, 469	409, 419	353, 462, 463	353, 462, 463	353, 462, 463	353, 462, 463	353, 462, 463	353, 462, 463	ID=AN0313;description=Has domain(s) with predicted hydrolase activity and role in metabolic process;ebi_biotype=protein_coding	AN0313	-1.35049	4.25e-09	-1	-1.28787	5.11e-08	-1
	FUN	-1/-1	104, 114	64, 134	114, 124	104, 114	64, 134	114, 124	70, 71, 180	70, 71, 180	70, 71, 180	70, 71, 180	70, 71, 180	70, 71, 180	ID=AN0314;description=Putative aspartyl-tRNA synthetase with a predicted role in tRNA aminoacylation;ebi_biotype=protein_coding	AN0314	-3.07373	3.29e-30	-1	-2.20218	8.96e-16	-1
	velB	NA/NA	576, 616	576, 636	656, 666	576, 616	576, 636	656, 666	NA	NA	NA	689, 690	689, 690	689, 690	ID=AN0363;Name=velB;description=Component of the velvet complex composed of VelB%2C VeA%2C and LaeA that coordinates development and secondary metabolism in response to light;ebi_biotype=protein_coding	AN0363	-0.0214468	0.927982	NA	-0.0196224	0.922917	NA	VelB	oxidative stress (H2O2), UV light	GO:0071482 (cellular response to light stimulus), GO:0070301 (cellular response to hydrogen peroxide), GO:0034644 (cellular response to UV)	conidiospores	Component of the velvet complex composed of VelB, VeA, and LaeA that coordinates development and secondary metabolism in response to light
	cryA	-1/-1	64	104, 124	NA	64	104, 124	NA	76, 77	76, 77	76, 77	76, 77	76, 77	76, 77	ID=AN0387;Name=cryA;description=deoxyribodipyrimidine photo-lyase;ebi_biotype=protein_coding	AN0387	-2.16207	2.05e-12	-1	-2.73753	7.41e-19	-1	CryA	UV light (cryA expressed in E. coli increased the UV tolerance of bacteria, overexpression of cryA improved the UV tolerance of the ΔuvsB mutant)	GO:0071492 (cellular response to UV-A), GO:0071483 (cellular response to blue light), GO:0000719 (photoreactive repair)	vegetative tissue (ΔuvsB mutant germlings overexpressing cryA and cryA expressing E. coli cells)	Cryptochrome, nuclearly-localized protein that senses UVA and blue light and represses sexual development by regulating other regulators such as VeA, NsdD, and RosA; member of the class I cyclobutane pyrimidine dimer (CPD) photolyase family
	FUN	-1/-1	NA	NA	NA	NA	1185	NA	NA	NA	NA	NA	NA	NA	ID=AN0396;description=Has domain(s) with predicted protein dimerization activity;ebi_biotype=protein_coding	AN0396	-4.86234	1.97e-15	-1	-4.26252	1.24e-11	-1
	FUN	-1/-1	120, 130	-50, 130	110, 140	120, 130	-50, 130	110, 140	84, 85, 107	84, 85, 107	84, 85	84, 85, 107	84, 85, 107	84, 85	ID=AN0400;description=Ortholog of A. fumigatus Af293 : Afu4g09610%2C A. niger CBS 513.88 : An04g07500%2C A. oryzae RIB40 : AO090003001281%2C Neosartorya fischeri NRRL 181 : NFIA_106400 and Aspergillus wentii : Aspwe1_0022929;ebi_biotype=protein_coding	AN0400	-11.7788	1.18e-94	-1	-11.0352	5.69e-91	-1
	FUN	NA/NA	NA	NA	297	NA	NA	297	NA	NA	NA	NA	NA	NA	ID=AN0412;description=protein of unknown function;ebi_biotype=protein_coding	AN0412	0.520177	0.0232139	NA	-0.774788	0.000680427	NA
	mcr1	-1/NA	99	69, 119	109, 119	99	69, 119	109, 119	90	90	90	90	90	90	ID=AN0432;Name=mcr1;description=Ortholog(s) have cytochrome-b5 reductase activity%2C acting on NAD(P)H activity and role in cellular response to oxidative stress%2C ergosterol biosynthetic process;ebi_biotype=protein_coding	AN0432	-1.47844	3.88e-09	-1	-0.756305	0.00436051	NA
	FUN	1/NA	501	NA	NA	501	NA	NA	NA	NA	NA	NA	NA	NA	ID=AN0440;description=Subunit of the SAGA transcriptional regulatory complex;ebi_biotype=protein_coding	AN0440	1.30327	3.82e-12	1	0.439901	0.0278916	NA
	FUN	-1/-1	NA	NA	NA	-198	NA	NA	NA	NA	NA	NA	NA	NA	ID=AN0454;description=Ortholog of A. fumigatus Af293 : Afu1g04440%2C A. niger CBS 513.88 : An01g03310%2C A. oryzae RIB40 : AO090003000907%2C Aspergillus wentii : Aspwe1_0150842 and Aspergillus sydowii : Aspsy1_0086117;ebi_biotype=protein_coding	AN0454	-1.26307	4.56e-14	-1	-1.18147	3.88e-12	-1
	vcxA	-1/-1	417, 667	107, 627, 637	117, 417, 617	417, 667	107, 627, 637	117, 417, 617	113	113	113	113, 678, 679	113, 678, 679	113, 678, 679	ID=AN0471;Name=vcxA;description=Putative vacuolar H+/Ca2+ exchanger;ebi_biotype=protein_coding	AN0471	-1.73348	1.62e-21	-1	-1.35039	3.18e-13	-1
	FUN	-1/-1	56	56	NA	56	56	NA	46, 47	46, 47	46, 47	46, 47	46, 47	46, 47	ID=AN0483;description=Ortholog of Neosartorya fischeri NRRL 181 : NFIA_058180%2C Aspergillus versicolor : Aspve1_0158177%2C Aspergillus clavatus NRRL 1 : ACLA_085420 and Aspergillus zonatus : Aspzo1_0018005;ebi_biotype=protein_coding	AN0483	-8.81615	4.8e-71	-1	-8.49132	2.41e-57	-1
	FUN	-1/-1	60	NA	NA	60	NA	NA	NA	NA	NA	NA	NA	NA	ID=AN0573;description=Has domain(s) with predicted intracellular localization;ebi_biotype=protein_coding	AN0573	-1.1665	1.04e-11	-1	-1.49653	2.67e-18	-1
	FUN	-1/-1	395, 405	425	375, 395	395, 405	425	375, 395	350, 351	351, 502	351	350, 351	351, 502	351	ID=AN0600;description=protein of unknown function;ebi_biotype=protein_coding	AN0600	-2.52881	1.33e-20	-1	-2.14983	6.79e-15	-1
	FUN	-1/NA	355	335	NA	355	335	NA	NA	NA	NA	NA	NA	NA	ID=AN0602;description=protein of unknown function;ebi_biotype=protein_coding	AN0602	-1.33509	0.000944089	-1	-0.843109	0.0486375	NA
	FUN	-1/-1	-114	-94	NA	-114	-94	NA	NA	NA	NA	NA	NA	NA	ID=AN0604;description=endonuclease%2C putative;ebi_biotype=protein_coding	AN0604	-2.30888	3.03e-13	-1	-2.72387	8.05e-18	-1
	FUN	NA/NA	NA	NA	NA	858	778, 798	798, 838	NA	NA	NA	NA	NA	NA	ID=AN0627;description=Putative FYVE domain-containing protein;ebi_biotype=protein_coding	AN0627	-0.454336	0.00517921	NA	-0.986593	6.19e-10	NA
	FUN	-1/-1	108, 178	138, 168	118, 168	108, 178	138, 168	118, 168	114	114, 115, 214	114	114	114, 115, 214	114	ID=AN0635;description=Ortholog(s) have intracellular localization;ebi_biotype=protein_coding	AN0635	-11.4545	2.64e-119	-1	-10.2881	1.54e-107	-1
	plcA	NA/-1	NA	NA	NA	771	NA	NA	NA	NA	NA	NA	NA	NA	ID=AN0664;Name=plcA;description=Putative 1-phosphatidylinositol-4%2C5-bisphosphate phosphodiesterase with a predicted role in phospholipid metabolism;ebi_biotype=protein_coding	AN0664	-0.895916	1.61e-05	NA	-1.74254	9.27e-18	-1
	FUN	-1/-1	NA	107	97, 107	NA	107	97, 107	125	125	125	125	125	125	ID=AN0691;description=Ortholog of A. fumigatus Af293 : Afu1g13530%2C A. niger CBS 513.88 : An08g06600%2C A. oryzae RIB40 : AO090012000522%2C Neosartorya fischeri NRRL 181 : NFIA_011970 and Aspergillus wentii : Aspwe1_0027806;ebi_biotype=protein_coding	AN0691	-7.32773	1.15e-133	-1	-7.40943	5.47e-133	-1
	FUN	-1/-1	79	59, 129	99, 129	79	59, 129	99, 129	86	NA	86	86	NA	86	ID=AN0693;description=Transcript induced by light in in developmentally competent mycelia;ebi_biotype=protein_coding	AN0693	-11.1983	1.89e-145	-1	-9.85244	3.3e-116	-1
	FUN	-1/-1	40, 80	50, 90	90, 110	40, 80, 1340	50, 90, 1390	90, 110, 1390	2, 3, 211	2, 3, 210, 211	2, 3, 211	2, 3, 211	2, 3, 210, 211	2, 3, 211	ID=AN0694;description=Ortholog(s) have intracellular localization;ebi_biotype=protein_coding	AN0694	-11.1477	7.73e-113	-1	-10.2471	4.71e-97	-1
	silG	-1/-1	-237, -187	-177, -114	-217, -197	-237, -187, 653, 853	-177, -114, 733	-217, -197, 723	46	46	NA	46	46	NA	ID=AN0709;Name=silG;description=Putative zinc-finger protein;ebi_biotype=protein_coding	AN0709	-1.38782	1.34e-06	-1	-2.1375	6.57e-14	-1
	amr1	NA/NA	293	NA	NA	293	NA	NA	NA	NA	NA	NA	NA	NA	ID=AN0732;Name=amr1;description=Putative transporter of the major facilitator superfamily (MFS);ebi_biotype=protein_coding	AN0732	-0.015186	0.976772	NA	-0.718027	0.0166918	NA
	H4.1	-1/NA	NA	185	NA	NA	185	NA	NA	NA	NA	NA	NA	NA	ID=AN0734;Name=H4.1;description=Histone H4.1%2C core histone protein;ebi_biotype=protein_coding	AN0734	-1.25576	0.000945968	-1	0.22285	0.62395	NA
	FUN	-1/-1	-109, -89	-129, -79	-69, -29	-109, -89	-129, -79	-69, -29	NA	NA	NA	-23, -22	-23, -22	-23, -22	ID=AN0742;description=Has domain(s) with predicted DNA binding%2C RNA polymerase II transcription factor activity%2C sequence-specific DNA binding%2C zinc ion binding activity and role in regulation of transcription%2C DNA-templated%2C transcription%2C DNA-templated;ebi_biotype=protein_coding	AN0742	-1.69158	1.69e-12	-1	-1.03438	3.36e-05	-1
	FUN	-1/-1	592	542, 552	582	592	542, 552	582	NA	NA	NA	579	578, 579	579	ID=AN0759;description=Ortholog of A. nidulans FGSC A4 : AN10907%2C A. fumigatus Af293 : Afu1g14190%2C Afu5g00975%2C A. niger CBS 513.88 : An01g12200 and A. oryzae RIB40 : AO090005000951;ebi_biotype=protein_coding	AN0759	-4.76293	1.95e-29	-1	-1.40096	0.0019659	-1
	FUN	-1/NA	NA	213	NA	NA	213	NA	241	241	241	241	241	241	ID=AN0806;description=Ortholog(s) have role in single-species biofilm formation on inanimate substrate and cytosol%2C nucleus localization;ebi_biotype=protein_coding	AN0806	-1.19377	1.35e-08	-1	-0.667751	0.00267477	NA
	FUN	1/NA	562, 602	652, 662	582, 652	562, 602	652, 662	582, 652	NA	NA	NA	557	557	717	ID=AN0833;description=Ortholog of A. fumigatus Af293 : Afu1g14930%2C A. oryzae RIB40 : AO090005001239%2C Aspergillus wentii : Aspwe1_0171773%2C Aspergillus sydowii : Aspsy1_0139633 and Aspergillus terreus NIH2624 : ATET_00857;ebi_biotype=protein_coding	AN0833	1.18641	2.76e-05	1	-0.0482184	0.898595	NA
	escD	NA/NA	612, 702	562, 612	622, 662	612, 702	562, 612	622, 662	NA	NA	NA	670	670, 671	670	ID=AN0859;description=protein of unknown function;ebi_biotype=protein_coding	AN0859	0.373589	0.0170703	NA	0.0678485	0.712885	NA
	FUN	NA/NA	687, 777	777	727, 767	687, 777	777, 827	727, 767	NA	NA	NA	719	718, 719	719	ID=AN0860;description=Ortholog of A. fumigatus Af293 : Afu1g15260%2C A. niger CBS 513.88 : An01g13370%2C A. oryzae RIB40 : AO090103000449%2C AO090005001207 and Aspergillus wentii : Aspwe1_0111296;ebi_biotype=protein_coding	AN0860	-0.706267	0.0061614	NA	-0.938322	0.000296	NA
	FUN	-1/-1	377, 387	347, 357	347	377, 387	347, 357	347	222	222	222	222	222	222	ID=AN0870;description=Putative transporter with a predicted role in small molecule transport;ebi_biotype=protein_coding	AN0870	-2.07148	1.21e-13	-1	-2.07779	1.62e-13	-1
	helA	-1/-1	NA	NA	NA	NA	611	621	NA	NA	NA	967	967	NA	ID=AN0894;Name=helA;description=Putative ATP-dependent RNA helicase;ebi_biotype=protein_coding	AN0894	-1.26155	1.95e-12	-1	-1.27667	1.48e-12	-1
	ptcD	-1/NA	567	267, 557	467, 617	567	267, 557	467, 617	308, 309	308, 309	308, 309	308, 309	308, 309	308, 309, 594	ID=AN0914;Name=ptcD;description=Putative serine/threonine phosphatase;ebi_biotype=protein_coding	AN0914	-1.67547	2.33e-33	-1	-0.847304	6.22e-09	NA	PtcD	negative role in 2-deoxy-D-glucose tolerance (on casein)	GO:1904359 (regulation of spore germination), GO:0009267 (cellular response to starvation)	vegetative tissue (conidiospores inoculated before or after germination)	Putative serine/threonine phosphatase
	FUN	-1/-1	571, 581	591	471, 571	571, 581	591	471, 571	NA	NA	NA	548	NA	548	ID=AN0930;description=Ortholog(s) have endoplasmic reticulum localization;ebi_biotype=protein_coding	AN0930	-2.19016	1.21e-26	-1	-2.04593	4.47e-23	-1
	pbsA	-1/-1	184	NA	184	184	NA	184	NA	NA	NA	NA	NA	NA	ID=AN0931;Name=pbsA;description=Mitogen activated protein kinase kinase (MAPKK) of the HOG signaling pathway that regulates osmotic stress response;ebi_biotype=protein_coding	AN0931	-2.0114	1.17e-25	-1	-1.91395	4.32e-23	-1	PbsA/PbsB	osmotic stress (NaCl, sorbitol)	GO:007147 (cellular hyperosmotic response), GO:0006972 (hyperosmotic response), GO:0000169 (activation of MAPK activity involved in osmosensory signaling pathway)	vegetative tissue	Mitogen activated protein kinase kinase (MAPKK) of the HOG signaling pathway that regulates osmotic stress response; mutants are sensitive to NaCl and 1.5 M sucrose
	FUN	-1/-1	92, 112	112, 122	102, 122	92, 112	112, 122	102, 122	10	10, 218	10	10	10, 218	10	ID=AN0950;description=Ortholog of Aspergillus versicolor : Aspve1_0036555 and Aspergillus sydowii : Aspsy1_0038433;ebi_biotype=protein_coding	AN0950	-10.3229	7.61e-208	-1	-9.11301	1.4e-163	-1
	FUN	-1/-1	268, 308	328, 348	308, 338	268, 308	328, 348	308, 338	NA	NA	NA	NA	NA	NA	ID=AN0981;description=Has domain(s) with predicted integral component of membrane localization;ebi_biotype=protein_coding	AN0981	-2.58631	5.27e-13	-1	-1.43678	0.000124172	-1
	lkh1	NA/NA	NA	NA	NA	846, 926	1036	886, 1046	NA	NA	NA	843	843	843	ID=AN0988;Name=lkh1;description=Dual specificity protein kinase%2C putative;ebi_biotype=protein_coding	AN0988	-0.690477	0.000230721	NA	-0.69796	0.000267175	NA
	FUN	-1/-1	144	134, 164	134, 144	144	134, 164	134, 144	NA	188	NA	NA	188	NA	ID=AN10025;description=Ortholog of A. fumigatus Af293 : Afu5g11280%2C A. niger CBS 513.88 : An01g02420%2C A. oryzae RIB40 : AO090026000715%2C Neosartorya fischeri NRRL 181 : NFIA_075990 and Aspergillus clavatus NRRL 1 : ACLA_014360;ebi_biotype=protein_coding	AN10025	-3.17971	3.38e-21	-1	-3.94772	8.72e-31	-1
	FUN	-1/-1	345	245	225	345	245	225	279	279	NA	279, 859	279, 859	NA	ID=AN10040;description=Ortholog of A. fumigatus Af293 : Afu5g09180%2C A. niger CBS 513.88 : An07g03930%2C A. oryzae RIB40 : AO090020000514%2C Aspergillus wentii : Aspwe1_0035291 and Aspergillus terreus NIH2624 : ATET_06551;ebi_biotype=protein_coding	AN10040	-10.0803	1.06e-300	-1	-9.5442	7.07e-282	-1
	FUN	NA/NA	NA	512	NA	NA	512, 672	NA	NA	NA	NA	618	618	618	ID=AN10050;description=Ortholog of Aspergillus brasiliensis : Aspbr1_0052939%2C Aspergillus glaucus : Aspgl1_0044536%2C Aspergillus versicolor : Aspve1_0120937 and Aspergillus clavatus NRRL 1 : ACLA_031440;ebi_biotype=protein_coding	AN10050	-0.130424	0.697307	NA	0.31377	0.309045	NA
	FUN	NA/NA	NA	NA	NA	NA	-156	754	NA	NA	NA	787	787	787	ID=AN10051;description=protein of unknown function;ebi_biotype=protein_coding	AN10051	0.0285128	0.972891	NA	0.623755	0.279246	NA
	FUN	-1/-1	452	NA	472	452	NA	472	449, 450	449, 450	449, 450	449, 450	449, 450	449, 450	ID=AN10057;description=Ortholog(s) have role in pathogenesis and cell surface%2C extracellular region localization;ebi_biotype=protein_coding	AN10057	-5.25074	2.38e-35	-1	-3.45815	1.8e-15	-1
	FUN	-1/-1	46	NA	NA	46	NA	NA	74, 75	75	75	74, 75, 995	75, 995	75, 995	ID=AN10060;description=Putative alpha-amylase;ebi_biotype=protein_coding	AN10060	-1.82483	2.93e-08	-1	-2.49759	2.95e-14	-1
	FUN	1/NA	NA	NA	NA	812	902, 952	NA	NA	NA	NA	857	857	857	ID=AN10099;description=Has domain(s) with predicted FMN binding%2C oxidoreductase activity and role in oxidation-reduction process;ebi_biotype=protein_coding	AN10099	1.75477	6.26e-08	1	0.843494	0.0136536	NA
	FUN	NA/NA	118	108	NA	118	108	NA	69, 70	69	69	69, 70	69	69	ID=AN1014;description=Peroxisomal long-chain acyl-CoA transporter;ebi_biotype=protein_coding	AN1014	-0.174041	0.468921	NA	-0.296055	0.199295	NA
	FUN	-1/-1	NA	250	250	NA	250	250	211	211, 212	211	211	211, 212	211	ID=AN10149;description=Ortholog of A. fumigatus Af293 : Afu1g11510%2C A. niger CBS 513.88 : An08g03630%2C A. oryzae RIB40 : AO090038000273%2C Neosartorya fischeri NRRL 181 : NFIA_014060 and Aspergillus wentii : Aspwe1_0028047;ebi_biotype=protein_coding	AN10149	-2.4469	4.2e-35	-1	-1.36974	1.9e-11	-1
	FUN	NA/NA	NA	NA	NA	945	NA	NA	130	130	130	130	130	130, 661	ID=AN10161;description=Ortholog(s) have structural constituent of ribosome activity and mitochondrial small ribosomal subunit localization;ebi_biotype=protein_coding	AN10161	-0.0667767	0.758853	NA	-0.195722	0.299592	NA
	hogA	-1/-1	674, 694	624, 704	624	674, 694	624, 704	624, 694	NA	NA	NA	678	678	678	ID=AN1017;Name=hogA;description=Mitogen-activated protein kinase%2C putative;ebi_biotype=protein_coding	AN1017	-2.43966	9.71e-31	-1	-1.37538	2.84e-10	-1	HogA/SakA	osmotic stress (NaCl, KCl, sorbitol at 30 oC but not at 37 oC)	GO:007147 (cellular hyperosmotic response), GO:0006972 (hyperosmotic response), GO:0007231 (osmosensory signaling pathway), GO:0071470 (cellular response to osmotic stress)	vegetative tissue	Putative mitogen-activated protein kinase (MAPK) involved in osmotic stress response; highly up-regulated under osmotic stress conditions; required for sexual development and sporulation; mutant sensitive to NaCl
	FUN	NA/NA	308, 328	318, 328	318, 348	308, 328	318, 328	318, 348	413	413	413	413	413	413	ID=AN10181;description=Ortholog of A. fumigatus Af293 : Afu1g09530%2C A. niger CBS 513.88 : An08g01090%2C A. oryzae RIB40 : AO090012000919%2C Neosartorya fischeri NRRL 181 : NFIA_016080 and Aspergillus wentii : Aspwe1_0036341;ebi_biotype=protein_coding	AN10181	-0.88462	0.000109098	NA	-0.612217	0.0107714	NA
	culA	NA/NA	NA	NA	NA	NA	721	NA	503	503	503	503	503	503	ID=AN1019;Name=culA;description=Putative Scf complex protein;ebi_biotype=protein_coding	AN1019	-0.0799198	0.672121	NA	-0.470447	0.00295225	NA
	FUN	-1/-1	102, 112	262	232, 252	102, 112	262	232, 252	192, 193	192, 193	192, 193	192, 193	192, 193	192, 193	ID=AN10197;description=Has domain(s) with predicted catalytic activity and role in coenzyme M biosynthetic process;ebi_biotype=protein_coding	AN10197	-5.55454	2.23e-131	-1	-5.67355	4.23e-134	-1
	FUN	-1/-1	NA	-42	NA	NA	-42	NA	NA	NA	NA	NA	NA	NA	ID=AN10222;description=Ortholog(s) have glucose-6-phosphate 1-epimerase activity and cytoplasm%2C nucleus localization;ebi_biotype=protein_coding	AN10222	-1.66657	1.15e-19	-1	-2.068	1.02e-29	-1
	FUN	-1/-1	133, 153	133, 153	103	133, 153	133, 153	103	6, 127	6, 127	6, 127	6, 127	6, 127	6, 127	ID=AN10233;description=Has domain(s) with predicted NADP binding%2C coenzyme binding%2C oxidoreductase activity%2C acting on the CH-OH group of donors%2C NAD or NADP as acceptor%2C phosphogluconate dehydrogenase (decarboxylating) activity;ebi_biotype=protein_coding	AN10233	-7.87703	4.48e-97	-1	-8.71418	5.69e-112	-1
	FUN	-1/-1	87, 127	77	57	87, 127	77	57	106, 107	106, 107	106, 107	106, 107	106, 107	106, 107	ID=AN10250;description=Putative protein of unknown function;ebi_biotype=protein_coding	AN10250	-5.74166	5.99e-62	-1	-5.55832	2.34e-54	-1
	FUN	-1/-1	124	54	NA	124	54	NA	85, 111	84, 85, 111	85, 111	85, 111	84, 85, 111	85, 111	ID=AN10260;description=Intracellular%2C menadione stress-induced protein;ebi_biotype=protein_coding	AN10260	-4.66685	5.83e-61	-1	-4.1229	1.09e-47	-1
	FUN	1/NA	NA	NA	595	NA	NA	595	NA	NA	NA	NA	NA	NA	ID=AN10285;description=Ortholog of A. fumigatus Af293 : Afu5g10660%2C A. niger CBS 513.88 : An14g04040%2C A. oryzae RIB40 : AO090010000472%2C Aspergillus wentii : Aspwe1_0050403 and Aspergillus terreus NIH2624 : ATET_07619;ebi_biotype=protein_coding	AN10285	1.94161	8.55e-18	1	0.765121	0.00148623	NA
	FUN	-1/-1	104, 164	NA	NA	104, 164	NA	NA	116	116	116	116	116	116	ID=AN10370;description=Ortholog of A. fumigatus Af293 : Afu3g07980%2C A. niger CBS 513.88 : An16g01990%2C A. oryzae RIB40 : AO090005001498%2C Aspergillus wentii : Aspwe1_0173462 and Aspergillus sydowii : Aspsy1_0042585;ebi_biotype=protein_coding	AN10370	-2.62929	2.43e-47	-1	-1.10245	6.05e-09	-1
	FUN	-1/NA	-59, -29	-19, 1	11, 31	-59, -29	-19, 1	11, 31	41, 42	41, 42	41, 42	41, 42	41, 42	41, 42	ID=AN10371;description=Ortholog of A. fumigatus Af293 : Afu3g07945%2C A. oryzae RIB40 : AO090005001494%2C Neosartorya fischeri NRRL 181 : NFIA_069220%2C Aspergillus wentii : Aspwe1_0029211 and Aspergillus versicolor : Aspve1_0127963;ebi_biotype=protein_coding	AN10371	-2.5582	5.69e-17	-1	-0.0646905	0.875933	NA
	FUN	-1/-1	-3, 7	-43, -13	-33, -13	-3, 7	-43, -13	-33, -13	NA	NA	NA	NA	NA	NA	ID=AN10377;description=Ortholog(s) have plasma membrane localization;ebi_biotype=protein_coding	AN10377	-1.52545	1.93e-14	-1	-1.77262	5.64e-19	-1
	FUN	-1/-1	195	125, 205	175, 185	195	125, 205	175, 185	179	178, 179	179	179	178, 179	179	ID=AN10422;description=protein of unknown function;ebi_biotype=protein_coding	AN10422	-11.1674	7.54e-63	-1	-9.33258	2.22e-52	-1
	FUN	NA/NA	NA	NA	NA	NA	827	NA	NA	NA	NA	NA	NA	NA	ID=AN10433;description=Ortholog(s) have role in ER-associated ubiquitin-dependent protein catabolic process and cytoplasm%2C nucleolus localization;ebi_biotype=protein_coding	AN10433	0.275074	0.358274	NA	-0.103025	0.752303	NA
protease, Ulp1 family	FUN	-1/-1	226	246	266	226	246	266	274	273, 274	NA	274	273, 274	NA	ID=AN10461;description=protein of unknown function;ebi_biotype=protein_coding	AN10461	-2.28875	6.8e-14	-1	-2.71232	8.09e-19	-1
	FUN	-1/-1	106, 116	46, 96	76, 96	106, 116	46, 96	76, 96	87	87, 88	87	87	87, 88	87	ID=AN10494;description=Has domain(s) with predicted oxidoreductase activity and role in metabolic process;ebi_biotype=protein_coding	AN10494	-11.4324	8.86e-183	-1	-10.2471	3.54e-166	-1
	FUN	-1/-1	95, 115	125, 185	115	95, 115	125, 185	115	NA	86, 87	117	NA	86, 87	117, 900	ID=AN10499;description=Ortholog(s) have cytosol%2C nucleus localization;ebi_biotype=protein_coding	AN10499	-11.2564	6.21e-54	-1	-10.7605	8.14e-50	-1
	prk1	NA/NA	NA	355	NA	NA	355	NA	270, 271	270	270	270, 271	270	270	ID=AN10515;Name=prk1;description=Protein serine/threonine kinase;ebi_biotype=protein_coding	AN10515	-0.0965951	0.654376	NA	-0.397704	0.033168	NA
	veA	1/1	NA	NA	NA	1013	NA	973, 993	NA	NA	NA	696	696	696	ID=AN1052;Name=veA;description=Protein involved in light-sensitive control of differentiation and secondary metabolism;ebi_biotype=protein_coding	AN1052	1.98027	2.7e-42	1	2.18672	4.25e-51	1	VeA	oxidative stress (H2O2), UV light	GO:0071483 (cellular response to blue light), GO:0071491 (cellular response to red light), GO:0071333 (cellular response to glucose stimulus), GO:0034599 (cellular response to oxidative stress), GO:0070301 (cellular response to hydrogen peroxide), GO:0034644 (cellular response to UV)	conidiospores	Protein involved in light-sensitive control of differentiation and secondary metabolism; localizes to the nucleus in dark and to both nucleus and cytoplasm in the light; induced by light; AspGD sequence represents the veA1 mutant allele
	FUN	-1/-1	368, 398	348, 368	338, 348	368, 398	348, 368	338, 348	322, 323, 455, 459	322, 323, 458, 459	322, 323, 455, 459	322, 323, 455, 459	322, 323, 458, 459	322, 323, 455, 459	ID=AN10539;description=Ortholog(s) have cytoplasm localization;ebi_biotype=protein_coding	AN10539	-3.49629	1.79e-43	-1	-2.34952	4.46e-20	-1
	FUN	NA/-1	258, 278	268, 298	268, 288	258, 278	268, 298	268, 288	202, 203	202, 203, 425	202, 203	202, 203	202, 203, 425	202, 203	ID=AN10552;description=Ortholog of A. fumigatus Af293 : Afu4g07060%2C A. niger CBS 513.88 : An04g01460%2C A. oryzae RIB40 : AO090023000870%2C Aspergillus wentii : Aspwe1_0167183 and Aspergillus sydowii : Aspsy1_0094979;ebi_biotype=protein_coding	AN10552	-0.884167	1.32e-05	NA	-1.03334	4.76e-07	-1
	FUN	NA/NA	522, 572	562	582	522, 572	562	582	NA	NA	NA	525, 526	525, 526	525, 526	ID=AN10578;description=Ortholog of A. fumigatus Af293 : Afu2g01810%2C A. oryzae RIB40 : AO090011000438%2C Neosartorya fischeri NRRL 181 : NFIA_034160 and Aspergillus versicolor : Aspve1_0053770;ebi_biotype=protein_coding	AN10578	-0.728298	9.06e-06	NA	-0.160542	0.404017	NA
	facC	-1/-1	67, 77	27, 67	67, 77	1108, 1118	1068, 1108	1108, 1118	114, 115	114, 115	114, 115	114, 115	114, 115	114, 115	ID=AN1059;Name=facC;description=carnitine acetyltransferase%2C putative;ebi_biotype=protein_coding	AN1059	-3.72967	4.1e-63	-1	-3.12013	2.58e-44	-1
	FUN	-1/-1	133, 213	183, 243	153, 163	133, 213	183, 243	153, 163	122, 259	121, 122	122, 259	122, 259	121, 122	122, 259	ID=AN10614;description=Ortholog(s) have G-quadruplex DNA binding%2C ribosome binding%2C telomeric DNA binding%2C triplex DNA binding activity;ebi_biotype=protein_coding	AN10614	-1.95248	3.38e-26	-1	-1.12501	3.28e-09	-1
	SpoC1-C1C	-1/-1	48, 58	38, 78	28, 58	48, 58	38, 78	28, 58	NA	NA	NA	NA	NA	NA	ID=AN10628;Name=SpoC1-C1C;description=Conidium-specific RNA of unknown function;ebi_biotype=protein_coding	AN10628	-12.3813	5.26e-110	-1	-10.2372	1.24e-92	-1
	FUN	-1/-1	161, 221	191, 201	171, 181	161, 221	191, 201	171, 181	259, 260	259, 260	259, 260	259, 260	259, 260	259, 260	ID=AN10631;description=Ortholog(s) have cytosol%2C nucleus localization;ebi_biotype=protein_coding	AN10631	-10.8915	6.86e-136	-1	-9.19266	6.52e-115	-1
	FUN	-1/-1	7, 17	17, 47	27	7, 17	17, 47	27	36, 37	36, 37	36, 37	36, 37	36, 37	36, 37	ID=AN10634;description=Putative ortholog of S. cerevisiae Yme2p which has role in mitochondrial genome maintenance;ebi_biotype=protein_coding	AN10634	-2.28501	1.11e-26	-1	-1.41774	1.02e-10	-1
	FUN	-1/-1	NA	NA	NA	NA	-186	NA	NA	NA	NA	NA	NA	NA	ID=AN10706;description=Ortholog(s) have endoplasmic reticulum localization;ebi_biotype=protein_coding	AN10706	-2.51455	2.57e-29	-1	-1.95866	7.94e-18	-1
	FUN	NA/NA	NA	NA	NA	1285	1015, 1055	1055, 1155	NA	NA	NA	NA	NA	NA	ID=AN10726;description=protein of unknown function;ebi_biotype=protein_coding	AN10726	-0.402784	0.0545284	NA	-0.257748	0.255449	NA
	FUN	NA/NA	34	94, 154	44, 84	34	94, 154	44, 84	117, 118	117, 118	117, 118	-41, -40, 117, 118	-41, -40, 117, 118	117, 118	ID=AN10761;description=Predicted PIN domain-containing RNA-binding protein;ebi_biotype=protein_coding	AN10761	-0.907354	0.0926962	NA	-0.9867	0.0729642	NA
	FUN	NA/NA	302	NA	NA	302	NA	NA	NA	NA	NA	NA	NA	NA	ID=AN10809;description=Has domain(s) with predicted protein heterodimerization activity%2C sequence-specific DNA binding activity and intracellular localization;ebi_biotype=protein_coding	AN10809	-0.970179	1.11e-06	NA	-0.242564	0.288935	NA
	FUN	-1/-1	30, 40	10, 130	30, 50	30, 40	10, 130	30, 50	58, 59	58, 59	58, 59	58, 59	58, 59	58, 59	ID=AN10847;description=protein of unknown function;ebi_biotype=protein_coding	AN10847	-3.05467	7.82e-18	-1	-3.39106	1.58e-21	-1
	FUN	-1/NA	495, 655	545, 555	535	495, 655	545, 555	535	397	NA	397	397, 588, 589	588, 589	397, 585, 588, 589	ID=AN10857;description=Ortholog of A. fumigatus Af293 : Afu5g13110%2C A. niger CBS 513.88 : An14g06040%2C A. oryzae RIB40 : AO090120000436%2C Aspergillus wentii : Aspwe1_0039047 and Aspergillus sydowii : Aspsy1_0040418;ebi_biotype=protein_coding	AN10857	-1.35145	1.52e-09	-1	-0.455918	0.0608898	NA
	artB	-1/-1	321, 421	441, 601	461, 481	321, 421, 681	441, 601	461, 481	403	403	403	403, 700, 701	403, 701	403, 701	ID=AN1089;Name=artB;description=Putative arrestin-related trafficking adapter;ebi_biotype=protein_coding	AN1089	-1.24209	5.82e-06	-1	-1.72977	2.76e-10	-1	ArtB	5-fluorouracil (only this one is mentioned in the paper), 5-fluorocytosine, 5-fluorouridine, p-fluorophenylalanine	GO:0006897 (endocytosis), GO:2000397 (positive regulation of ubiquitin-dependent endocytosis), GO:0035690 (cellular response to drug)	vegetative tissue	Ortholog(s) have ubiquitin protein ligase binding activity, role in endocytosis, positive regulation of ubiquitin-dependent endocytosis, regulation of intracellular transport and early endosome, late endosome localization
	clgA	NA/NA	350, 450	320, 380	310, 340	350, 450	320, 380	310, 340	NA	NA	NA	NA	NA	NA	ID=AN1096;Name=clgA;description=cyclin domain-containing protein;ebi_biotype=protein_coding	AN1096	0.0160444	0.970669	NA	-0.154269	0.564277	NA
	FUN	-1/-1	481	NA	NA	481	NA	NA	-3, 458, 459	-3, 458, 459	-3, 458, 459	-3, 458, 459	-3, 458, 459	-3, 458, 459	ID=AN10967;description=Ortholog of Aspergillus versicolor : Aspve1_0096649;ebi_biotype=protein_coding	AN10967	-1.47315	2.15e-12	-1	-1.23166	4.87e-09	-1
	nnk1	-1/NA	265	NA	275, 295	265	NA	275, 295	284	284	284	284	284	284	ID=AN1097;Name=nnk1;description=Ortholog(s) have protein kinase activity%2C role in protein phosphorylation%2C proteolysis and cytoplasm localization;ebi_biotype=protein_coding	AN1097	-1.43723	8.16e-14	-1	-0.939847	2.45e-06	NA
	FUN	-1	453, 463	473	393, 423	453, 463	473	393, 423	208, 465	209, 465	465	208, 465	209, 465	465	ID=AN10974;description=protein of unknown function;ebi_biotype=protein_coding	AN10974	-1.38231	1.14e-11	-1	-1.50725	1.05e-13	-1
	FUN	-1/-1	79, 109	-1, 19, 549	89, 109	79, 109	-1, 19, 549, 629	89, 109	85, 86	85, 86	85, 86	85, 86, 603	85, 86, 603	85, 86, 603	ID=AN10977;description=Ortholog(s) have extracellular region localization;ebi_biotype=protein_coding	AN10977	-7.85622	2.89e-137	-1	-5.78531	3.18e-72	-1
	FUN	NA/-1	NA	517	NA	NA	517	NA	136, 466	466	136, 466	136, 466	466	136, 466	ID=AN10995;description=protein of unknown function;ebi_biotype=protein_coding	AN10995	-0.684311	0.160624	NA	-1.25896	0.0111973	-1
	FUN	-1/-1	NA	NA	NA	NA	-111	NA	451, 452	452	452	451, 452	452	452	ID=AN11016;description=Has domain(s) with predicted role in transmembrane transport and integral component of membrane localization;ebi_biotype=protein_coding	AN11016	-11.1255	4.71e-139	-1	-9.81599	1.79e-98	-1
	FUN	-1/-1	-136	NA	-96	-136	NA	-96	NA	NA	NA	NA	NA	NA	ID=AN11039;description=Has domain(s) with predicted carbon-sulfur lyase activity and role in metabolic process;ebi_biotype=protein_coding	AN11039	-5.73657	2.7e-251	-1	-6.40755	1.09e-299	-1
	FUN	-1/-1	202	NA	192	202	NA	192	233	233, 234	233	233	233, 234	233	ID=AN11095;description=Ortholog of A. niger CBS 513.88 : An03g02610%2C Aspergillus glaucus : Aspgl1_0039624%2C Aspergillus clavatus NRRL 1 : ACLA_008440 and Aspergillus niger ATCC 1015 : 45669-mRNA;ebi_biotype=protein_coding	AN11095	-8.21349	5.33e-228	-1	-6.51139	6.67e-165	-1
	FUN	NA/NA	NA	NA	NA	977	NA	977	NA	NA	NA	NA	NA	NA	ID=AN1128;description=Ortholog of A. fumigatus Af293 : Afu1g11660%2C A. niger CBS 513.88 : An08g03710%2C A. oryzae RIB40 : AO090038000255%2C Aspergillus wentii : Aspwe1_0051424 and Aspergillus sydowii : Aspsy1_0141930;ebi_biotype=protein_coding	AN1128	-0.646304	0.00865951	NA	0.651569	0.00779094	NA
	FUN	-1/-1	182	92, 192	162	182	92, 192	162	161, 416	161, 416	161	161, 416	161, 416	161	ID=AN11306;description=protein of unknown function;ebi_biotype=protein_coding	AN11306	-3.28716	4.41e-13	-1	-2.57941	1.25e-06	-1
	FUN	-1/-1	59	69, 119	-1	59	69, 119	-1	49, 64, 65	49, 64, 65	49, 64, 65	49, 64, 65	49, 64, 65	49, 64, 65	ID=AN11314;description=Ortholog of Aspergillus glaucus : Aspgl1_0053511%2C Aspergillus versicolor : Aspve1_0037663 and Aspergillus sydowii : Aspsy1_0038825;ebi_biotype=protein_coding	AN11314	-10.0643	1.5e-78	-1	-7.82241	1.31e-64	-1
	FUN	-1/-1	95, 115	65, 105	85, 95	95, 115	65, 105	85, 95	71	71	71	71	71	71	ID=AN11337;description=protein of unknown function;ebi_biotype=protein_coding	AN11337	-10.8484	6.7e-202	-1	-10.2073	2.69e-184	-1
	FUN	-1/-1	NA	407, 427	407, 437	NA	407, 427	407, 437	458	458	NA	458	458	NA	ID=AN11378;description=Ortholog of A. oryzae RIB40 : AO090001000134%2C Aspergillus glaucus : Aspgl1_0071332%2C Aspergillus wentii : Aspwe1_0171393 and Aspergillus versicolor : Aspve1_0087914;ebi_biotype=protein_coding	AN11378	-8.00281	7.96e-107	-1	-6.8237	1.04e-76	-1
	FUN	-1/-1	164, 214	64, 164	194	164, 214	64, 164	194	NA	NA	NA	NA	NA	NA	ID=AN11477;description=Ortholog of Aspergillus sydowii : Aspsy1_0137382 and Aspergillus aculeatus ATCC16872 : Aacu16872_040719;ebi_biotype=protein_coding	AN11477	-10.1524	3.91e-69	-1	-10.3862	6.65e-72	-1
	FUN	-1/-1	NA	-41, -11	NA	NA	-11, 1092	NA	NA	NA	NA	741	741	741	ID=AN1158;description=Ortholog(s) have mRNA 3'-UTR binding%2C mRNA 5'-UTR binding%2C translation repressor activity%2C nucleic acid binding activity;ebi_biotype=protein_coding	AN1158	-1.42356	1.73e-13	-1	-1.53752	2.42e-15	-1
	FUN	-1/-1	196, 396	226, 266	276, 466	196, 396, 736	226, 266, 736	276, 466, 706	191, 279	191, 279	191	191, 279, 673, 674, 882	191, 279, 673, 674, 882	191, 882	ID=AN11705;description=Ortholog(s) have role in cation transport%2C cellular response to drug%2C regulation of membrane potential and cytoplasm%2C plasma membrane localization;ebi_biotype=protein_coding	AN11705	-2.59542	1.25e-18	-1	-2.46513	1.03e-16	-1
	FUN	-1/-1	293, 373	263, 293	253, 293	293, 373	263, 293	253, 293	144, 148, 397	144, 145, 397	144, 148, 397	144, 148, 397	144, 145, 397	144, 148, 397	ID=AN11729;description=Ortholog of A. fumigatus Af293 : Afu6g12440%2C A. niger CBS 513.88 : An06g01600%2C A. oryzae RIB40 : AO090009000168%2C Aspergillus wentii : Aspwe1_0033695 and Aspergillus terreus NIH2624 : ATET_03273;ebi_biotype=protein_coding	AN11729	-1.85526	1.2e-25	-1	-1.45695	9.94e-16	-1
	FUN	NA/NA	-28	NA	NA	-28	NA	NA	NA	NA	NA	NA	NA	NA	ID=AN1174;description=Has domain(s) with predicted ATP binding%2C ATPase activity%2C ATPase activity%2C coupled to transmembrane movement of substances%2C nucleoside-triphosphatase activity%2C nucleotide binding activity and role in transport;ebi_biotype=protein_coding	AN1174	-0.321763	0.180777	NA	0.625668	0.00709475	NA
	FUN	-1/-1	134, 174	124, 144	154	134, 174	124, 144	154	134, 135	134, 135	134, 135	134, 135	134, 135	134, 135	ID=AN11789;description=Has domain(s) with predicted nucleic acid binding%2C zinc ion binding activity;ebi_biotype=protein_coding	AN11789	-2.26081	4.17e-20	-1	-2.47027	5.32e-23	-1
	FUN	-1/-1	NA	NA	NA	NA	NA	NA	NA	NA	NA	NA	NA	NA	ID=AN11866;description=protein of unknown function;ebi_biotype=protein_coding	AN11866	-1.84741	1.47e-18	-1	-1.33551	5.9e-10	-1
	FUN	-1/-1	355, 595	355, 375	595, 605	355, 595, 865	355, 375, 805	595, 605	NA	NA	NA	NA	NA	NA	ID=AN11882;description=Ortholog of A. fumigatus Af293 : Afu4g09340%2C A. oryzae RIB40 : AO090023000596%2C Neosartorya fischeri NRRL 181 : NFIA_106670%2C Aspergillus wentii : Aspwe1_0166843 and Aspergillus versicolor : Aspve1_0079667;ebi_biotype=protein_coding	AN11882	-1.12672	0.00736294	-1	-1.04811	0.0185723	-1
	zipA	NA/NA	NA	NA	NA	1167	1167	1177	NA	NA	NA	NA	NA	NA	ID=AN11891;Name=zipA;description=Putative bZIP transcription factor;ebi_biotype=protein_coding	AN11891	0.64133	0.000532204	NA	0.0724798	0.750588	NA	ZipA	negative in oxidative stress (menadione tolerance decreased in overexpression strain, H2O2 tolerance increased in the ΔzipA strain)	GO:0030436 (asexual sporulation), GO:0034599 (cellular response to oxidative stress)	vegetative tissue (in overexpression and gened deletion strains, as indicated)	Putative bZIP transcription factor
	FUN	-1/-1	29, 69	59, 99	39, 79	29, 69	59, 99	39, 79	36	36	NA	-5, -4, 36	-5, -4, 36	-5, -4	ID=AN11985;description=Ortholog of A. fumigatus Af293 : Afu3g01210%2C A. niger CBS 513.88 : An01g10950%2C A. oryzae RIB40 : AO090026000081%2C Aspergillus wentii : Aspwe1_0103451 and Aspergillus terreus NIH2624 : ATET_07760;ebi_biotype=protein_coding	AN11985	-11.7785	5.67e-81	-1	-10.6846	8.05e-81	-1
	FUN	-1/-1	NA	NA	NA	862, 912	882, 892	872, 882	NA	NA	NA	621	621	621	ID=AN1199;description=Ortholog(s) have role in cell-abiotic substrate adhesion;ebi_biotype=protein_coding	AN1199	-2.76523	2.53e-12	-1	-1.7572	1.65e-05	-1
	FUN	-1/-1	73, 83	53, 83	73, 83	73, 83	53, 83	73, 83	74, 75	74, 75	74, 75	74, 75	74, 75	74, 75	ID=AN12035;description=Has domain(s) with predicted carbonate dehydratase activity%2C zinc ion binding activity;ebi_biotype=protein_coding	AN12035	-5.58728	2.51e-131	-1	-4.90621	2.34e-84	-1
	FUN	NA/NA	NA	NA	NA	1050	970, 990	1070, 1130	NA	NA	NA	NA	NA	NA	ID=AN12051;description=protein of unknown function;ebi_biotype=protein_coding	AN12051	-0.8923	0.0040675	NA	-0.217509	0.555164	NA
	FUN	-1/-1	194	214	164, 194	194	214	164, 194	89, 253	89, 253	253	89, 253	89, 253	253	ID=AN12120;description=Has domain(s) with predicted RNA polymerase II transcription factor activity%2C sequence-specific DNA binding%2C zinc ion binding activity%2C role in regulation of transcription%2C DNA-templated and nucleus localization;ebi_biotype=protein_coding	AN12120	-1.4382	1.06e-09	-1	-1.57031	6.06e-11	-1
	FUN	-1/-1	103	63, 73	113	103	63, 73	113	NA	77	77	NA	77	77	ID=AN12169;description=Ortholog(s) have mitochondrion localization;ebi_biotype=protein_coding	AN12169	-1.48567	1.09e-09	-1	-1.02316	5.18e-05	-1
	FUN	-1/-1	169, 279	219, 249	259, 269	169, 279	219, 249	259, 269	282, 283	282, 283	282, 283	282, 283	282, 283	282, 283	ID=AN12198;description=Ortholog of A. fumigatus Af293 : Afu2g15810%2C A. niger CBS 513.88 : An15g06100%2C Aspergillus wentii : Aspwe1_0026874 and Aspergillus sydowii : Aspsy1_0026968;ebi_biotype=protein_coding	AN12198	-6.66179	1.62e-121	-1	-6.39721	6.4e-111	-1
	FUN	NA/NA	NA	NA	127	927, 1007	987, 1187	127, 1207, 1247	NA	NA	NA	NA	NA	929	ID=AN1220;description=Ortholog of A. fumigatus Af293 : Afu2g02390%2C Afu8g06040%2C A. niger CBS 513.88 : An08g02670%2C A. oryzae RIB40 : AO090011000529%2C AO090005000537 and Aspergillus wentii : Aspwe1_0045220%2C Aspwe1_0346482;ebi_biotype=protein_coding	AN1220	0.415993	0.161433	NA	-0.313017	0.319637	NA
	FUN	NA/NA	15	NA	NA	15	NA	NA	NA	NA	NA	NA	850	NA	ID=AN12229;description=Ortholog(s) have cytosol%2C nucleus localization;ebi_biotype=protein_coding	AN12229	-0.166536	0.648901	NA	0.210095	0.554629	NA
	FUN	-1/-1	52, 132	-28, 42	52, 62	52, 132	-28, 42	52, 62	62, 63	62, 63	62, 63, 137	62, 63	62, 63	62, 63, 137	ID=AN12232;description=protein of unknown function;ebi_biotype=protein_coding	AN12232	-1.54182	2.09e-16	-1	-0.930574	5.44e-06	NA
	FUN	-1/-1	-137, -17, 263	-207, -137	-177, -47	-137, -17, 263	-207, -137	-177, -47	NA	NA	NA	NA	NA	NA	ID=AN12261;description=protein of unknown function;ebi_biotype=protein_coding	AN12261	-1.35946	1.08e-10	-1	-0.739617	0.000998017	NA
	FUN	-1/-1	243, 253	233, 333	223, 243	243, 253	233, 333	223, 243	100, 234	99, 100, 233, 234	100, 234, 448	100, 234	99, 100, 233, 234	100, 234, 448	ID=AN12426;description=Has domain(s) with predicted integral component of membrane localization;ebi_biotype=protein_coding	AN12426	-5.44707	3.24e-100	-1	-3.68458	9.47e-46	-1
	FUN	NA/NA	NA	NA	NA	NA	685	NA	NA	NA	NA	589, 590	590	590	ID=AN1244;description=Ortholog(s) have cytosol%2C nucleus localization;ebi_biotype=protein_coding	AN1244	-0.752923	5.3e-05	NA	-0.979793	1.8e-07	NA
	sem1	NA/NA	NA	315	NA	NA	315	NA	410, 411	410	410	410, 411	410	410	ID=AN1245;description=Ortholog of A. fumigatus Af293 : Afu1g10355%2C A. niger CBS 513.88 : An08g02270%2C Aspergillus wentii : Aspwe1_0036569%2C Aspergillus sydowii : Aspsy1_0053120 and Aspergillus terreus NIH2624 : ATET_00225;ebi_biotype=protein_coding	AN1245	-0.422534	0.000103837	NA	0.126728	0.31124	NA	Sem1	oxidative stress (H2O2, menadione)	GO:0006406 (mRNA export from nucleus), GO:0043248 (proteasome assembly), GO:0034599 (cellular response to oxidative stress), GO:0070301 (cellular response to hydrogen peroxide)	vegetative tissue	Has domain(s) with predicted role in mRNA export from nucleus, proteasome assembly and proteasome regulatory particle, lid subcomplex localization
	pgkA	-1/-1	222	NA	202	222	NA	202	193	192, 193	193	193	192, 193	193	ID=AN1246;Name=pgkA;description=Putative phosphoglycerate kinase with a predicted role in gluconeogenesis and glycolysis;ebi_biotype=protein_coding	AN1246	-1.63388	5.72e-23	-1	-1.52482	5.77e-20	-1
	FUN	-1/-1	117	107	NA	117	107	NA	71, 149, 150	71, 149, 150	71, 149, 150	71, 149, 150	71, 149, 150	71, 149, 150	ID=AN1278;description=Ortholog of A. oryzae RIB40 : AO090038000459;ebi_biotype=protein_coding	AN1278	-3.11273	4.81e-37	-1	-2.9519	3.55e-33	-1
	FUN	-1/-1	54	64	NA	54	64	NA	21, 22, 100	21, 22, 100	21, 22, 100	21, 22, 100	21, 22, 100	21, 22, 100	ID=AN1279;description=Ortholog of A. fumigatus Af293 : Afu1g09880%2C A. niger CBS 513.88 : An08g01690%2C Neosartorya fischeri NRRL 181 : NFIA_015750 and Aspergillus versicolor : Aspve1_0068298;ebi_biotype=protein_coding	AN1279	-2.87409	1.96e-18	-1	-1.81334	1.07e-07	-1
	FUN	-1/-1	249	269, 279	249	249	269, 279	249	235	235	235	235, 775	235	235, 775	ID=AN1330;description=Predicted glycosylphosphatidylinositol (GPI)-anchored protein;ebi_biotype=protein_coding	AN1330	-1.53247	1.72e-07	-1	-1.68664	1.4e-08	-1
	FUN	-1/-1	69	39, 49	69	69	39, 49	69	83	83	83	83	83	83	ID=AN1331;description=Has domain(s) with predicted plasma membrane localization;ebi_biotype=protein_coding	AN1331	-1.99295	1.69e-21	-1	-2.33868	1.07e-28	-1
	FUN	NA/NA	NA	489	559	NA	489	559	NA	NA	NA	570	569, 570	570	ID=AN1340;description=Ortholog(s) have poly(A) binding activity%2C role in nuclear-transcribed mRNA poly(A) tail shortening and Mmi1 nuclear focus complex%2C cytoplasm%2C nuclear chromatin%2C nucleolus%2C nucleoplasm%2C polysome localization;ebi_biotype=protein_coding	AN1340	-0.65152	3.32e-08	NA	-0.463414	0.000145365	NA
	FUN	-1/-1	291, 311	281, 301	281, 291	291, 311	281, 301	281, 291	160, 316	160	160, 316	160, 316	160	160, 316	ID=AN1356;description=Ortholog of A. fumigatus Af293 : Afu1g09300%2C A. niger CBS 513.88 : An08g00850%2C A. oryzae RIB40 : AO090005001593%2C Aspergillus wentii : Aspwe1_0127273 and Aspergillus sydowii : Aspsy1_0025389;ebi_biotype=protein_coding	AN1356	-2.94294	6.43e-19	-1	-1.76344	2.77e-07	-1
	FUN	-1/-1	578	NA	568	578	NA	568	NA	NA	NA	NA	NA	NA	ID=AN1396;description=Putative FAD dependent glycerol 3-phosphate dehydrogenase with a predicted role in glycerol metabolism;ebi_biotype=protein_coding	AN1396	-2.43897	8.3e-25	-1	-3.45182	1.14e-48	-1
	FUN	-1/-1	367, 387	-13, 307, 317, 657	357, 437	367, 387, 727	-13, 307, 317, 657	357, 437	NA	NA	NA	NA	NA	NA	ID=AN1415;description=protein of unknown function;ebi_biotype=protein_coding	AN1415	-1.40972	4.21e-07	-1	-1.1423	9.47e-05	-1
	FUN	NA/NA	189	NA	199, 219, 519, 609	189	NA	199, 219, 519, 609	NA	NA	NA	NA	NA	NA	ID=AN1418;description=Ortholog(s) have glucosamine-6-phosphate deaminase activity;ebi_biotype=protein_coding	AN1418	-0.247494	0.338689	NA	-0.707961	0.00326935	NA
	FUN	NA/-1	-93	-103	-133, -123	-93	-103	-133, -123	NA	NA	NA	NA	NA	NA	ID=AN1428;description=Ortholog(s) have N-acetylglucosamine-6-phosphate deacetylase activity;ebi_biotype=protein_coding	AN1428	-0.501278	0.0957746	NA	-1.08768	0.000183161	-1
	codA	-1/NA	281	301	301, 321	281	301	301, 321	333	333	333	333	333	333	ID=AN1429;Name=codA;description=Putative choline oxidase;ebi_biotype=protein_coding	AN1429	-1.22086	2.4e-09	-1	-0.656104	0.00239593	NA
	FUN	-1/-1	292, 302	272, 312	292, 302	292, 302	272, 312	292, 302	306, 307	306, 307	306, 307	306, 307	306, 307	306, 307	ID=AN1451;description=Ortholog of A. fumigatus Af293 : Afu8g04390%2C A. niger CBS 513.88 : An16g08650%2C A. oryzae RIB40 : AO090103000064%2C Aspergillus wentii : Aspwe1_0116823 and Aspergillus sydowii : Aspsy1_0144294;ebi_biotype=protein_coding	AN1451	-2.0451	1.57e-16	-1	-1.69209	4.33e-11	-1
	FUN	1/1	NA	NA	NA	NA	1086	1096, 1116	NA	NA	NA	NA	NA	NA	ID=AN1465;description=Ortholog of A. nidulans FGSC A4 : AN8786%2C A. fumigatus Af293 : Afu8g01300%2C Afu8g04560%2C A. niger CBS 513.88 : An16g08420 and Aspergillus wentii : Aspwe1_0030845;ebi_biotype=protein_coding	AN1465	2.40476	5.99e-17	1	1.95774	2.12e-11	1
	FUN	-1/-1	130	NA	NA	130, 930	NA	770	NA	NA	NA	NA	NA	NA	ID=AN1509;description=Ortholog of A. fumigatus Af293 : Afu8g05120%2C A. niger CBS 513.88 : An16g07630%2C A. oryzae RIB40 : AO090005000631%2C Aspergillus wentii : Aspwe1_0044080 and Aspergillus sydowii : Aspsy1_0028718;ebi_biotype=protein_coding	AN1509	-1.31505	4.6e-08	-1	-2.29871	3.34e-22	-1
	coaT	-1/-1	143	43, 83	153, 163	143	43, 83	153, 163	118, 119	118, 119	118, 119	118, 119	118, 119	118, 119	ID=AN1547;Name=coaT;description=acetyl-CoA hydrolase;ebi_biotype=protein_coding	AN1547	-8.95188	9.05e-231	-1	-8.21325	1.36e-196	-1
	FUN	-1/-1	NA	516, 596	526, 556	NA	516, 596	526, 556	NA	NA	NA	559	559	559	ID=AN1578;description=Ortholog of Aspergillus wentii : Aspwe1_0177575%2C Aspergillus niger ATCC 1015 : 42227-mRNA%2C Aspergillus sydowii : Aspsy1_0046412 and Aspergillus brasiliensis : Aspbr1_0045436;ebi_biotype=protein_coding	AN1578	-1.02723	1.14e-05	-1	0.123826	0.668294	NA
	FUN	-1/-1	289, 349	239, 309	289	289, 349	239, 309	289	NA	NA	NA	NA	NA	NA	ID=AN1605;description=Ortholog of Aspergillus sydowii : Aspsy1_0679421;ebi_biotype=protein_coding	AN1605	-2.72184	5.59e-21	-1	-2.39203	3.14e-16	-1
	FUN	-1/-1	NA	40	NA	NA	40	NA	47, 48	47, 48	47, 48	47, 48	47, 48	47, 48	ID=AN1607;description=Has domain(s) with predicted transferase activity%2C transferring hexosyl groups activity and role in lipid glycosylation%2C metabolic process;ebi_biotype=protein_coding	AN1607	-3.40862	3.7e-33	-1	-3.97023	5.64e-44	-1
	oliC	-1/-1	NA	NA	NA	NA	NA	933	NA	NA	NA	589	589	589	ID=AN1624;Name=oliC;description=Subunit 9 of the mitochondrial inner membrane F1F0-ATPase complex;ebi_biotype=protein_coding	AN1624	-2.79675	4.65e-20	-1	-1.35325	2.23e-05	-1	OliC	triethyltin, negative role on oligomycin tolerance	GO:0015986 (ATP synthesis coupled proton transport), GO:0070887 (cellular response to chemical stimulus), GO:0035690 (cellular response to drug)	vegetative tissue (in oliC2 mutant)	Subunit 9 of the mitochondrial inner membrane F1F0-ATPase complex; mutation confers oligomycin resistance; palA-dependent expression independent of pH
	FUN	-1/-1	12	NA	NA	12	NA	NA	71	71	71	-22, 71	-22, 71	-22, 71	ID=AN1625;description=Ortholog of A. nidulans FGSC A4 : AN8147%2C A. fumigatus Af293 : Afu3g01080%2C Afu3g12760%2C A. niger CBS 513.88 : An02g08740 and A. oryzae RIB40 : AO090012000846%2C AO090023000643;ebi_biotype=protein_coding	AN1625	-6.15127	2.59e-126	-1	-6.30732	2.65e-128	-1
	FUN	-1/-1	NA	NA	195	NA	NA	195	NA	NA	NA	NA	NA	NA	ID=AN1631;description=Ortholog(s) have L-methionine secondary active transmembrane transporter activity and role in cysteine transport%2C methionine import;ebi_biotype=protein_coding	AN1631	-2.23576	1.01e-17	-1	-2.44922	5.51e-21	-1
	FUN	-1/-1	NA	101	51	NA	101	51	NA	NA	NA	NA	NA	NA	ID=AN1651;description=Ortholog of A. nidulans FGSC A4 : AN8144%2C A. fumigatus Af293 : Afu5g14600%2C Afu6g00460%2C Afu6g13950%2C A. niger CBS 513.88 : An11g02490%2C An01g11420 and A. oryzae RIB40 : AO090001000384%2C AO090011000740;ebi_biotype=protein_coding	AN1651	-6.54752	3e-59	-1	-8.34115	1.3e-67	-1
	FUN	-1/-1	-31, 9	-101, 9	NA	-31, 9	-101, 9	NA	55, 56	55, 56	55, 56	55, 56	55, 56	55, 56	ID=AN1654;description=Ortholog of A. fumigatus Af293 : Afu4g08750%2C A. niger CBS 513.88 : An04g03610%2C Aspergillus wentii : Aspwe1_0034423 and Aspergillus sydowii : Aspsy1_0084030;ebi_biotype=protein_coding	AN1654	-3.96537	4.87e-54	-1	-4.10039	7.69e-55	-1
	FUN	NA/NA	183	NA	NA	183	NA	NA	175	175	NA	175	175	NA	ID=AN1675;description=Putative lysophospholipase (phoshopholipase B);ebi_biotype=protein_coding	AN1675	0.262868	0.193757	NA	0.150447	0.494428	NA
	FUN	-1/-1	38, 48	78, 88	58, 68	38, 48	78, 88	58, 68	85	85, 86	85	85	85, 86	85	ID=AN1715;description=Putative mannose-6-phosphate isomerase with a predicted role in mannose/mannitol%2C fructose%2C and sorbose/sorbitol metabolism;ebi_biotype=protein_coding	AN1715	-8.20471	1.11e-125	-1	-7.99326	4.94e-120	-1
	FUN	-1/-1	NA	NA	NA	NA	1088	NA	NA	NA	NA	NA	NA	NA	ID=AN1736;description=Has domain(s) with predicted RNA polymerase II transcription factor activity%2C sequence-specific DNA binding%2C zinc ion binding activity%2C role in regulation of transcription%2C DNA-templated and nucleus localization;ebi_biotype=protein_coding	AN1736	-1.81888	2.86e-05	-1	-1.17509	0.0093183	-1
	FUN	-1/-1	164, 214	94, 104	104, 134	164, 214	94, 104	104, 134	174, 175	174, 175	174, 175	174, 175	174, 175	174, 175	ID=AN1754;description=Putative protein of unknown function;ebi_biotype=protein_coding	AN1754	-3.6374	4.47e-27	-1	-3.65294	5.99e-27	-1
	atg12	-1/NA	134, 164	184, 204	184, 234	134, 164	184, 204	184, 234	143, 144	143, 144	143, 144	143, 144	143, 144	143, 144	ID=AN1760;Name=atg12;description=Ortholog(s) have role in macroautophagy and cytosol%2C nucleus localization;ebi_biotype=protein_coding	AN1760	-1.07508	1.16e-09	-1	-0.817609	8.19e-06	NA
	FUN	NA/-1	545, 575	505, 525	475, 525	545, 575	505, 525	475, 525	NA	NA	NA	565, 566	565, 566	565, 566	ID=AN1761;description=Ortholog(s) have ubiquitin-protein transferase activity;ebi_biotype=protein_coding	AN1761	-0.877192	0.000633209	NA	-1.08036	3.09e-05	-1
	tcsB	NA/NA	NA	NA	NA	NA	930	NA	NA	NA	NA	914	914	914	ID=AN1800;Name=tcsB;description=Two-component system protein B;ebi_biotype=protein_coding	AN1800	0.877574	0.00242832	NA	0.495241	0.111732	NA
	FUN	NA/NA	226	146, 246	296, 336	226	146, 246	296, 336	NA	NA	NA	NA	NA	NA	ID=AN1902;description=Ortholog of A. fumigatus Af293 : Afu2g04170%2C A. niger CBS 513.88 : An11g02270%2C A. oryzae RIB40 : AO090003000203%2C Aspergillus wentii : Aspwe1_0032670 and Aspergillus sydowii : Aspsy1_0026333;ebi_biotype=protein_coding	AN1902	-0.556427	0.00321565	NA	-0.786207	3.2e-05	NA
	dicB	NA/-1	NA	NA	NA	1016, 1076	966, 1066	1036, 1076	197	197	197	197, 806	197, 806	197	ID=AN1917;Name=dicB;description=Putative mitochondrial dicarboxylate-tricarboxylate carrier;ebi_biotype=protein_coding	AN1917	-0.414655	0.337203	NA	-1.42495	0.000338026	-1
	acuF	-1/-1	255, 315	365, 445	555, 565	255, 315, 905	365, 445	555, 565	NA	NA	131, 236	NA	NA	131, 236	ID=AN1918;Name=acuF;description=phosphoenolpyruvate carboxykinase%2C putative;ebi_biotype=protein_coding	AN1918	-3.16509	2.45e-21	-1	-4.85107	7.85e-49	-1
	FUN	-1/-1	NA	NA	NA	1085	835, 1075	965, 1105	379	379	379	379	379	379	ID=AN1930;description=Ortholog of A. nidulans FGSC A4 : AN6413%2C AN6419%2C AN6946%2C AN5312%2C AN5664%2C AN8328%2C AN3241%2C AN10369%2C AN2386%2C AN1738%2C AN11159%2C AN8984%2C AN8951%2C AN1540%2C AN8971%2C AN9387%2C AN9266%2C AN9306%2C AN1317%2C AN10886%2C AN7232%2C AN7774%2C AN12202;ebi_biotype=protein_coding	AN1930	-2.4327	1.99e-34	-1	-2.52163	3.61e-32	-1
	vosA	-1/NA	516	NA	NA	516	-134	636	NA	NA	NA	NA	NA	NA	ID=AN1959;Name=vosA;description=Nuclear protein involved in spore formation and trehalose accumulation;ebi_biotype=protein_coding	AN1959	-1.57389	2.15e-12	-1	-0.955891	4.06e-05	NA	VosA	oxidative stress (H2O2), heat (50 oC)	GO:0048315 (conidium formation), GO:0030435 (sporulation resulting in formation of a cellular spore), GO:0005992 (trehalose biosynthetic process), GO:0006979 (response to oxidative stress), GO:0070301 (cellular response to hydrogen peroxide), GO:0034605 (cellular response to heat)	conidiospores (ascospores)	Nuclear protein involved in spore formation and trehalose accumulation; potential transcription-activating domain; mutants have low spore viability; two overlapping transcripts; VosA-VelB form a dimeric complex in hyphae grown in the dark
	FUN	NA/-1	NA	NA	122	NA	NA	122	NA	126	126	NA	126	126	ID=AN1996;description=Ortholog(s) have cytoplasm%2C nucleus localization;ebi_biotype=protein_coding	AN1996	-0.906686	2.83e-06	NA	-1.02822	1.55e-07	-1
	FUN	NA/NA	NA	NA	NA	1049	NA	889	NA	NA	202	NA	NA	202	ID=AN1997;description=Has domain(s) with predicted nucleic acid binding%2C zinc ion binding activity;ebi_biotype=protein_coding	AN1997	-0.0456827	0.837644	NA	-0.509339	0.00281295	NA
	ubi4	NA/NA	NA	NA	NA	NA	NA	757, 847	118	118	118	118	118	118	ID=AN2000;Name=ubi4;description=Polyubiquitin%2C contains four head to tail repeats of ubiqiutin;ebi_biotype=protein_coding	AN2000	-0.177035	0.442231	NA	-0.542702	0.00993507	NA
	ypdA	-1/-1	415, 455	355, 415	405, 425	864, 904	804, 864	854, 874	357	357	357	806	806	806	ID=AN2005;Name=ypdA;description=Histidine-containing phosphotransfer protein%2C part of a two-component signal transducer involved in the HOG signaling pathway that regulates osmotic stress response;ebi_biotype=protein_coding	AN2005	-2.20315	8.89e-28	-1	-1.93395	2.02e-21	-1	YpdA	osmotic stress (NaCl, sorbitol)	GO:0007234 (osmosensory signaling via phosphorelay pathway), GO:0006970 (response to osmotic stress)	vegetative tissue (in hyphae of ypdA-/ypdA+ heterokaryons)	Histidine-containing phosphotransfer protein, part of a two-component signal transducer involved in the HOG signaling pathway that regulates osmotic stress response
	FUN	NA/NA	NA	NA	NA	NA	NA	1006, 1026	NA	NA	NA	NA	NA	NA	ID=AN2014;description=Ortholog(s) have cytosol%2C nucleus localization;ebi_biotype=protein_coding	AN2014	0.511376	0.00215783	NA	0.509305	0.00254031	NA
	FUN	NA/NA	NA	NA	308, 328	NA	NA	308, 328	NA	202	NA	NA	202	NA	ID=AN2015;description=Has domain(s) with predicted transferase activity%2C transferring glycosyl groups activity and membrane localization;ebi_biotype=protein_coding	AN2015	-0.97698	6.27e-05	NA	-0.813471	0.00125813	NA
	FUN	-1/-1	461	491, 501	491	461	491, 501	491	NA	NA	NA	NA	NA	NA	ID=AN2042;description=FAD binding domain-containing protein;ebi_biotype=protein_coding	AN2042	-1.88032	1.23e-36	-1	-1.76338	3.3e-32	-1
	mdm34	-1/-1	268	NA	228, 248	268	NA	228, 248	272	271, 272	272	272	271, 272	272	ID=AN2055;Name=mdm34;description=Ortholog of A. fumigatus Af293 : Afu4g09960%2C A. niger CBS 513.88 : An04g07090%2C A. oryzae RIB40 : AO090003001238%2C Aspergillus wentii : Aspwe1_0102496 and Aspergillus sydowii : Aspsy1_0326546;ebi_biotype=protein_coding	AN2055	-2.12989	8.08e-31	-1	-2.38872	4.74e-38	-1
	vps27	NA/NA	227, 247	237, 257	237, 257	227, 247	237, 257	237, 257	223	223	223	223	223	223	ID=AN2071;Name=vps27;description=Putative intracellular protein transport;ebi_biotype=protein_coding	AN2071	-0.189309	0.271649	NA	-0.0158636	0.940523	NA
	FUN	NA/NA	447, 487	427, 447	437, 447	447, 487	427, 447	437, 447	454, 455	454, 455	454, 455	454, 455	454, 455	454, 455	ID=AN2137;description=Has domain(s) with predicted nucleus localization;ebi_biotype=protein_coding	AN2137	-0.197242	0.644339	NA	0.411406	0.294647	NA
	FUN	NA/NA	NA	-33	NA	NA	-33	NA	NA	NA	NA	NA	NA	NA	ID=AN2171;description=Ortholog(s) have cytosol%2C nucleus localization;ebi_biotype=protein_coding	AN2171	-0.296303	0.0769151	NA	-0.422983	0.0112589	NA
	FUN	NA/NA	108	98, 118	138, 148	108	98, 118	138, 148	NA	NA	NA	NA	NA	NA	ID=AN2209;description=Ortholog of A. fumigatus Af293 : Afu5g07010%2C A. niger CBS 513.88 : An17g00230%2C A. oryzae RIB40 : AO090701000283%2C Aspergillus wentii : Aspwe1_0269169 and Aspergillus sydowii : Aspsy1_0054348;ebi_biotype=protein_coding	AN2209	-0.585562	0.0111539	NA	-0.791695	0.000652028	NA
	FUN	NA/NA	NA	NA	NA	854	934	794, 804	NA	NA	NA	NA	NA	NA	ID=AN2236;description=Ortholog of A. fumigatus Af293 : Afu5g07310%2C A. niger CBS 513.88 : An17g00750%2C A. oryzae RIB40 : AO090701000224%2C Aspergillus wentii : Aspwe1_0048016 and Aspergillus sydowii : Aspsy1_0141770;ebi_biotype=protein_coding	AN2236	0.0327029	0.884035	NA	-0.35468	0.0304192	NA
	FUN	-1/-1	NA	10, 20	NA	NA	10, 20	NA	NA	NA	NA	NA	NA	NA	ID=AN2238;description=Ortholog(s) have cytosol%2C nucleus localization;ebi_biotype=protein_coding	AN2238	-1.44441	6.75e-06	-1	-1.65609	3.49e-07	-1
	ksp1	NA/NA	232	282, 512	342, 462	232	282, 512	342, 462, 1242	NA	NA	NA	NA	NA	NA	ID=AN2265;Name=ksp1;description=Putative serine/threonine protein kinase;ebi_biotype=protein_coding	AN2265	0.58569	0.0039824	NA	-0.0804422	0.745582	NA
	yop1	-1/-1	109, 119	149	119, 129	109, 119	149	119, 129	105	105	105	105	105	105	ID=AN2279;Name=yop1;description=Ortholog(s) have role in cellular protein localization%2C endoplasmic reticulum inheritance%2C endoplasmic reticulum tubular network organization%2C nuclear pore complex assembly%2C vesicle-mediated transport;ebi_biotype=protein_coding	AN2279	-1.53766	7.32e-29	-1	-1.63907	1.37e-32	-1
	FUN	-1/-1	603	573, 623	623, 643	603	573, 623	623, 643	NA	NA	NA	641, 645	641, 642	641, 645	ID=AN2283;description=Ortholog(s) have nucleolus localization;ebi_biotype=protein_coding	AN2283	-1.14738	1.39e-05	-1	-0.731801	0.00782802	NA
	atrD	NA/NA	NA	NA	NA	NA	NA	700	NA	NA	NA	NA	NA	NA	ID=AN2300;Name=atrD;description=Putative ATP-binding cassette (ABC) transporter of the P-glycoprotein cluster;ebi_biotype=protein_coding	AN2300	-0.523802	0.172496	NA	-0.973039	0.0091524	NA	AtrD	MDRP substrates (cycloheximide, the cyclosporine derivative PSC 833, nigericin, valinomycin)	GO:0070887 (cellular response to chemical stimulus), GO:1990961 (xenobiotic detoxification by transmembrane export across the plasma membrane), GO:0035690 (cellular response to drug)	vegetative tissue	Putative ATP-binding cassette (ABC) transporter of the P-glycoprotein cluster; has a role in protection against cytotoxic agents, in antibiotic secretion and in the efflux of the azole-related fungicide fenarimol; upregulated by farnesol
	FUN	-1/-1	106	126, 176	156, 166	106	126, 176	156, 166	115, 116	115, 116	115, 116	115, 116	115, 116	115, 116	ID=AN2404;description=protein of unknown function;ebi_biotype=protein_coding	AN2404	-9.98584	3.15e-88	-1	-10.0651	1.4e-88	-1
	FUN	NA/NA	238	NA	308, 318, 618	238	NA	308, 318, 618	NA	NA	NA	NA	NA	NA	ID=AN2425;description=Ortholog of A. fumigatus Af293 : Afu2g13850%2C A. niger CBS 513.88 : An02g05260%2C A. oryzae RIB40 : AO090026000188%2C Aspergillus wentii : Aspwe1_0054675 and Aspergillus sydowii : Aspsy1_0075212;ebi_biotype=protein_coding	AN2425	0.625024	0.00586082	NA	0.150566	0.571106	NA
	aclB	1/NA	NA	-90	NA	NA	-90	NA	NA	NA	NA	NA	NA	NA	ID=AN2436;Name=aclB;description=ATP-citrate synthase%2C putative;ebi_biotype=protein_coding	AN2436	1.99048	4.58e-05	1	0.680939	0.210229	NA
	FUN	-1/-1	NA	NA	NA	763	773, 813	763, 833	NA	NA	NA	731, 792, 793	731, 792, 793	731, 792, 793	ID=AN2469;description=Has domain(s) with predicted oxidoreductase activity and role in metabolic process;ebi_biotype=protein_coding	AN2469	-1.04143	0.0352778	-1	-1.38061	0.00676625	-1
	FUN	-1/-1	119	69, 109	49, 119	119	69, 109	49, 119	89, 90, 151	89, 90, 151	89, 90, 151	89, 90, 151	89, 90, 151	89, 90, 151	ID=AN2470;description=Ortholog(s) have Golgi apparatus localization;ebi_biotype=protein_coding	AN2470	-6.89851	4.89e-217	-1	-7.0227	9.56e-221	-1
	FUN	-1/-1	89, 109	49, 59	99	89, 109	49, 59	99	NA	NA	NA	NA	NA	NA	ID=AN2471;description=Ortholog of A. niger CBS 513.88 : An02g07790%2C Neosartorya fischeri NRRL 181 : NFIA_065240%2C Aspergillus clavatus NRRL 1 : ACLA_039940%2C ACLA_078340 and Aspergillus niger ATCC 1015 : 144091-mRNA;ebi_biotype=protein_coding	AN2471	-11.1853	5.53e-56	-1	-10.7311	3.47e-52	-1
	mstB	-1/-1	611, 691	541, 581	591, 601	611, 691	541, 581	591, 601	NA	NA	NA	NA	NA	NA	ID=AN2475;Name=mstB;description=putative sugar transporter;ebi_biotype=protein_coding	AN2475	-9.26037	1.45e-138	-1	-9.05407	4.91e-132	-1
	FUN	NA/-1	NA	NA	-404, -374	-374	NA	-404, -374	NA	109	NA	NA	109	NA	ID=AN2488;description=Ortholog of A. fumigatus Af293 : Afu3g00500%2C Afu4g03010%2C A. niger CBS 513.88 : An14g03080%2C A. oryzae RIB40 : AO090012000174 and Aspergillus wentii : Aspwe1_0176515%2C Aspwe1_0622364;ebi_biotype=protein_coding	AN2488	-0.736966	0.0971733	NA	-1.92176	5.85e-06	-1
	FUN	-1/-1	262	NA	222	262	NA	222	NA	NA	NA	NA	NA	NA	ID=AN2531;description=Has domain(s) with predicted role in transmembrane transport and integral component of membrane localization;ebi_biotype=protein_coding	AN2531	-2.44756	1.59e-15	-1	-2.65002	9e-18	-1
	FUN	-1/-1	-30	0	-20, 10	-30	0	-20, 10	-3, -2	-3	-3	-3, -2	-3	-3	ID=AN2535;description=Ortholog of A. fumigatus Af293 : Afu3g14660%2C A. niger CBS 513.88 : An09g01230%2C Aspergillus wentii : Aspwe1_0107397%2C Aspwe1_0171355 and Aspergillus sydowii : Aspsy1_0087029;ebi_biotype=protein_coding	AN2535	-10.0723	3.64e-139	-1	-9.66682	3.66e-128	-1
	hxkB	-1/-1	402, 442	312, 382	402, 412	402, 442	312, 382	402, 412	183, 339	183	183, 339	183, 339, 662, 926	183, 662, 926	183, 339, 662, 926	ID=AN2638;Name=hxkB;description=hexokinase%2C putative;ebi_biotype=protein_coding	AN2638	-10.2041	4.52e-68	-1	-10.6855	3.46e-60	-1
	FUN	-1/-1	-32	NA	NA	-32	NA	NA	NA	NA	NA	NA	NA	NA	ID=AN2640;description=Ortholog of A. fumigatus Af293 : Afu5g14080%2C A. niger CBS 513.88 : An12g05640%2C Neosartorya fischeri NRRL 181 : NFIA_072900 and Aspergillus versicolor : Aspve1_0040725;ebi_biotype=protein_coding	AN2640	-7.88269	1.31e-124	-1	-7.167	8.25e-106	-1
	FUN	NA/NA	NA	173	NA	NA	173	NA	NA	NA	NA	NA	NA	NA	ID=AN2685;description=Ortholog of Aspergillus wentii : Aspwe1_0039128%2C Aspergillus versicolor : Aspve1_0134218%2C Aspergillus clavatus NRRL 1 : ACLA_017060 and Aspergillus niger ATCC 1015 : 184563-mRNA;ebi_biotype=protein_coding	AN2685	-0.584345	0.115841	NA	0.0841327	0.853914	NA
	mcnA	NA/NA	504	NA	NA	504	NA	NA	NA	NA	NA	NA	NA	NA	ID=AN2692;Name=mcnA;description=Phosphoprotein regulated by proline-directed phosphorylation;ebi_biotype=protein_coding	AN2692	0.25734	0.156858	NA	-0.434594	0.0146829	NA
	FUN	1/NA	231	NA	NA	231	NA	NA	NA	NA	NA	NA	NA	NA	ID=AN2749;description=Has domain(s) with predicted phospholipid binding activity;ebi_biotype=protein_coding	AN2749	1.26881	6.25e-15	1	-0.10187	0.611128	NA
	FUN	-1/-1	330, 390	350, 380	360, 400	330, 390	350, 380	360, 400	359, 360	359, 360	359, 360	359, 360	359, 360	359, 360	ID=AN2776;description=Ortholog of A. fumigatus Af293 : Afu3g05980%2C A. niger CBS 513.88 : An11g10620%2C A. oryzae RIB40 : AO090020000068%2C Aspergillus wentii : Aspwe1_0173669 and Aspergillus sydowii : Aspsy1_0029855;ebi_biotype=protein_coding	AN2776	-2.45029	1.25e-38	-1	-1.1125	1.54e-08	-1
	FUN	-1/-1	155, 275	205, 265	225, 255	155, 275	205, 265	225, 255	NA	NA	NA	NA	NA	NA	ID=AN2815;description=Putative mannitol 2-dehydrogenase with a predicted role in mannose/mannitol%2C fructose%2C and sorbose/sorbitol metabolism;ebi_biotype=protein_coding	AN2815	-1.84894	2.55e-16	-1	-2.11297	7.84e-21	-1
	FUN	-1/-1	687	NA	NA	687, 777	707	717, 757	452	452	NA	452, 784, 785	452, 784, 785	784, 785	ID=AN2817;description=protein of unknown function;ebi_biotype=protein_coding	AN2817	-4.78451	8.36e-10	-1	-5.32366	3.2e-05	-1
	FUN	-1/-1	314, 454	374, 414	384, 464	314, 454	374, 414	384, 464	499	499	499	499	499	499	ID=AN2822;description=Has domain(s) with predicted transporter activity%2C role in transport and membrane localization;ebi_biotype=protein_coding	AN2822	-8.55524	8.22e-223	-1	-7.39696	5.64e-177	-1
	FUN	-1/-1	42	12	NA	42	12	NA	21	21	21	21	21	21	ID=AN2823;description=Has domain(s) with predicted ion channel activity%2C role in transport and integral component of membrane localization;ebi_biotype=protein_coding	AN2823	-8.87626	1.28e-73	-1	-8.08776	2.88e-57	-1
	FUN	NA/NA	NA	NA	NA	909, 959	889	859, 899	NA	NA	NA	898, 899	898, 899	898, 899	ID=AN2852;description=Ortholog(s) have sequence-specific DNA binding activity;ebi_biotype=protein_coding	AN2852	0.437843	0.00654318	NA	0.047113	0.812956	NA
	FkhB	-1/-1	448	548	558	448	548	558	NA	NA	NA	NA	NA	NA	ID=AN2854;description=Ortholog(s) have DNA replication origin binding%2C RNA polymerase II core promoter proximal region sequence-specific DNA binding%2C centromeric DNA binding and transcriptional activator activity%2C more;ebi_biotype=protein_coding	AN2854	-1.80479	1.33e-12	-1	-1.42785	4.28e-08	-1	FkhB	heat (50 oC)	GO:0034605 (cellular response to heat)	conidiospores	Forkhead gene
	fbaA	-1/-1	188, 298	128, 228	278, 318	188, 298	128, 228	278, 318	408, 409	408, 409	408, 409	408, 409	408, 409	408, 409	ID=AN2875;Name=fbaA;description=fructose-bisphosphate aldolase%2C putative;ebi_biotype=protein_coding	AN2875	-2.812	2.83e-116	-1	-2.67368	3.84e-105	-1
	FUN	-1/-1	125	125	165	125	125	165	113, 160	113	113, 160	113, 160	113	113, 160, 845	ID=AN2877;description=Ortholog(s) have oxysterol binding%2C phosphatidic acid binding%2C phosphatidylinositol-4%2C5-bisphosphate binding%2C phosphatidylinositol-4-phosphate binding%2C sterol transporter activity;ebi_biotype=protein_coding	AN2877	-2.54514	1.2e-45	-1	-2.77645	4.29e-54	-1
	FUN	1/NA	NA	NA	NA	NA	939, 949	NA	NA	NA	NA	NA	NA	879	ID=AN2884;description=Ortholog of A. fumigatus Af293 : Afu3g11620%2C A. niger CBS 513.88 : An02g07410%2C Aspergillus wentii : Aspwe1_0736090%2C Aspergillus sydowii : Aspsy1_0776302 and Aspergillus terreus NIH2624 : ATET_04698;ebi_biotype=protein_coding	AN2884	1.52889	4.61e-19	1	0.518361	0.00460424	NA
	FUN	-1/-1	106, 146	96, 126	86, 106	106, 146	96, 126	86, 106	84, 114	84, 114, 115	84, 114	84, 114	84, 114, 115	84, 114	ID=AN2894;description=Ortholog of A. fumigatus Af293 : Afu3g11550%2C A. niger CBS 513.88 : An02g07350%2C A. oryzae RIB40 : AO090003000710%2C Aspergillus wentii : Aspwe1_0025131 and Aspergillus sydowii : Aspsy1_0775782;ebi_biotype=protein_coding	AN2894	-9.51366	5.26e-112	-1	-9.11703	7.37e-99	-1
	AtfA	-1/-1	560, 610	540, 620	580, 590	560, 610	540, 620	580, 590	NA	NA	NA	NA	NA	NA	ID=AN2911;Name=atfA;description=Basic-region leucine zipper transcription factor;ebi_biotype=protein_coding	AN2911	-4.58853	1.1e-56	-1	-5.06244	7.41e-68	-1	AtfA	oxidative stress (H2O2), heat (50 oC), cold (4 oC)	GO:0034605 (cellular response to heat), GO:0034599 (cellular response to oxidative stress)	conidiospores	Basic-region leucine zipper transcription factor; plays a role in the response of conidia to stress; expression upregulated after exposure to farnesol
	idpA	-1/-1	220, 230	130, 270	210, 280	220, 230	130, 270	210, 280	NA	NA	236	NA	NA	236	ID=AN2999;Name=idpA;description=isocitrate dehydrogenase (NADP+)%2C putative;ebi_biotype=protein_coding	AN2999	-1.00335	1.36e-09	-1	-1.23575	9.1e-14	-1
	isr1	-1/NA	NA	NA	NA	941	NA	881	NA	NA	NA	920	920	NA	ID=AN3001;Name=isr1;description=Serine/threonine-protein kinase ISR1%2C putative;ebi_biotype=protein_coding	AN3001	-1.20736	7.52e-08	-1	-0.883237	0.000143522	NA
Beta-tubulin folding cofactor C	FUN	-1/-1	NA	117, 217	117	NA	117, 217	117	75, 461	75, 461	75, 461	75, 461	75, 461	75, 461	ID=AN3022;description=Ortholog of A. fumigatus Af293 : Afu3g08900%2C A. niger CBS 513.88 : An16g02430%2C A. oryzae RIB40 : AO090005001346%2C Aspergillus wentii : Aspwe1_0041802 and Aspergillus sydowii : Aspsy1_0042503;ebi_biotype=protein_coding	AN3022	-3.04748	7.28e-90	-1	-3.11181	3.61e-93	-1
	FUN	-1/-1	79	-11	19	79	-11	19	80, 81	80, 81	80, 81	80, 81	80, 81	80, 81	ID=AN3024;description=Ortholog of A. fumigatus Af293 : Afu3g08880%2C A. oryzae RIB40 : AO090005001351%2C Neosartorya fischeri NRRL 181 : NFIA_068240%2C Aspergillus wentii : Aspwe1_0173345 and Aspergillus versicolor : Aspve1_0039444;ebi_biotype=protein_coding	AN3024	-6.05663	1.52e-52	-1	-5.50022	2.67e-42	-1
	FUN	-1/-1	NA	NA	NA	1521	NA	1501	NA	NA	NA	NA	NA	NA	ID=AN3077;description=Has domain(s) with predicted catalytic activity and role in nucleoside metabolic process;ebi_biotype=protein_coding	AN3077	-1.90475	4.13e-06	-1	-1.04901	0.0486405	-1
	cetA	-1/-1	-218, -118, 152	-98, 172	82, 92	-218, -118, 152	-128, -98, 172	82, 92	NA	NA	NA	NA	NA	NA	ID=AN3079;Name=cetA;description=Secreted thaumatin-like protein;ebi_biotype=protein_coding	AN3079	-3.26071	1.98e-36	-1	-2.22421	2.83e-17	-1
	FUN	NA/NA	559, 609	509, 519	569, 599	559, 609	509, 519	569, 599	NA	NA	NA	600, 601	600, 601	600, 601	ID=AN3085;description=Ortholog(s) have role in cellular response to biotic stimulus%2C cellular response to starvation and filamentous growth of a population of unicellular organisms in response to biotic stimulus%2C more;ebi_biotype=protein_coding	AN3085	-0.735296	0.0646566	NA	-0.426039	0.323736	NA
	FUN	-1/NA	8, 348, 548	8, 478, 518	38, 278, 468	8, 348, 548	8, 478, 518	38, 278, 468	70, 71, 465	70, 71, 465	NA	70, 71, 465, 553, 926	70, 71, 465, 553, 926	553, 926	ID=AN3087;description=Ortholog of A. fumigatus Af293 : Afu3g12360%2C A. niger CBS 513.88 : An03g02910%2C A. oryzae RIB40 : AO090005000731%2C Aspergillus wentii : Aspwe1_0049379 and Aspergillus sydowii : Aspsy1_0056184;ebi_biotype=protein_coding	AN3087	-1.40532	1.06e-27	-1	-0.380762	0.00689828	NA
	phkB	-1/-1	498, 518	448, 598	538, 638	498, 518	448, 598, 828	538, 638	486	486	486	486	486	486	ID=AN3101;Name=phkB;description=Putative histidine-containing phosphotransfer protein;ebi_biotype=protein_coding	AN3101	-1.71022	1.46e-21	-1	-1.6195	3.32e-19	-1
	nsdD	-1/NA	NA	-119	NA	NA	-119	NA	NA	NA	NA	NA	NA	NA	ID=AN3152;Name=nsdD;description=GATA-type zinc-finger transcription factor%2C putative;ebi_biotype=protein_coding	AN3152	-1.02318	2.44e-08	-1	-0.743811	9.06e-05	NA
	FUN	NA/NA	610	NA	270, 330	610	NA	270, 330, 720	NA	NA	NA	NA	NA	NA	ID=AN3179;description=Ortholog of A. fumigatus Af293 : Afu3g13160%2C A. niger CBS 513.88 : An02g09030%2C A. oryzae RIB40 : AO090012000817%2C Aspergillus wentii : Aspwe1_0038173 and Aspergillus sydowii : Aspsy1_0056130;ebi_biotype=protein_coding	AN3179	0.330576	0.157902	NA	-0.117408	0.658711	NA
	FUN	-1/-1	-141, -131, 479, 519	-141, -71	-121, 99, 519	-141, -131, 479, 519	-141, -71	-121, 99, 519	NA	NA	NA	NA	NA	NA	ID=AN3180;description=Ortholog of Aspergillus versicolor : Aspve1_0051207 and Aspergillus sydowii : Aspsy1_0056131;ebi_biotype=protein_coding	AN3180	-1.53542	3.3e-14	-1	-1.6342	9.41e-16	-1
	FUN	NA/-1	127	157	137, 147	127, 687	157, 707	137, 147, 677	91	NA	91	91, 715, 716	715, 716	91	ID=AN3203;description=Putative F-box protein;ebi_biotype=protein_coding	AN3203	-0.522016	0.295154	NA	-1.56133	0.000776991	-1
	FUN	NA/NA	NA	526, 546	526	NA	526, 546	526	NA	NA	NA	610	610	NA	ID=AN3210;description=Has domain(s) with predicted substrate-specific transmembrane transporter activity%2C transmembrane transporter activity%2C transporter activity%2C role in transmembrane transport and integral component of membrane%2C membrane localization;ebi_biotype=protein_coding	AN3210	-0.138449	0.684794	NA	-0.428374	0.154916	NA
	pfkA	-1/-1	191	NA	NA	191	NA	NA	326	325	NA	326, 716	325	NA	ID=AN3223;Name=pfkA;description=6-phosphofructokinase%2C putative;ebi_biotype=protein_coding	AN3223	-2.65605	6.68e-61	-1	-2.62497	1.96e-59	-1
	apyA	1/NA	NA	NA	NA	619	NA	NA	NA	NA	NA	NA	NA	NA	ID=AN3265;Name=apyA;description=HECT-type ubiquitin ligase-interacting protein apyA;ebi_biotype=protein_coding	AN3265	1.19266	0.0172297	1	0.309929	0.643525	NA
	FUN	-1/-1	69	69, 89	119	69	69, 89	119	NA	483	NA	NA	483	NA	ID=AN3334;description=protein of unknown function;ebi_biotype=protein_coding	AN3334	-7.6167	2.06e-158	-1	-9.33195	1.22e-205	-1
	nopA	-1/-1	148, 208	148, 188	128, 178	148, 208	148, 188	128, 178	159	NA	159	159	NA	159	ID=AN3361;Name=nopA;description=Bacterial rhodopsin family G-protein coupled receptor-like protein;ebi_biotype=protein_coding	AN3361	-6.29731	1.07e-149	-1	-6.05902	7.56e-137	-1
	FUN	-1/-1	346, 366	336, 366	366, 376	346, 366	336, 366	366, 376	NA	NA	NA	NA	NA	NA	ID=AN3433;description=Has domain(s) with predicted RNA polymerase II transcription factor activity%2C sequence-specific DNA binding%2C zinc ion binding activity%2C role in regulation of transcription%2C DNA-templated and nucleus localization;ebi_biotype=protein_coding	AN3433	-3.26941	1.21e-59	-1	-3.64361	1.53e-73	-1
	orlA	-1/-1	379, 479	NA	359, 369	379, 479	NA	359, 369	472	472	472	472	472	472	ID=AN3441;Name=orlA;description=Trehalose 6-phosphate phosphatase%2C predicted subunit of the trehalose-6-phosphate synthase/phosphatase complex;ebi_biotype=protein_coding	AN3441	-3.20378	1.61e-57	-1	-3.28954	1.4e-60	-1	OrlA	heat (42 oC)	GO:0034605 (cellular response to heat), GO:0031505 (fungal-type cell wall organization), GO:0005992 (trehalose biosynthetic process)	vegetative tissue, conidiospores	Trehalose 6-phosphate phosphatase, predicted subunit of the trehalose-6-phosphate synthase/phosphatase complex; involved in chitin synthesis at elevated temperatures
	FUN	-1/-1	78, 178	NA	188, 198	78, 178	NA	188, 198	85	85	85	85	85	85	ID=AN3442;description=Ortholog of A. fumigatus Af293 : Afu3g05640%2C A. niger CBS 513.88 : An11g11000%2C Aspergillus wentii : Aspwe1_0173703%2C Aspergillus sydowii : Aspsy1_0030125 and Aspergillus terreus NIH2624 : ATET_08971;ebi_biotype=protein_coding	AN3442	-2.57523	7.74e-54	-1	-2.04421	1.18e-33	-1
	FUN	-1/-1	96, 146	76	76, 116	96, 146	76	76, 116	99	99	99	99	99	99	ID=AN3464;description=Ortholog(s) have cytosol%2C nucleus localization;ebi_biotype=protein_coding	AN3464	-1.86797	3.12e-36	-1	-1.91042	3.78e-37	-1
	H2A.X	NA/NA	NA	NA	163	NA	NA	163	173	173	173	173	173	173	ID=AN3468;Name=H2A.X;description=Histone H2A;ebi_biotype=protein_coding	AN3468	-0.948825	2.99e-05	NA	-0.0933239	0.740797	NA	H2A.X	DNA damage (1,2,7,8 diepoxyoctane - DEO, camptothecin ) at 32 oC	GO:0006281 (DNA repair), GO:0007076 (mitotic chromosome condensation), GO:0045739 (positive regulation of DNA repair)	vegetative tissue (in H2AX-S129A mutant)	Histone H2A
	H2B	NA/NA	NA	NA	272	NA	NA	272	262	262	262	262	262	262	ID=AN3469;Name=H2B;description=Histone H2B;ebi_biotype=protein_coding	AN3469	-0.340787	0.133521	NA	0.208133	0.396967	NA
	atg4	NA/NA	NA	75	NA	NA	75	NA	NA	NA	NA	NA	NA	NA	ID=AN3470;Name=atg4;description=Ortholog(s) have cysteine-type endopeptidase activity;ebi_biotype=protein_coding	AN3470	-0.0280684	0.914584	NA	-0.226263	0.245693	NA
	FUN	-1/-1	69	NA	NA	69	NA	NA	59, 444	59, 444	59, 444	59, 444	59, 444	59, 444	ID=AN3480;description=Ortholog of A. niger CBS 513.88 : An11g08860%2C Neosartorya fischeri NRRL 181 : NFIA_008010%2C Aspergillus niger ATCC 1015 : 48080-mRNA and Aspergillus sydowii : Aspsy1_0166071;ebi_biotype=protein_coding	AN3480	-7.91461	4.66e-110	-1	-6.53745	3.62e-77	-1
	FUN	-1/-1	-49	41, 101	41, 81	-49	41, 101	41, 81	NA	29	NA	892	29	NA	ID=AN3512;description=Ortholog of Aspergillus brasiliensis : Aspbr1_0049104%2C Aspergillus glaucus : Aspgl1_0060098%2C Aspergillus flavus NRRL 3357 : AFL2T_08754 and Neosartorya fischeri NRRL 181 : NFIA_073230;ebi_biotype=protein_coding	AN3512	-11.8009	1.07e-156	-1	-10.4873	7.6e-137	-1
	FUN	-1/-1	NA	NA	NA	1072	1022, 1042	1052, 1072	NA	NA	NA	NA	NA	NA	ID=AN3600;description=Ortholog of A. fumigatus Af293 : Afu4g12760%2C A. niger CBS 513.88 : An01g08280%2C A. oryzae RIB40 : AO090009000304%2C Aspergillus wentii : Aspwe1_0099611 and Aspergillus sydowii : Aspsy1_0032683;ebi_biotype=protein_coding	AN3600	-1.35351	5.01e-19	-1	-1.1547	6.96e-14	-1
	FUN	-1/-1	276, 326	306, 396	336, 376	276, 326, 1086	306, 396	336, 376	79	78, 79	79	79, 552, 553	78, 79, 552, 553	79, 552, 553	ID=AN3627;description=Ortholog(s) have intracellular localization;ebi_biotype=protein_coding	AN3627	-2.92348	5.4e-37	-1	-2.50584	2.95e-27	-1
	gukA	-1/NA	270	320	NA	270	320	NA	257, 258	257	257	257, 258	257	257	ID=AN3641;Name=gukA;description=Gluconokinase%2C putative;ebi_biotype=protein_coding	AN3641	-1.38651	5.52e-07	-1	-0.681724	0.021615	NA
	FUN	-1/-1	-3, 77	-13, -3	27, 47	-3, 77	-13, -3	27, 47	81	80, 81	81	81	80, 81	81	ID=AN3680;description=Ortholog of A. fumigatus Af293 : Afu4g12500%2C A. niger CBS 513.88 : An01g07980%2C Aspergillus wentii : Aspwe1_0033896 and Aspergillus zonatus : Aspzo1_0129782;ebi_biotype=protein_coding	AN3680	-4.54638	2.18e-111	-1	-3.88785	3.01e-81	-1
	FUN	-1/NA	161, 221	181, 221	181, 191	161, 221	181, 221	181, 191	94, 95	94, 95	94, 95	94, 95	94, 95	94, 95	ID=AN3681;description=Ortholog(s) have role in cellular iron ion homeostasis and fungal-type vacuole membrane localization;ebi_biotype=protein_coding	AN3681	-1.0988	5.43e-08	-1	-0.661334	0.00199172	NA
	FUN	-1/-1	21, 161	131	61, 151	21, 161	131	61, 151	73, 74	73, 74	73, 74	73, 74	73, 74	73, 74	ID=AN3703;description=Ortholog of A. fumigatus Af293 : Afu3g02990%2C Neosartorya fischeri NRRL 181 : NFIA_004810%2C Aspergillus wentii : Aspwe1_0643479 and Aspergillus versicolor : Aspve1_0042072;ebi_biotype=protein_coding	AN3703	-6.25543	2.87e-48	-1	-6.68057	1.83e-54	-1
	FUN	1/NA	475	485	465, 485	475	485	465, 485	333	333	333	333, 536	333, 536	333, 536	ID=AN3714;description=Ortholog(s) have endoplasmic reticulum localization;ebi_biotype=protein_coding	AN3714	1.15941	3.99e-08	1	-0.473667	0.0377049	NA
	awh11	NA/1	-246, -166	-166, -136	-166, -126	-246, -166	-166, -136	-166, -126	NA	NA	NA	-21, -17	-18, -17	-21, -17, 574	ID=AN3725;Name=awh11;description=heat shock protein%2C putative;ebi_biotype=protein_coding	AN3725	0.488383	0.327579	NA	1.73719	0.00034818	1
	FUN	-1/-1	52, 142	162, 172	122, 152	52, 142	162, 172	122, 152	NA	34	NA	NA	34	NA	ID=AN3783;description=protein of unknown function;ebi_biotype=protein_coding	AN3783	-10.0012	2.57e-108	-1	-9.71518	1.01e-102	-1
	FUN	NA/NA	NA	NA	NA	NA	1033	1093	NA	NA	NA	NA	NA	NA	ID=AN3803;description=Ortholog(s) have role in protein targeting to mitochondrion and cytosol%2C mitochondrial sorting and assembly machinery complex%2C nucleus localization;ebi_biotype=protein_coding	AN3803	-0.799193	1.68e-07	NA	-0.56609	0.000364865	NA
	FUN	NA/-1	48	NA	NA	48	NA	NA	NA	215	30	NA	215	30	ID=AN3807;description=Ortholog(s) have lipid binding activity;ebi_biotype=protein_coding	AN3807	-0.963297	3.7e-08	NA	-1.24067	1.66e-12	-1
	FUN	-1/-1	105, 115	75	85, 95	105, 115	75	85, 95	NA	NA	NA	NA	NA	NA	ID=AN3829;description=Putative succinate-semialdehyde dehydrogenase [NAD(P)+] with a predicted role in 4-aminobutyrate (GABA) shunt;ebi_biotype=protein_coding	AN3829	-2.87845	8.4e-74	-1	-2.50765	1.48e-56	-1
	FUN	1/NA	NA	NA	NA	NA	1155	NA	NA	210	NA	NA	210	NA	ID=AN3835;description=Has domain(s) with predicted DNA binding%2C RNA polymerase II transcription factor activity%2C sequence-specific DNA binding%2C zinc ion binding activity and role in regulation of transcription%2C DNA-templated%2C transcription%2C DNA-templated;ebi_biotype=protein_coding	AN3835	1.06393	5.04e-05	1	0.380229	0.187506	NA
	FUN	-1/NA	46, 86	46	56, 66	46, 86	46	56, 66	83, 84	83, 84	83, 84	83, 84	83, 84	83, 84	ID=AN3848;description=Ortholog of Aspergillus versicolor : Aspve1_0041880 and Aspergillus sydowii : Aspsy1_0131746;ebi_biotype=protein_coding	AN3848	-1.80596	1.11e-11	-1	-0.374279	0.219926	NA
	FUN	-1/-1	NA	597	NA	NA	597	NA	NA	NA	NA	594	594, 595	594	ID=AN3918;description=Ortholog(s) have aminopeptidase activity%2C role in protein catabolic process in the vacuole and fungal-type vacuole localization;ebi_biotype=protein_coding	AN3918	-1.59928	1.92e-26	-1	-1.13965	1.03e-13	-1
	FUN	-1/NA	NA	143	NA	NA	143	NA	146	145, 146	146	146	145, 146	146	ID=AN3919;description=Ortholog(s) have mRNA binding%2C poly(A) binding activity;ebi_biotype=protein_coding	AN3919	-1.1137	1.69e-11	-1	-0.837476	9.03e-07	NA
	pilB	-1/-1	-137	-197	-157, -117	-137	-197	-157, -117	NA	NA	NA	NA	NA	NA	ID=AN3931;Name=pilB;description=Putative conserved eisosome protein;ebi_biotype=protein_coding	AN3931	-1.94771	6.85e-05	-1	-5.18018	9.43e-28	-1
	FUN	-1/-1	NA	139	159	NA	139	159	133	133	133	133	133, 872	133	ID=AN3968;description=protein of unknown function;ebi_biotype=protein_coding	AN3968	-13.6154	1.35e-47	-1	-10.7585	1.66e-85	-1
	FUM	-1/-1	NA	259	369, 379	999	259	369, 379	NA	NA	NA	NA	NA	NA	ID=AN4071;description=Ortholog(s) have role in dolichol biosynthetic process%2C dolichol-linked oligosaccharide biosynthetic process%2C polyprenol catabolic process%2C pseudohyphal growth;ebi_biotype=protein_coding	AN4071	-1.49131	2.39e-27	-1	-1.07848	2.86e-14	-1
	FUM	-1/-1	46	6, 56	86, 126	46	6, 56	86, 126	86, 87	86, 87	86, 87	86, 87	86, 87	86, 87	ID=AN4089;description=Ortholog of A. fumigatus Af293 : Afu1g05690%2C A. niger CBS 513.88 : An18g03450%2C A. oryzae RIB40 : AO090009000365%2C Aspergillus wentii : Aspwe1_0104096 and Aspergillus sydowii : Aspsy1_0057643;ebi_biotype=protein_coding	AN4089	-1.87453	5.83e-19	-1	-1.52836	1.1e-12	-1
	FUN	-1/-1	-10	-40, 10	NA	-10	-40, 10	NA	NA	32	25	NA	32	25	ID=AN4105;description=Putative erythromycin esterase family protein;ebi_biotype=protein_coding	AN4105	-4.19791	2.06e-48	-1	-4.58271	2.54e-56	-1
	hk-8-2	-1/-1	69, 89	89, 99	79, 89	69, 89	89, 99	79, 89	52, 53, 73	52, 53, 73	73	52, 53, 73, 967	52, 53, 73, 966, 967	73, 967	ID=AN4113;Name=hk-8-2;description=Histidine kinase%2C histidine-containing phosphotransfer protein;ebi_biotype=protein_coding	AN4113	-5.12941	6.87e-79	-1	-3.98218	1e-47	-1
	xtrE	NA/1	NA	235	NA	NA	235	NA	NA	NA	NA	NA	NA	NA	ID=AN4148;Name=xtrE;description=Putative xylose transporter;ebi_biotype=protein_coding	AN4148	0.853557	0.00632937	NA	1.80805	2.98e-09	1
	FUN	-1/-1	42, 132, 352	202	182, 192	42, 132, 352	202	182, 192	46	46	46	46	46	46	ID=AN4154;description=Has domain(s) with predicted 1-alkyl-2-acetylglycerophosphocholine esterase activity and role in lipid catabolic process;ebi_biotype=protein_coding	AN4154	-3.7325	5.74e-59	-1	-2.70561	5.46e-31	-1
	FUN	-1/NA	221, 271	341	261	221, 271	341	261	NA	NA	290	NA	NA	290	ID=AN4171;description=Ortholog(s) have role in TOR signaling%2C actin filament bundle assembly%2C eisosome assembly%2C endosomal transport and establishment of protein localization to plasma membrane%2C more;ebi_biotype=protein_coding	AN4171	-1.45304	4.46e-24	-1	-0.870192	4.35e-09	NA
	FUN	NA/NA	NA	NA	NA	NA	802	NA	NA	NA	NA	886, 887	887	887	ID=AN4193;description=Ortholog of A. fumigatus Af293 : Afu1g05920%2C A. niger CBS 513.88 : An18g03670%2C A. oryzae RIB40 : AO090120000081%2C Aspergillus wentii : Aspwe1_0038204 and Aspergillus sydowii : Aspsy1_0059184;ebi_biotype=protein_coding	AN4193	0.740472	0.0334693	NA	0.484983	0.178948	NA
	FUN	NA/NA	NA	-127, 23	NA	NA	-127, 23	NA	NA	NA	NA	NA	NA	NA	ID=AN4218;description=Ortholog(s) have GDP binding%2C GTP binding%2C calmodulin binding%2C translation elongation factor activity and role in cytoplasmic translational elongation%2C interaction with host%2C tRNA export from nucleus;ebi_biotype=protein_coding	AN4218	-0.775995	0.000350466	NA	-0.166172	0.516206	NA
	FUN	NA/NA	259, 319	229, 299	309, 319	259, 319	229, 299	309, 319	136, 137	136, 137	136, 137	136, 137	136, 137	136, 137	ID=AN4239;description=Ortholog(s) have RSC complex localization;ebi_biotype=protein_coding	AN4239	0.0166402	0.956514	NA	0.584998	0.000986863	NA
voiD	voiD	1/NA	505	NA	515	505	NA	515	NA	NA	NA	NA	NA	NA	ID=AN4252;description=Ortholog of A. nidulans FGSC A4 : AN10165%2C A. fumigatus Af293 : Afu1g06580/hel10%2C Afu1g11910%2C A. niger CBS 513.88 : An18g05640%2C An08g04120 and A. oryzae RIB40 : AO090001000456%2C AO090001000373;ebi_biotype=protein_coding	AN4252	1.01146	0.000121084	1	0.299589	0.31688	NA
	FUN	-1/-1	-67, -37	-157, -7	-27, 3	-67, -37	-157, -7	-27, 3	NA	NA	NA	NA	NA	NA	ID=AN4256;description=Ortholog of A. fumigatus Af293 : Afu7g04030%2C A. oryzae RIB40 : AO090012000139%2C Neosartorya fischeri NRRL 181 : NFIA_099750 and Aspergillus versicolor : Aspve1_0055292;ebi_biotype=protein_coding	AN4256	-2.44856	7.56e-33	-1	-3.22733	2.94e-55	-1
	FUN	-1/-1	55, 105	85, 125	65, 115	55, 105	85, 125	65, 115	129, 130	129, 130	129, 130	129, 130	129, 130	129, 130	ID=AN4277;description=Ortholog(s) have glucose transmembrane transporter activity%2C role in cellular response to drug and plasma membrane localization;ebi_biotype=protein_coding	AN4277	-8.67623	3.02e-131	-1	-8.27987	1.44e-115	-1
	FUN	-1/-1	199, 229	229, 249	249, 259	199, 229	229, 249	249, 259	138, 142, 274, 275	138, 139, 274, 275	138, 142, 274, 275	138, 142, 274, 275	138, 139, 274, 275	138, 142, 274, 275	ID=AN4299;description=Putative clock-controlled and temperature-regulated gene;ebi_biotype=protein_coding	AN4299	-7.42089	4.25e-238	-1	-7.01259	7.39e-213	-1
	FUN	NA/NA	NA	NA	NA	NA	904	NA	NA	NA	NA	NA	NA	NA	ID=AN4331;description=Ortholog(s) have polyubiquitin binding activity and role in double-strand break repair via single-strand annealing%2C removal of nonhomologous ends%2C nucleotide-excision repair%2C response to UV;ebi_biotype=protein_coding	AN4331	-0.128823	0.530132	NA	-0.339483	0.0681427	NA
	FUN	-1/-1	NA	112	NA	NA	112	NA	NA	NA	NA	NA	NA	NA	ID=AN4352;description=Ortholog(s) have mitochondrion%2C plasma membrane localization;ebi_biotype=protein_coding	AN4352	-3.71448	9.6e-164	-1	-2.67077	2.01e-85	-1
	ecmA	NA/NA	NA	NA	NA	1110	NA	NA	NA	NA	NA	NA	NA	NA	ID=AN4390;Name=ecmA;description=GPI-anchored cell wall organization protein Ecm33%2C putative;ebi_biotype=protein_coding	AN4390	0.398369	0.0764834	NA	-0.16171	0.52288	NA
	FUN	NA/NA	NA	NA	NA	1006	NA	NA	NA	171	NA	NA	171	NA	ID=AN4406;description=Has domain(s) with predicted structural molecule activity;ebi_biotype=protein_coding	AN4406	-0.227947	0.0167641	NA	-0.156915	0.121757	NA
	FUN	-1/-1	167, 187	147, 177	157, 177	167, 187	147, 177	157, 177	242, 243	20, 242, 243	242, 243	242, 243	20, 242, 243	242, 243	ID=AN4421;description=Has domain(s) with predicted catalytic activity%2C oxidoreductase activity;ebi_biotype=protein_coding	AN4421	-8.26296	1.33e-171	-1	-7.83417	7.21e-159	-1
	FUN	-1/NA	NA	NA	394	NA	NA	394	473	473, 474	473	473	473, 474	473	ID=AN4474;description=Ortholog of A. niger CBS 513.88 : An04g02110%2C A. oryzae RIB40 : AO090023000799%2C Neosartorya fischeri NRRL 181 : NFIA_108450 and Aspergillus versicolor : Aspve1_0133959;ebi_biotype=protein_coding	AN4474	-1.01909	0.000707981	-1	-0.6643	0.0368512	NA
	FUN	-1/-1	641, 671	601, 661	641, 651	641, 671	601, 661	641, 651	NA	NA	NA	705	705	705	ID=AN4482;description=Has domain(s) with predicted transmembrane transporter activity%2C role in transmembrane transport and integral component of membrane localization;ebi_biotype=protein_coding	AN4482	-5.05833	4.34e-40	-1	-2.28542	6.78e-09	-1
	cmkD	-1/-1	-91, -81	-101, -91	-131, -71	-91, -81	-101, -91	-131, -71	NA	NA	NA	-9	-9, -8	-9	ID=AN4483;Name=cmkD;description=protein kinase%2C putative;ebi_biotype=protein_coding	AN4483	-3.38732	5.42e-63	-1	-3.21313	1.3e-56	-1	CmkD/SrkA	negative in oxidative stress (H2O2, tBOOH, menadione) defence in ΔsakA, ΔsrkA mutant conidiospores, positive under tBOOH stress in ΔsakA, ΔsrkA mutant mycelia	GO:0034599 (cellular response to oxidative stress), GO:0070301 (cellular response to hydrogen peroxide)	conidiospores, vegetative tissue	Predicted protein serine/threonine kinase, part of HogA mitogen-activated protein kinase (MAPK) signaling pathway, involved in regulation of stress response and development
	FUN	-1/NA	-54, 66	-64, -24	46	-54, 66	-64, -24	46	115, 116	115, 116	115, 116	115, 116	115, 116	115, 116	ID=AN4500;description=Putative mitochondrial ATPase inhibitor;ebi_biotype=protein_coding	AN4500	-1.21289	7.84e-20	-1	-0.976133	5.24e-13	NA
	FUN	NA/NA	489, 509	439, 509	479, 519	489, 509	439, 509	479, 519	500, 501	500, 501	161, 435, 500, 501	500, 501	500, 501	161, 435, 500, 501	ID=AN4541;description=Ortholog of A. fumigatus Af293 : Afu1g17750%2C A. niger CBS 513.88 : An07g07090%2C A. oryzae RIB40 : AO090026000620%2C Aspergillus wentii : Aspwe1_0049093 and Aspergillus sydowii : Aspsy1_0032953;ebi_biotype=protein_coding	AN4541	0.0231912	0.959399	NA	0.303528	0.293165	NA
	FUN	NA/NA	NA	NA	727	984, 1004	984, 1054	974, 1014	NA	NA	NA	992, 993	992, 993	811, 992, 993	ID=AN4542;description=Ortholog of A. fumigatus Af293 : Afu2g02730%2C A. niger CBS 513.88 : An07g07060%2C A. oryzae RIB40 : AO090026000848%2C Aspergillus wentii : Aspwe1_0168873 and Aspergillus sydowii : Aspsy1_0091100;ebi_biotype=protein_coding	AN4542	0.466356	0.0140557	NA	0.189429	0.37502	NA
	FUN	-1/NA	192, 202	202, 262	192, 232	192, 202	202, 262	192, 232	NA	NA	282	NA	NA	282	ID=AN4614;description=Ortholog(s) have role in cellular response to calcium ion and RAVE complex%2C cytosol%2C nucleus localization;ebi_biotype=protein_coding	AN4614	-1.64162	1.1e-18	-1	-0.53246	0.00817844	NA
	surG	-1/-1	299, 309	239, 299	269, 309	299, 309	239, 299	269, 309	NA	NA	219	NA	NA	219	ID=AN4615;Name=surG;description=Transmembrane domain-containing protein with homology to S. cerevisiae Sur7p;ebi_biotype=protein_coding	AN4615	-5.66473	4.84e-78	-1	-4.59642	1.19e-51	-1	SurG	negative role in itraconazole tolerance	GO:0035690 (cellular response to drug), GO:0031505 (fungal-type cell wall organization)	vegetative tissue	Transmembrane domain-containing protein with homology to S. cerevisiae Sur7p; SurG-GFP localizes perinuclearly and to patches in the periphery of spores and to the vacuole and endosomes of hyphae
	FUN	-1/-1	74, 94	24, 44	44, 164	74, 94	24, 44	44, 164	50, 51	50, 51	50, 51	50, 51	50, 51	50, 51	ID=AN4636;description=Ortholog(s) have role in ascospore wall assembly and ascospore wall%2C lipid particle%2C prospore membrane localization;ebi_biotype=protein_coding	AN4636	-5.91717	1.54e-69	-1	-4.32112	9.69e-38	-1
	FUN	-1/-1	131	-99, 81	NA	131	-99, 81	NA	74	74, 75	74	74	74, 75	74	ID=AN4711;description=Has domain(s) with predicted hydrolase activity;ebi_biotype=protein_coding	AN4711	-2.68779	8.69e-45	-1	-1.63282	9.43e-17	-1
	FUN	NA/NA	NA	491	471	NA	491	471	431, 432	431, 432	431, 432	431, 432	431, 432	431, 432	ID=AN4733;description=Ortholog(s) have role in signal transduction and Golgi apparatus%2C endoplasmic reticulum%2C mitochondrion%2C plasma membrane localization;ebi_biotype=protein_coding	AN4733	-0.922102	1.72e-06	NA	-0.627683	0.00191854	NA
	FUN	-1/-1	7, 27	57	37, 57	7, 27	57	37, 57	21	21	21	21	21	21	ID=AN4779;description=Ortholog of A. fumigatus Af293 : Afu3g06660%2C A. niger CBS 513.88 : An11g09650%2C A. oryzae RIB40 : AO090020000332%2C Aspergillus wentii : Aspwe1_0173599 and Aspergillus sydowii : Aspsy1_0087834;ebi_biotype=protein_coding	AN4779	-2.96271	2.28e-32	-1	-1.84954	5e-13	-1
	FUN	-1/-1	375, 395	345	345, 365	375, 395	345	345, 365	381	381	381	381	381	381	ID=AN4780;description=Ortholog(s) have cytosol%2C nucleus localization;ebi_biotype=protein_coding	AN4780	-2.5662	7.35e-60	-1	-1.71383	3.59e-27	-1
	ubi1	-1/NA	216, 236	176, 186	176, 186	216, 236	176, 186	176, 186	187	186, 187	187	187	186, 187	187	ID=AN4872;Name=ubi1;description=Fusion protein consisting of N-terminal ubiquitin and C-terminal extension protein (CEP) of the small ribosomal subunit;ebi_biotype=protein_coding	AN4872	-1.3298	2.39e-12	-1	-0.841644	1.89e-05	NA
	FUN	-1/NA	NA	NA	NA	808, 828	858, 868	858, 868	NA	NA	NA	857	857, 858	857	ID=AN4873;description=Ortholog(s) have role in asexual spore wall assembly%2C asexual sporulation resulting in formation of a cellular spore and positive regulation of asexual sporulation resulting in formation of a cellular spore%2C more;ebi_biotype=protein_coding	AN4873	-1.12964	9.6e-05	-1	-0.186543	0.590273	NA
	FUN	NA/NA	391	NA	NA	391	NA	NA	NA	NA	NA	NA	NA	NA	ID=AN4880;description=Ortholog(s) have cell division site%2C cytosol%2C nucleus localization;ebi_biotype=protein_coding	AN4880	-0.32108	0.200386	NA	-0.419038	0.094244	NA
	FUN	NA/NA	NA	NA	NA	722	NA	NA	NA	NA	NA	NA	NA	NA	ID=AN4881;description=Ortholog of A. fumigatus Af293 : Afu3g11150%2C A. niger CBS 513.88 : An02g06900%2C A. oryzae RIB40 : AO090003000669%2C Aspergillus wentii : Aspwe1_0049285 and Aspergillus sydowii : Aspsy1_0796400;ebi_biotype=protein_coding	AN4881	0.530157	0.0120891	NA	0.215019	0.359293	NA
	FUN	-1/-1	155, 225	165	155, 185	155, 225	165	155, 185	192, 193	192, 193	192, 193	192, 193	192, 193	192, 193	ID=AN4901;description=Putative glutaminase A with a predicted role in glutamate and glutamine metabolism;ebi_biotype=protein_coding	AN4901	-1.17681	1.17e-05	-1	-1.45057	8.7e-08	-1
	FUN	-1/-1	NA	50	NA	NA	50	NA	70, 71, 298	70	70, 298	70, 71, 298	70	70, 298	ID=AN4911;description=Ortholog of A. fumigatus Af293 : Afu3g10780%2C A. niger CBS 513.88 : An02g06450%2C Neosartorya fischeri NRRL 181 : NFIA_066470%2C Aspergillus wentii : Aspwe1_0362213 and Aspergillus versicolor : Aspve1_0127307;ebi_biotype=protein_coding	AN4911	-3.23101	1.51e-45	-1	-2.65815	8.87e-31	-1
	FUN	NA/NA	NA	NA	157	NA	NA	157	NA	NA	NA	NA	NA	NA	ID=AN4929;description=Ortholog of A. fumigatus Af293 : Afu3g10610%2C A. niger CBS 513.88 : An02g06220%2C A. oryzae RIB40 : AO090003000605%2C Aspergillus wentii : Aspwe1_0104935 and Aspergillus sydowii : Aspsy1_0147876;ebi_biotype=protein_coding	AN4929	-0.714245	0.000527686	NA	-0.785112	0.000182529	NA
	ran1	NA/NA	-126, -116	-196, -136	NA	-126, -116	-196, -136	NA	NA	NA	NA	NA	NA	NA	ID=AN4935;Name=ran1;description=Ortholog(s) have protein serine/threonine kinase activity;ebi_biotype=protein_coding	AN4935	0.521742	0.00241373	NA	-0.356111	0.0499582	NA
	FUN	-1/-1	31, 51	21, 51	51, 61	31, 51	21, 51	51, 61	NA	NA	NA	-5	-5	-5	ID=AN4940;description=Ortholog(s) have role in reciprocal meiotic recombination and endoplasmic reticulum%2C mitochondrion%2C nuclear envelope%2C plasma membrane localization;ebi_biotype=protein_coding	AN4940	-6.71487	4.24e-222	-1	-6.30933	7.97e-196	-1
	FUN	-1/-1	120	90	120	120	90	120	491	491	95	491	491	95	ID=AN4946;description=Ortholog of A. fumigatus Af293 : Afu3g10410%2C A. niger CBS 513.88 : An16g04340%2C A. oryzae RIB40 : AO090003000590%2C Aspergillus wentii : Aspwe1_0169033 and Aspergillus sydowii : Aspsy1_0087645;ebi_biotype=protein_coding	AN4946	-5.43332	2.93e-100	-1	-6.85427	4.99e-145	-1
	FUN	NA/-1	NA	NA	NA	895	915	945, 955	NA	NA	NA	NA	NA	NA	ID=AN4973;description=Ortholog of A. fumigatus Af293 : Afu3g10150%2C A. niger CBS 513.88 : An16g03980%2C A. oryzae RIB40 : AO090003000550%2C Aspergillus wentii : Aspwe1_0049197 and Aspergillus sydowii : Aspsy1_0056460;ebi_biotype=protein_coding	AN4973	-0.976825	3.4e-11	NA	-1.48691	2.61e-24	-1
	TBP	NA/-1	NA	NA	NA	965	955	945, 975	NA	NA	NA	NA	NA	NA	ID=AN4976;Name=TBP;description=Putative TATA-binding protein;ebi_biotype=protein_coding	AN4976	-0.442393	0.0569273	NA	-1.21566	4.46e-08	-1
	FUN	-1/-1	NA	NA	602, 632	612	622	602, 632	NA	NA	NA	NA	NA	NA	ID=AN4977;description=Ortholog(s) have mitochondrion localization;ebi_biotype=protein_coding	AN4977	-2.14252	1.08e-47	-1	-2.0488	1.22e-43	-1
	FUN	NA/NA	-79	NA	NA	-139, -79	NA	NA	NA	NA	NA	NA	NA	NA	ID=AN4984;description=Putative cyclin-dependent protein kinase;ebi_biotype=protein_coding	AN4984	-0.209155	0.122772	NA	-0.918704	2.18e-13	NA
	pkaR	-1/-1	-182, -62, 279, 509	-72, -52	-212, -112, 589, 709	-182, -62, 279, 509, 729	-72, -52, 719	-212, -112, 589, 709	NA	NA	NA	703, 727	703, 704, 727	727	ID=AN4987;Name=pkaR;description=Putative protein kinase A (PKA) regulatory subunit;ebi_biotype=protein_coding	AN4987	-1.73891	2.28e-24	-1	-1.54372	2.94e-19	-1
	FUN	-1/-1	874	664	674, 794	654, 874	-386, 664	-416, 674, 794	NA	NA	NA	656, 680	656, 679, 680	656	ID=AN4988;description=Ortholog(s) have intracellular localization;ebi_biotype=protein_coding	AN4988	-4.06416	3.15e-84	-1	-2.74195	1.32e-38	-1
	FUN	NA/NA	475, 505	525, 595	485, 525	475, 505	525, 595	485, 525	458	458	458	458	458	458	ID=AN4989;description=Ortholog of A. fumigatus Af293 : Afu3g09980%2C A. niger CBS 513.88 : An16g03710%2C Aspergillus sydowii : Aspsy1_0042878 and Aspergillus terreus NIH2624 : ATET_04521;ebi_biotype=protein_coding	AN4989	0.776935	0.000158627	NA	0.311635	0.167577	NA
	FUN	-1/NA	NA	78	NA	NA	78	NA	61	61	61	61	61	61	ID=AN4995;description=Has domain(s) with predicted integral component of membrane localization;ebi_biotype=protein_coding	AN4995	-1.10579	3.03e-08	-1	-0.910945	9.73e-06	NA
	FUN	-1/-1	13, 103	123	103, 113	13, 103	123	103, 113	102, 103	102, 103	102, 103	102, 103	102, 103	102, 103	ID=AN5004;description=Transcript induced by light in in developmentally competent mycelia;ebi_biotype=protein_coding	AN5004	-7.74727	9.42e-165	-1	-7.05071	2.48e-136	-1
	conJ	-1/-1	32, 62	72, 112	52, 142	32, 62	72, 112	52, 142	NA	NA	NA	555	NA	555	ID=AN5015;Name=conJ;description=Conidiation-specific protein con-10%2C putative;ebi_biotype=protein_coding	AN5015	-8.46838	1.73e-125	-1	-8.59796	1.2e-128	-1	ConJ	negative function in desiccation tolerance (in ΔconF ΔconJ ΔcffA triple mutant)	GO:0071470 (cellular response to osmotic stress)	conidiospoes (in ΔconF ΔconJ ΔcffA triple mutant)	Putative conidiation gene; transcript induced by light in in developmentally competent mycelia; double conF and conJ deletion results in increased cellular glycerol or erythritol leading to delayed germination and desiccation resistance
	FUN	-1/-1	576	506, 536	526	576, 616	506, 536	526	NA	NA	NA	NA	611, 612	NA	ID=AN5017;description=Has domain(s) with predicted oxidoreductase activity and role in metabolic process;ebi_biotype=protein_coding	AN5017	-10.954	2.33e-87	-1	-10.2858	5.22e-62	-1
	arfB	NA/NA	445	465	455	445	465	455	479, 501	479, 501	479, 501	479, 501	479, 501	479, 501	ID=AN5020;Name=arfB;description=Putative ADP ribosylation factor (Arf) family protein;ebi_biotype=protein_coding	AN5020	0.595849	5.25e-05	NA	0.717763	1.63e-06	NA
	FUN	-1/-1	148, 158	198	198, 208	148, 158	198	198, 208	120, 121, 278	120, 121, 278	120, 121, 278	120, 121, 278	120, 121, 278	120, 121, 278	ID=AN5056;description=Homologous to ccg-1 from N. crassa;ebi_biotype=protein_coding	AN5056	-12.2218	1.27e-66	-1	-9.63987	9.14e-47	-1
	SpoC1-C1D	-1/-1	411, 431	441, 451	401	411, 431	441, 451	401	446, 447	446, 447	446, 447	446, 447	446, 447	446, 447	ID=AN5086;Name=SpoC1-C1D;description=Conidium-specific RNA of unknown function;ebi_biotype=protein_coding	AN5086	-8.09123	2.88e-55	-1	-8.67957	1.43e-60	-1
	FUN	NA/NA	NA	NA	NA	859, 879	879, 889	869	NA	NA	NA	947, 948	947, 948	947, 948	ID=AN5104;description=Has domain(s) with predicted substrate-specific transmembrane transporter activity%2C transmembrane transporter activity%2C transporter activity%2C role in transmembrane transport and integral component of membrane%2C membrane localization;ebi_biotype=protein_coding	AN5104	0.817897	0.00296843	NA	-0.0818632	0.811073	NA
	FUN	-1/-1	487	NA	NA	487	NA	NA	500, 501	500	500	500, 501	500	500	ID=AN5109;description=Ortholog(s) have alditol:NADP+ 1-oxidoreductase activity%2C alpha-keto amide reductase activity%2C alpha-keto ester reductase activity and indole-3-acetaldehyde reductase (NADH) activity%2C more;ebi_biotype=protein_coding	AN5109	-1.47553	5.12e-24	-1	-1.63482	2.43e-28	-1
	FUN	-1/-1	90	NA	NA	90	NA	NA	76, 77	77	77	76, 77	77	77	ID=AN5110;description=Ortholog(s) have cytosol%2C nucleus localization;ebi_biotype=protein_coding	AN5110	-3.75273	1.5e-74	-1	-4.07785	5.3e-87	-1
	chz1	NA/NA	NA	NA	NA	722, 732, 1102	712	762, 792	NA	NA	NA	687	687	687	ID=AN5128;Name=chz1;description=Ortholog of A. fumigatus Af293 : Afu1g07430%2C A. niger CBS 513.88 : An07g09970%2C A. oryzae RIB40 : AO090012000994%2C Neosartorya fischeri NRRL 181 : NFIA_017320 and Aspergillus wentii : Aspwe1_0069020;ebi_biotype=protein_coding	AN5128	0.669892	0.00205489	NA	0.931485	1.65e-05	NA
	hsp70	NA/NA	4, 374, 384	394	314, 344	4, 374, 384	394	314, 344	419	419	419	419	419	419	ID=AN5129;Name=hsp70;description=70 kilodalton heat shock protein;ebi_biotype=protein_coding	AN5129	0.339195	0.506058	NA	0.112768	0.840276	NA
	gltA	-1/NA	NA	NA	NA	900	890	910	NA	NA	NA	NA	NA	NA	ID=AN5134;Name=gltA;description=Glutamate synthase (NADH);ebi_biotype=protein_coding	AN5134	-1.26685	2.85e-11	-1	-0.725976	0.000262858	NA
	FUN	-1/-1	8, 68	28, 98	38, 58	8, 68	28, 98	38, 58	57	57	57	57	57	57	ID=AN5207;description=Ortholog(s) have cytosol%2C nucleus localization;ebi_biotype=protein_coding	AN5207	-3.2657	4.87e-54	-1	-2.13913	1.42e-23	-1
	FUN	-1/-1	111, 121	61	131	111, 121	61	131	103, 104	103, 104	103, 104	103, 104	103, 104	103, 104	ID=AN5209;description=Putative F-box protein;ebi_biotype=protein_coding	AN5209	-1.75271	9.43e-24	-1	-1.23415	4.88e-12	-1
	pilA	-1/-1	63, 283	243, 273	263	63, 283	243, 273	263	305, 324, 325	304, 305, 324, 325	305, 324, 325	305, 324, 325	304, 305, 324, 325	305, 324, 325	ID=AN5217;Name=pilA;description=Protein with similarity to sphingolipid long chain base-responsive protein Pil1;ebi_biotype=protein_coding	AN5217	-4.61248	4.13e-102	-1	-3.48096	1.96e-58	-1	PilA	negative role in itraconazole tolerance	GO:0070941 (eisosome assembly), GO:0090155 (negative regulation of sphingolipid biosynthetic process), GO:0035690 (cellular response to drug)	vegetative tissue	Protein with similarity to sphingolipid long chain base-responsive protein Pil1; putative conserved eiosome component; expression upregulated after farnesol exposure; present at the conidial periphery and in punctate structures in myceli
	acpA	-1/NA	NA	NA	NA	NA	NA	841	NA	NA	NA	NA	NA	NA	ID=AN5226;Name=acpA;description=Acetate permease A;ebi_biotype=protein_coding	AN5226	-2.16646	1.03e-34	-1	0.143204	0.508172	NA
	FUN	-1/-1	92	NA	102, 112	92	NA	102, 112	89, 90, 164	89, 90	89, 90, 164	89, 90, 164	89, 90	89, 90, 164	ID=AN5231;description=Putative exo-arabinanase;ebi_biotype=protein_coding	AN5231	-3.77553	1.76e-65	-1	-2.86963	1.42e-38	-1
	FUN	NA/NA	NA	587, 617	NA	NA	587, 617	NA	NA	NA	NA	696	696	696	ID=AN5318;description=Putative non-ribosomal peptide synthetase;ebi_biotype=protein_coding	AN5318	0.0618248	0.886124	NA	-0.224056	0.525591	NA
	FUN	-1/-1	178	178, 188	188, 208	178, 938	178, 188, 978	188, 208	150	149, 150	NA	150, 985	149, 150, 985	985	ID=AN5323;description=Has domain(s) with predicted substrate-specific transmembrane transporter activity%2C transmembrane transporter activity%2C role in transmembrane transport and integral component of membrane%2C membrane localization;ebi_biotype=protein_coding	AN5323	-5.62215	6.48e-32	-1	-4.37337	1.89e-19	-1
	dlpA	-1/-1	40, 120	150, 180	110, 150	40, 120	150, 180	110, 150	80, 81, 182	80, 81, 182	80, 81, 182	80, 81, 182	80, 81, 182	80, 81, 182	ID=AN5324;Name=dlpA;description=Dehydrin-like protein;ebi_biotype=protein_coding	AN5324	-8.16115	1.09e-156	-1	-6.60367	6.49e-102	-1	DlpA	caspofungin, DTT, osmotic stress (sorbitol, NaCl, transcriptional), cold (12 oC, transcriptional), farnesol (transcriptional), oxidative stress (H2O2, conidia), heat (55 oC, conidia)	GO:0097308 (cellular response to farnesol), GO:0034605 (cellular response to heat), GO:0070301 (cellular response to hydrogen peroxide), GO:0071470 (cellular response to osmotic stress), GO:0034599 (cellular response to oxidative stress), GO:1900101 (regulation of endoplasmic reticulum unfolded protein response), GO:0097308 (cellular response to farnesol)	vegetative tissue	Dehydrin-like protein
	FUN	-1/-1	-24, 6	36	16, 36	-24, 6	36	16, 36	31, 32	31, 32	31, 32	31, 32	31, 32	31, 32	ID=AN5339;description=Ortholog of A. oryzae RIB40 : AO090103000416%2C Aspergillus wentii : Aspwe1_0022264%2C Aspergillus sydowii : Aspsy1_0050291 and Aspergillus terreus NIH2624 : ATET_00936;ebi_biotype=protein_coding	AN5339	-5.01721	5.08e-104	-1	-4.69747	6.44e-82	-1
	FUN	-1/-1	191, 511	411, 431	381, 401	191, 511	411, 431	381, 401	468	467, 468	468	468	467, 468	468	ID=AN5355;description=Has domain(s) with predicted oxidoreductase activity%2C transferase activity%2C transferring acyl groups other than amino-acyl groups%2C zinc ion binding activity and role in oxidation-reduction process;ebi_biotype=protein_coding	AN5355	-5.11366	1.43e-28	-1	-3.25131	5.22e-12	-1
	FUN	-1/-1	352, 372	422, 462	412, 442	352, 372	422, 462	412, 442	474	474	474	474	474	474	ID=AN5357;description=Predicted glycosylphosphatidylinositol (GPI)-anchored protein;ebi_biotype=protein_coding	AN5357	-1.90362	2.57e-10	-1	-1.02806	0.00117884	-1
Light	FUN	-1/-1	91	NA	131	91	NA	131	103	102, 103	103	103	102, 103	103	ID=AN5401;description=Ortholog of A. fumigatus Af293 : Afu6g13860%2C A. niger CBS 513.88 : An08g08500%2C A. oryzae RIB40 : AO090103000362%2C Aspergillus sydowii : Aspsy1_0046494 and Aspergillus terreus NIH2624 : ATET_03448;ebi_biotype=protein_coding	AN5401	-12.1767	1.52e-39	-1	-9.64406	9.9e-81	-1
	FUN	-1/-1	32, 332, 342	382	282	32, 332, 342	382	282	364	364	364	364	364	364	ID=AN5404;description=Ortholog(s) have role in cellular protein localization%2C endoplasmic reticulum tubular network maintenance%2C nuclear pore complex assembly;ebi_biotype=protein_coding	AN5404	-3.17192	2.57e-72	-1	-3.14484	6.02e-71	-1
	FUN	NA/NA	NA	637	NA	757	637	727, 767	NA	NA	NA	NA	NA	NA	ID=AN5445;description=Ortholog of A. fumigatus Af293 : Afu6g13510%2C A. niger CBS 513.88 : An08g08780%2C A. oryzae RIB40 : AO090103000339%2C Aspergillus wentii : Aspwe1_0033546 and Aspergillus sydowii : Aspsy1_0057232;ebi_biotype=protein_coding	AN5445	-0.660756	8.44e-06	NA	-0.357501	0.0235107	NA
	FUN	-1/-1	132, 162	122, 132	192, 202	132, 162	122, 132	192, 202	97, 98, 319	97, 98, 318, 319	97, 98, 319	97, 98, 319	97, 98, 318, 319	97, 98, 319	ID=AN5480;description=Putative RNA binding protein;ebi_biotype=protein_coding	AN5480	-5.81083	6.97e-165	-1	-5.92889	5.67e-170	-1
	FUN	NA/-1	131	NA	121	131	NA	121	108	108	108	108	108	108	ID=AN5512;description=Ortholog(s) have cytosol%2C nucleus localization;ebi_biotype=protein_coding	AN5512	-0.823095	2.93e-05	NA	-1.14765	1.06e-08	-1
	FUN	NA/NA	NA	NA	NA	NA	1096	NA	NA	NA	NA	NA	NA	NA	ID=AN5516;description=Ortholog of A. fumigatus Af293 : Afu6g13050%2C A. niger CBS 513.88 : An08g10440%2C A. oryzae RIB40 : AO090003001567%2C Aspergillus wentii : Aspwe1_0033619 and Aspergillus sydowii : Aspsy1_0057174;ebi_biotype=protein_coding	AN5516	0.574536	0.00368132	NA	-0.0649833	0.789452	NA
	fbxB	NA/NA	NA	376, 506	NA	NA	376, 506	NA	NA	NA	NA	NA	NA	NA	ID=AN5517;Name=fbxB;description=Putative F-box protein;ebi_biotype=protein_coding	AN5517	0.657333	2.96e-06	NA	0.160532	0.317752	NA	FbxB	negative role in 2-deoxy-D-glucose tolerance (on xylose)	GO:0000082 (G1/S transition of mitotic cell cycle), GO:0009267 (cellular response to starvation)	vegetative tissue	Putative F-box protein
	acoA	-1/-1	606	596	596, 616	606	596	596, 616	NA	NA	NA	534	534	534	ID=AN5525;Name=acoA;description=aconitate hydratase;ebi_biotype=protein_coding	AN5525	-2.03929	1.98e-26	-1	-1.76628	6.56e-20	-1
	FUN	-1/NA	489	499	479, 499	489	499	479, 499	NA	NA	NA	561	561	561	ID=AN5526;description=Ortholog(s) have nucleolus localization;ebi_biotype=protein_coding	AN5526	-1.82925	6.42e-12	-1	-0.993537	0.000375972	NA
	gldB	-1/-1	256, 286	356, 426	396, 436	256, 286	356, 426	396, 436	382, 383	382, 383	382, 383	382, 383, 603	382, 383, 603	382, 383	ID=AN5563;Name=gldB;description=D-arabinose 1-dehydrogenase%2C putative;ebi_biotype=protein_coding	AN5563	-4.21566	9.58e-116	-1	-3.19462	5.58e-67	-1	GldB	osmotic stress (NaCl)	GO:0071472 (cellular response to salt stress), GO:0006071 (glycerol metabolic process), GO:0006973 (intracellular accumulation of glycerol)	vegetative tissue, conidiospores	Putative dehydrogenase with a predicted role in carbohydrate metabolism; NADP+-dependent glycerol dehydrogenase; required for osmotolerance; transcript downregulated by growth in glycerol; expression upregulated after exposure to farnesol
	FUN	-1/-1	776, 806	636, 706	626, 666	776, 806	636, 706	626, 666	459	459	NA	459, 679, 680	459, 679, 680	679, 680	ID=AN5564;description=Putative phosphatidyl synthase;ebi_biotype=protein_coding	AN5564	-4.71468	6.61e-51	-1	-4.02279	3.43e-37	-1
	FUN	NA/NA	NA	NA	NA	NA	NA	980, 1040	NA	NA	NA	NA	NA	NA	ID=AN5568;description=Putative F-box protein;ebi_biotype=protein_coding	AN5568	0.58333	0.0256943	NA	-0.357003	0.204446	NA
	phoW	-1/NA	NA	154	154	NA	154	154	101, 102	101, 102	101, 102	101, 102	101, 102	101, 102	ID=AN5570;Name=phoW;description=Ortholog(s) have methylated histone binding activity;ebi_biotype=protein_coding	AN5570	-1.62234	1.14e-26	-1	-0.800697	4.88e-07	NA
	gcnA	-1/-1	2, 92	22	52, 72	2, 92	22	52, 72	NA	NA	NA	NA	NA	NA	ID=AN5589;Name=gcnA;description=glycerol kinase;ebi_biotype=protein_coding	AN5589	-1.48452	1.15e-07	-1	-2.2506	5.73e-16	-1
	acuG	-1/-1	157	NA	187	157	NA	187	NA	NA	NA	NA	NA	NA	ID=AN5604;Name=acuG;description=Fructose-1%2C6-bisphosphatase;ebi_biotype=protein_coding	AN5604	-1.96712	1e-10	-1	-3.92051	2.55e-39	-1
	FUN	-1/-1	-131, -51	-81, -51	-41, -31	-131, -51	-81, -51	-41, -31	NA	NA	NA	NA	NA	NA	ID=AN5624;description=Ortholog(s) have cytosol%2C endoplasmic reticulum%2C mitotic spindle pole body%2C nucleus localization;ebi_biotype=protein_coding	AN5624	-5.24763	6.43e-71	-1	-6.33234	8.57e-95	-1
	FUN	-1/NA	NA	NA	NA	1058, 1138	1058, 1088	1038, 1048	NA	NA	NA	NA	NA	NA	ID=AN5625;description=Ortholog of A. fumigatus Af293 : Afu4g11100%2C A. niger CBS 513.88 : An04g05590%2C A. oryzae RIB40 : AO090003001110%2C Aspergillus wentii : Aspwe1_0034056 and Aspergillus sydowii : Aspsy1_0043832;ebi_biotype=protein_coding	AN5625	-2.2418	1.63e-48	-1	-0.605044	0.000291995	NA
	facA	-1/NA	183	163, 559	NA	183	163, 953	NA	NA	NA	NA	NA	NA	NA	ID=AN5626;Name=facA;description=Putative acetyl-CoA synthase;ebi_biotype=protein_coding	AN5626	-2.05741	4.8e-54	-1	-0.780941	1.86e-08	NA
	acuD	-1/-1	140, 180	170, 230	120, 150	140, 180	170, 230	120, 150	217	217, 218	217	217	217, 218	217	ID=AN5634;Name=acuD;description=isocitrate lyase%2C putative;ebi_biotype=protein_coding	AN5634	-4.30904	2.75e-141	-1	-3.74864	6.87e-107	-1
	FUN	NA/NA	NA	NA	-8	NA	NA	-8	NA	NA	NA	-21	-21, -20	-21	ID=AN5646;description=Putative enzyme with a predicted role in fatty acid degradation;ebi_biotype=protein_coding	AN5646	0.242128	0.356013	NA	0.621072	0.0112222	NA
	FUN	NA/NA	NA	NA	588	NA	NA	588	NA	NA	NA	601, 751	600, 601, 751	601, 751	ID=AN5647;description=Ortholog of A. fumigatus Af293 : Afu4g10960%2C A. niger CBS 513.88 : An04g05710%2C Neosartorya fischeri NRRL 181 : NFIA_104920%2C Aspergillus wentii : Aspwe1_0034067 and Aspergillus versicolor : Aspve1_0042333;ebi_biotype=protein_coding	AN5647	0.544994	0.000131996	NA	0.517684	0.000171867	NA
slmA	slmA	-1/-1	216	NA	NA	216	1066	1056	258	258	258	258	258	258	ID=AN5671;description=Has domain(s) with predicted phospholipid binding activity;ebi_biotype=protein_coding	AN5671	-3.44806	1.17e-52	-1	-3.11629	5.29e-43	-1
	FUN	NA/NA	499	NA	NA	499	NA	NA	456	456	456	456	456	456	ID=AN5693;Name=pam16;description=Ortholog(s) have protein domain specific binding activity%2C role in protein import into mitochondrial matrix and presequence translocase-associated import motor localization;ebi_biotype=protein_coding	AN5693	0.122929	0.580728	NA	0.210653	0.319582	NA
	FUN	NA/-1	181, 221	211, 231	201	181, 221	211, 231	201	220, 221	220, 221	220, 221	220, 221	220, 221	220, 221	ID=AN5714;description=Ortholog of A. fumigatus Af293 : Afu1g06762%2C A. niger CBS 513.88 : An18g05800%2C A. oryzae RIB40 : AO090001000477%2C Aspergillus wentii : Aspwe1_0109415 and Aspergillus sydowii : Aspsy1_0150388;ebi_biotype=protein_coding	AN5714	-0.898375	0.00265565	NA	-1.33748	8.45e-06	-1
	FUN	-1/-1	64	34	94, 124	64	34	94, 124	30	30	30	30	30	30	ID=AN5721;description=Ortholog(s) have role in proteasome-mediated ubiquitin-dependent protein catabolic process and cytosol localization;ebi_biotype=protein_coding	AN5721	-2.08279	5.14e-41	-1	-1.64752	7.44e-26	-1
	ptcE	-1/-1	147	177	87, 117	147	177	87, 117	181, 482	181	181, 482	181, 482	181	181, 482	ID=AN5722;Name=ptcE;description=Putative protein serine/threonine phosphatase;ebi_biotype=protein_coding	AN5722	-1.28758	1.67e-34	-1	-1.04972	3.26e-23	-1	PtcE	negative role in 2-deoxy-D-glucose tolerance (on casein)	GO:1904359 (regulation of spore germination), GO:0009267 (cellular response to starvation)	vegetative tissue (conidiospores inoculated before or after germination)	Putative protein serine/threonine phosphatase
	FUN	-1/-1	212, 332	192, 332	342, 372	212, 332	192, 332, 702	342, 372	62, 217	62	62, 217	62, 217	62	62, 217	ID=AN5749;description=Has domain(s) with predicted hydrolase activity and role in metabolic process;ebi_biotype=protein_coding	AN5749	-1.88869	5.47e-33	-1	-1.24044	9.97e-15	-1
	rgsA	NA/NA	106	NA	316	106	NA	316	NA	NA	NA	NA	NA	NA	ID=AN5755;Name=rgsA;description=Member of the RGS (regulator of G-protein signaling) family%2C involved in regulation of stress response and conidiation;ebi_biotype=protein_coding	AN5755	-0.165377	0.4596	NA	-0.530467	0.00900811	NA	RgsA	negative role in heat and oxidative stress (H2O2) tolerance	GO:0007186 (G protein-coupled receptor signaling pathway), GO:0034605 (cellular response to heat), GO:0034599 (cellular response to oxidative stress)	conidiospores (H2O2), vegatetaive tissue (H2O2), germlings (heat)	Member of the RGS (regulator of G-protein signaling) family, involved in regulation of stress response and conidiation; negatively regulates GanB function
	FUN	-1/-1	85, 95	NA	165	85, 95	NA	165	167	166, 167	167	167	166, 167	167	ID=AN5764;description=Transcript induced by light in developmentally competent mycelia;ebi_biotype=protein_coding	AN5764	-3.61337	1.19e-74	-1	-4.14416	1.22e-97	-1
	FUN	-1/-1	NA	NA	-83, 7	NA	NA	-83, 7	NA	NA	42	NA	NA	42	ID=AN5768;description=Ortholog(s) have role in actin cytoskeleton organization%2C inositol lipid-mediated signaling%2C vacuole organization and plasma membrane localization;ebi_biotype=protein_coding	AN5768	-3.84679	3.33e-37	-1	-2.58735	3.55e-17	-1
	FUN	-1/NA	456, 496	446	NA	456, 496	446	NA	415	415	415	415	415	415	ID=AN5771;description=protein of unknown function;ebi_biotype=protein_coding	AN5771	-1.52297	2.03e-09	-1	-0.172007	0.577349	NA
	fimA	-1/-1	379, 429	NA	449, 469	379, 429	NA	449, 469	475	475	475	475	475	475	ID=AN5803;Name=fimA;description=Predicted fimbrin protein;ebi_biotype=protein_coding	AN5803	-1.47756	3.8e-16	-1	-1.10351	2.86e-09	-1
	FUN	-1/-1	584, 594	634	664	584, 594	634, 654	634, 664	NA	NA	NA	633	633	633	ID=AN5857;description=Ortholog(s) have role in cellular response to biotic stimulus%2C filamentous growth of a population of unicellular organisms in response to biotic stimulus%2C vacuole inheritance;ebi_biotype=protein_coding	AN5857	-1.44699	1.95e-13	-1	-1.51488	2.28e-14	-1
	FUN	-1/-1	NA	694	NA	704	624, 694	694	175	175	175	175, 651	175, 651	175, 651	ID=AN5907;description=Putative ribose-5-phosphate isomerase;ebi_biotype=protein_coding	AN5907	-1.26468	7.24e-06	-1	1.03859	0.000369521	1
	tpiB	NA/-1	NA	NA	NA	913	923, 993	923	NA	NA	NA	966	966	966	ID=AN5908;Name=tpiB;description=Putative triose-phosphate isomerase with a predicted role in glycolysis;ebi_biotype=protein_coding	AN5908	-0.133293	0.714093	NA	1.55311	1.04e-07	1
	FUN	-1/-1	193, 253	NA	253	193, 253	NA	253	261	158, 261, 262	261	261	158, 261, 262	261	ID=AN5965;description=Ortholog of A. fumigatus Af293 : Afu2g10540%2C A. niger CBS 513.88 : An02g06010%2C A. oryzae RIB40 : AO090011000586%2C Aspergillus wentii : Aspwe1_0175404 and Aspergillus sydowii : Aspsy1_0151977;ebi_biotype=protein_coding	AN5965	-1.88358	1.81e-24	-1	-1.72472	2.88e-20	-1
	mpdA	NA/NA	NA	NA	NA	786	NA	NA	NA	NA	NA	788	788	788	ID=AN5975;Name=mpdA;description=Putative mannitol-1-phosphate 5-dehydrogenase with a predicted role in mannose/mannitol%2C fructose%2C and sorbose/sorbitol metabolism;ebi_biotype=protein_coding	AN5975	-0.382583	0.195172	NA	0.724748	0.0113727	NA
	FUN	-1/-1	-1, 39	-11, 29	49, 69	-1, 39	-11, 29	49, 69	NA	NA	40	NA	NA	40	ID=AN6005;description=protein of unknown function;ebi_biotype=protein_coding	AN6005	-7.05361	1.39e-129	-1	-6.80017	3.8e-116	-1
	FUN	-1/-1	NA	71	NA	NA	71	NA	31	31	31	31	31	31	ID=AN6009;description=Ortholog(s) have cytosol%2C nucleus localization;ebi_biotype=protein_coding	AN6009	-1.54274	4.2e-11	-1	-1.35357	1.42e-08	-1
	FUN	NA/NA	485, 525	405, 545	NA	485, 525	405, 545	NA	477, 478	477, 478	477, 478	477, 478	477, 478	477, 478	ID=AN6059;description=Ortholog of A. fumigatus Af293 : Afu2g09470%2C A. niger CBS 513.88 : An16g06820%2C A. oryzae RIB40 : AO090011000717%2C Aspergillus wentii : Aspwe1_0054380 and Aspergillus sydowii : Aspsy1_0045140;ebi_biotype=protein_coding	AN6059	-0.943923	9.19e-09	NA	-0.612346	0.000382535	NA
	FUN	NA/-1	NA	NA	NA	1005, 1095	1045, 1105	1085, 1115	304	304	447	304	304	447	ID=AN6060;description=Has domain(s) with predicted DNA binding%2C RNA binding activity and role in RNA metabolic process;ebi_biotype=protein_coding	AN6060	-0.779359	0.000826633	NA	-1.18279	3.54e-07	-1
	FUN	-1/-1	NA	568	NA	NA	568	NA	114	114	114	114	114	114	ID=AN6071;description=Has domain(s) with predicted membrane localization;ebi_biotype=protein_coding	AN6071	-3.20587	1.74e-33	-1	-2.75006	2.91e-24	-1
	FUN	NA/NA	134, 414	384, 404	334, 344	134, 414	384, 404	334, 344	NA	NA	NA	NA	NA	NA	ID=AN6104;description=Ortholog of A. fumigatus Af293 : Afu2g09510%2C A. niger CBS 513.88 : An16g06890%2C A. oryzae RIB40 : AO090011000722%2C Aspergillus wentii : Aspwe1_0045050 and Aspergillus sydowii : Aspsy1_0151936;ebi_biotype=protein_coding	AN6104	0.871323	6.98e-06	NA	0.134059	0.567002	NA
	FUN	-1/-1	130, 140	180, 190	200, 250	130, 140	180, 190	200, 250	124	124	124	124	124	124	ID=AN6105;description=Has domain(s) with predicted carbon-sulfur lyase activity and role in metabolic process;ebi_biotype=protein_coding	AN6105	-2.61369	1.57e-20	-1	-3.73207	3.67e-36	-1
	FUN	-1/-1	-75	-65, -35	-35, -25	-75	-65, -35	-35, -25	NA	NA	NA	NA	NA	NA	ID=AN6169;description=Ortholog of A. fumigatus Af293 : Afu2g08290%2C A. niger CBS 513.88 : An05g00900%2C A. oryzae RIB40 : AO090011000875%2C Aspergillus wentii : Aspwe1_0674836 and Aspergillus sydowii : Aspsy1_0058068;ebi_biotype=protein_coding	AN6169	-2.33596	6.73e-36	-1	-1.75009	2.15e-20	-1
	galD	-1/NA	444, 464	514	434, 504	444, 464	514	434, 504	443, 444	443, 444	443, 444	443, 444	443, 444	443, 444	ID=AN6182;Name=galD;description=Galactose-1-phosphate uridylyltransferase%2C putative;ebi_biotype=protein_coding	AN6182	-1.12587	7.37e-13	-1	-0.748012	4.14e-06	NA
	FUN	-1/-1	56, 76	6	16, 86	56, 76	6	16, 86	76, 77	76, 77	76, 77	76, 77	76, 77	76, 77	ID=AN6183;description=Putative F-box protein;ebi_biotype=protein_coding	AN6183	-1.54102	7.46e-12	-1	-1.17742	4.3e-07	-1
	creA	NA/NA	NA	NA	NA	NA	NA	816	NA	NA	NA	NA	NA	NA	ID=AN6195;Name=creA;description=Carbon catabolite repressor A;ebi_biotype=protein_coding	AN6195	0.0951248	0.639082	NA	-0.708664	2.61e-05	NA	CreA	heat (42 oC, in several mutants), allyl alcohol (in creA1 and other mutants)	GO:0006338 (chromatin remodeling), GO:0043609 (regulation of carbon utilization), GO:0045013 (carbon catabolite repression of transcription), GO:0000433 (carbon catabolite repression of transcription from RNA polymerase II promoter by glucose), GO:0034605 (cellular response to heat), GO:0009267 (cellular response to starvation), GO:0070887 (cellular response to chemical stimulus)	vegetative tissue (in several mutants)	Transcriptional regulator that mediates carbon catabolite repression; mutants display increased extracellular protease activity
	FUN	-1/-1	-74	-64	NA	-184, -74	-64	NA	NA	NA	NA	836	836	NA	ID=AN6203;description=Ortholog of A. fumigatus Af293 : Afu2g11860%2C A. oryzae RIB40 : AO090026000457%2C Aspergillus tubingensis : Asptu1_0039119 and Aspergillus brasiliensis : Aspbr1_0038813;ebi_biotype=protein_coding	AN6203	-3.3195	1.84e-53	-1	-2.47777	6.4e-30	-1
	exo70	NA/NA	155	125, 145	155	155	125, 145	155	166	165, 166	166	166	165, 166	166	ID=AN6210;Name=exo70;description=Ortholog(s) have GTP-Rho binding%2C phosphatidylinositol-4%2C5-bisphosphate binding activity and role in Golgi to plasma membrane transport%2C Rho protein signal transduction%2C exocyst assembly%2C exocyst localization;ebi_biotype=protein_coding	AN6210	-0.262564	0.0339445	NA	0.125312	0.36401	NA
	plaA	-1/-1	134	144, 164	134	134	144, 164	134	123	123, 124	123	123	123, 124	123	ID=AN6211;Name=plaA;description=Putative phospholipase with a predicted role in phospholipid metabolism;ebi_biotype=protein_coding	AN6211	-2.79596	1.53e-30	-1	-1.47063	5.38e-09	-1
	FUN	NA/NA	629	589, 609	619	629	589, 609	619	NA	NA	NA	617	617	617	ID=AN6220;description=Ortholog of S. cerevisiae : YMR155W%2C A. fumigatus Af293 : Afu2g13390%2C A. niger CBS 513.88 : An02g02260%2C A. oryzae RIB40 : AO090026000316 and Aspergillus wentii : Aspwe1_0118199;ebi_biotype=protein_coding	AN6220	0.641369	0.0048233	NA	-0.264932	0.295499	NA
	cycA	-1/-1	NA	NA	NA	768, 788	NA	778, 798	NA	NA	NA	875	875	875	ID=AN6246;Name=cycA;description=Cytochrome c;ebi_biotype=protein_coding	AN6246	-2.20225	1.45e-27	-1	-1.81982	5.64e-19	-1
	FUN	-1/-1	221, 281	341, 351	331, 371	221, 281	341, 351	331, 371	426, 427	426, 427	113, 426, 427	426, 427	426, 427	113, 426, 427	ID=AN6274;description=Has domain(s) with predicted oxidoreductase activity and role in metabolic process;ebi_biotype=protein_coding	AN6274	-10.6093	1.52e-74	-1	-10.1166	4.69e-68	-1
	FUN	NA/NA	NA	NA	NA	987, 997	967, 1027	987	NA	NA	74	979	979	74, 979	ID=AN6277;description=Has domain(s) with predicted role in transmembrane transport and integral component of membrane localization;ebi_biotype=protein_coding	AN6277	0.0704786	0.854781	NA	0.754894	0.00911601	NA
	FUN	NA/NA	NA	NA	NA	924, 934	894, 954	934	NA	NA	NA	942	942	942	ID=AN6278;description=Ortholog of A. fumigatus Af293 : Afu2g12540%2C Neosartorya fischeri NRRL 181 : NFIA_087680%2C Aspergillus wentii : Aspwe1_0071673 and Aspergillus versicolor : Aspve1_0041153;ebi_biotype=protein_coding	AN6278	0.176031	0.294967	NA	-0.0111244	0.956506	NA
	acuJ	-1/-1	446	486	446, 546	446	486	446, 546	NA	NA	NA	NA	NA	NA	ID=AN6279;Name=acuJ;description=carnitine o-acetyltransferase;ebi_biotype=protein_coding	AN6279	-1.94327	9.34e-17	-1	-1.66305	2.4e-12	-1
	FUN	-1/-1	214	NA	234	214	NA	234	258	258	258	258	258	258	ID=AN6286;description=Ortholog(s) have cytoplasm localization;ebi_biotype=protein_coding	AN6286	-1.87781	3.86e-10	-1	-2.2018	2.67e-13	-1
	FUN	NA/NA	NA	339	NA	NA	339	NA	244, 245	244, 245	244, 245	244, 245	244, 245	244, 245	ID=AN6294;description=Ortholog of A. fumigatus Af293 : Afu2g12320%2C A. niger CBS 513.88 : An02g04360%2C Aspergillus wentii : Aspwe1_0117092%2C Aspergillus sydowii : Aspsy1_0985663 and Aspergillus terreus NIH2624 : ATET_01165;ebi_biotype=protein_coding	AN6294	-0.0772393	0.707835	NA	0.224001	0.229205	NA
	pkaA	-1/-1	246, 306	216, 336	226, 286	246, 306	216, 336	226, 286	303	303	303	303	303	303	ID=AN6305;Name=pkaA;description=cAMP-dependent protein kinase catalytic subunit;ebi_biotype=protein_coding	AN6305	-2.85833	4.67e-82	-1	-2.59729	1.24e-67	-1	PkaA	oxidative stress (H2O2)	GO:0007186 (G protein-coupled receptor signaling pathway), GO:0006979 (response to oxidative stress), GO:0070301 (cellular response to hydrogen peroxide)	vegetative tissue	cAMP-dependent protein kinase catalytic subunit; cAMP signaling during conidial germination; overlapping functions with SchA; induced by osmotic stress; mutant growth defect remediated by sucrose and NaCl; reduced growth on AVICEL medium
	FUN	NA/NA	NA	NA	NA	822	NA	NA	NA	NA	NA	NA	NA	NA	ID=AN6342;description=Ortholog of A. fumigatus Af293 : Afu2g14260%2C A. niger CBS 513.88 : An02g01220%2C A. oryzae RIB40 : AO090023000107%2C Aspergillus wentii : Aspwe1_0045565 and Aspergillus sydowii : Aspsy1_0031691;ebi_biotype=protein_coding	AN6342	-0.536664	0.00100666	NA	-0.25811	0.148036	NA
	FUN	-1/-1	NA	98	NA	NA	98	NA	11	11, 11	11	11	11, 11	11	ID=AN6367;description=Has domain(s) with predicted phosphatidylinositol phosphate kinase activity and role in phosphatidylinositol metabolic process;ebi_biotype=protein_coding	AN6367	-2.44244	6.59e-26	-1	-1.41747	3.94e-09	-1
	FUN	-1/-1	-37, 73	13, 83	73	-37, 73	13, 83	73	54, 55, 293	54, 55, 293	54, 55, 293	54, 55, 293	54, 55, 293	54, 55, 293	ID=AN6397;description=Has domain(s) with predicted ATP binding%2C nucleoside-triphosphatase activity%2C nucleotide binding activity;ebi_biotype=protein_coding	AN6397	-3.74789	7.48e-30	-1	-2.78203	9.82e-17	-1
	FUN	-1/-1	91	NA	61	91	NA	61	NA	NA	73	NA	NA	73	ID=AN6398;description=Ortholog(s) have intracellular localization;ebi_biotype=protein_coding	AN6398	-11.0799	1.5e-113	-1	-10.2032	1.71e-110	-1
	FUN	-1/-1	496	496, 516	436, 456	496	496, 516	436, 456	478, 479	478, 479	478, 479	478, 479	478, 479	478, 479	ID=AN6441;description=protein of unknown function;ebi_biotype=protein_coding	AN6441	-3.36038	4.99e-36	-1	-3.41031	1.36e-34	-1
	FUN	-1/-1	NA	NA	442	NA	NA	442	NA	NA	83	NA	NA	83	ID=AN6487;description=Putative aspartyl protease;ebi_biotype=protein_coding	AN6487	-2.22657	7.32e-22	-1	-2.00871	9.23e-18	-1
	aciA	NA/-1	141	NA	NA	141	NA	NA	NA	NA	NA	NA	NA	NA	ID=AN6525;Name=aciA;description=formate dehydrogenase%2C putative;ebi_biotype=protein_coding	AN6525	-0.992381	0.00628695	NA	-2.15825	1.09e-09	-1
	FUN	NA/NA	NA	529	NA	NA	529	NA	472	472	472	472	472	472	ID=AN6538;description=Has domain(s) with predicted phospholipid binding activity;ebi_biotype=protein_coding	AN6538	0.745223	2.78e-05	NA	0.305068	0.109414	NA
	FUN	NA/NA	84	NA	NA	84	NA	NA	76, 403	403	76	76, 403	403	76	ID=AN6597;description=Ortholog of A. fumigatus Af293 : Afu6g04070%2C A. niger CBS 513.88 : An15g01310%2C A. oryzae RIB40 : AO090701000131%2C Aspergillus wentii : Aspwe1_0036042 and Aspergillus sydowii : Aspsy1_0125916;ebi_biotype=protein_coding	AN6597	-0.4892	0.0390568	NA	-0.70089	0.00307102	NA
	FUN	-1/-1	19, 59	9, 69	69, 79	19, 59	9, 69	69, 79	303, 304	303, 304	303, 304	303, 304	303, 304	303, 304	ID=AN6633;description=protein of unknown function;ebi_biotype=protein_coding	AN6633	-8.64124	7.39e-137	-1	-6.62033	2.45e-80	-1
	enaA	NA/-1	45, 85	45, 55	85, 105	45, 85	45, 55, 1095	85, 105	75	75	75	75	75	75	ID=AN6642;Name=enaA;description=Potassium-transporting ATPase%2C putative;ebi_biotype=protein_coding	AN6642	-0.615812	0.146274	NA	-1.19748	0.00358133	-1	EnaA	alkaline pH (8.0, in ΔenaA ΔenaB double mutant)	GO:0006813 (potassium ion transport), GO:0006814 (sodium ion transport), GO:0071469 (cellular response to alkaline pH)	vegetative tissue (in ΔenaA ΔenaB double mutant)	Putative potassium-transporting ATPase with a predicted role in energy metabolism; locus contains the conserved upstream open reading frames (uORFs) AN6642-uORF and AN6642-uORF.2
	FUN	-1/-1	NA	-91	NA	NA	-91	NA	NA	NA	NA	NA	NA	NA	ID=AN6700;description=Ortholog(s) have cytosol localization;ebi_biotype=protein_coding	AN6700	-1.35414	9.09e-10	-1	-1.57482	1.33e-12	-1
	pldA	-1/-1	-107	NA	-107	-107	-157	-127, -107	NA	NA	NA	NA	NA	NA	ID=AN6712;Name=pldA;description=Putative phospholipase D;ebi_biotype=protein_coding	AN6712	-3.19562	1.49e-24	-1	-3.76216	2.17e-33	-1
	FUN	-1/NA	9	59	9, 29	9	59	9, 29	57	56, 57	57	57	56, 57	57	ID=AN6713;description=Ortholog(s) have cytosol%2C nucleus localization;ebi_biotype=protein_coding	AN6713	-1.14893	8.56e-11	-1	-0.408284	0.0333355	NA
	uapC	-1/-1	674, 704	644, 674	644, 684	674, 704	644, 674	644, 684	NA	NA	NA	NA	NA	622	ID=AN6730;Name=uapC;description=Low-to-moderate capacity%2C broad specificity purine permease;ebi_biotype=protein_coding	AN6730	-1.24302	2.47e-07	-1	-1.0221	3.75e-05	-1
	hk-8-3	-1/-1	-32	-12, 28	-32, -2	-32	-12, 28	-32, -2	8	8, 9	8	8	8, 9	8	ID=AN6820;Name=hk-8-3;description=Putative histidine-containing phosphotransfer protein;ebi_biotype=protein_coding	AN6820	-4.54764	3.92e-49	-1	-4.22906	3.32e-42	-1
	CYP505A8	-1/-1	48, 58	98, 108	98, 118	48, 58	98, 108	98, 118	62	61, 62	62	62	61, 62	62	ID=AN6835;Name=CYP505A8;description=Putative cytochrome P450;ebi_biotype=protein_coding	AN6835	-3.22107	3.96e-45	-1	-2.04305	1.44e-18	-1
	FUN	NA/NA	147, 247	177	237, 257	147, 247	177	237, 257	155	155	155, 250	155	155	155, 250	ID=AN6849;description=Ortholog(s) have role in cellular response to heat%2C cellular response to hydrogen peroxide;ebi_biotype=protein_coding	AN6849	-0.498623	0.121211	NA	0.057346	0.885926	NA
Equilibrative nucleoside transporter protein	FUN	-1/-1	-5, 155	95, 105	115	-5, 155	95, 105	115	61, 62, 253	61, 62	61, 62, 65, 253	61, 62, 253	61, 62	61, 62, 65, 253	ID=AN6856;description=Ortholog of A. fumigatus Af293 : Afu5g13100%2C A. niger CBS 513.88 : An14g06050%2C A. oryzae RIB40 : AO090120000435%2C Aspergillus wentii : Aspwe1_0107169 and Aspergillus sydowii : Aspsy1_0040420;ebi_biotype=protein_coding	AN6856	-11.8219	4.08e-109	-1	-9.49456	1.65e-78	-1
	FUN	-1/-1	205, 375	165, 175	155, 185	205, 375	165, 175	155, 185	NA	202	NA	NA	202	NA	ID=AN6862;description=Ortholog of A. niger CBS 513.88 : An03g01640%2C Neosartorya fischeri NRRL 181 : NFIA_074040%2C Aspergillus wentii : Aspwe1_0170839 and Aspergillus versicolor : Aspve1_0035273;ebi_biotype=protein_coding	AN6862	-10.7688	2.31e-210	-1	-9.21009	4.84e-156	-1
	uncB	-1/NA	NA	NA	NA	1076, 1246	1036, 1046	1026, 1056	NA	NA	NA	NA	NA	NA	ID=AN6863;Name=uncB;description=Member of kinesin-3 motor protein family;ebi_biotype=protein_coding	AN6863	-1.10447	0.000255805	-1	0.00995263	0.980149	NA
	FUN	-1/-1	228, 268	248	248, 288	228, 268	248	248, 288	147, 270	147, 269, 270	147, 270	147, 270	147, 269, 270	147, 270	ID=AN6881;description=Ortholog of A. fumigatus Af293 : Afu8g07160%2C A. niger CBS 513.88 : An03g01630%2C Neosartorya fischeri NRRL 181 : NFIA_099950 and Aspergillus versicolor : Aspve1_0035247;ebi_biotype=protein_coding	AN6881	-6.15599	1.19e-44	-1	-5.87837	2.18e-38	-1
	FUN	NA/NA	NA	NA	NA	760	NA	NA	NA	NA	NA	NA	NA	NA	ID=AN6903;description=Ortholog(s) have U1 snRNP%2C cytosol localization;ebi_biotype=protein_coding	AN6903	0.314638	0.0938055	NA	0.378178	0.0432664	NA
	FUN	-1/-1	NA	214	NA	NA	214	NA	NA	NA	NA	NA	NA	NA	ID=AN6963;description=Ortholog(s) have flavin-linked sulfhydryl oxidase activity and role in oxidation-reduction process;ebi_biotype=protein_coding	AN6963	-6.09886	1.01e-39	-1	-7.3665	1.3e-56	-1
	ptpA	NA/-1	7, 17	-23, 27	37, 57	7, 17	-23, 27	37, 57	65	NA	65	65	NA	65	ID=AN6982;Name=ptpA;description=Putative phosphotyrosine-specific protein phosphatase of the HOG signaling pathway that regulates osmotic stress response;ebi_biotype=protein_coding	AN6982	-0.90631	0.00010216	NA	-1.37553	3.31e-09	-1
	FUN	-1/-1	20, 90	NA	NA	20, 90	NA	NA	62	62	62	62, 866	62, 866	62, 866	ID=AN6995;description=protein of unknown function;ebi_biotype=protein_coding	AN6995	-2.3082	1.11e-16	-1	-1.50084	1.1e-06	-1
	FUN	-1/-1	43, 113	NA	NA	43, 113	NA	NA	71, 391, 458	71, 391, 458	71, 391	71, 391, 458	71, 391, 458	71, 391	ID=AN6996;description=Ortholog(s) have mitochondrion localization;ebi_biotype=protein_coding	AN6996	-2.36172	4.58e-31	-1	-1.58257	3.27e-14	-1
	CrdA	-1/-1	-196, -106	-126, -86	-156, -106	-196, -106	-126, -86	-156, -106	NA	NA	NA	748	NA	748	ID=AN7011;description=Ortholog of A. fumigatus Af293 : Afu4g04318%2C A. niger CBS 513.88 : An14g00530%2C Aspergillus wentii : Aspwe1_0053203%2C Aspergillus sydowii : Aspsy1_0184132 and Aspergillus terreus NIH2624 : ATET_02726;ebi_biotype=protein_coding	AN7011	-1.81604	4.54e-07	-1	-2.24377	5.78e-10	-1	CrdA	Ag+ (?) stress	GO:0071248 (cellular response to metal ion) (?)	vegetative tissue	Metallothioneine-like, possible ortholog of CaCRD2
	FUN	-1/-1	NA	NA	NA	658, 678	NA	648, 658	63	62, 63	63	63, 697	62, 63, 697	63, 697	ID=AN7018;description=Ortholog of Neosartorya fischeri NRRL 181 : NFIA_029090%2C Aspergillus wentii : Aspwe1_0115404%2C Aspergillus versicolor : Aspve1_0339168 and Aspergillus clavatus NRRL 1 : ACLA_054100;ebi_biotype=protein_coding	AN7018	-2.99677	4.66e-34	-1	-2.32457	1.32e-20	-1
	FUN	-1/NA	NA	NA	312	NA	NA	312	344	344	344	344	344	344	ID=AN7025;description=Ortholog of A. fumigatus Af293 : Afu4g04220%2C A. oryzae RIB40 : AO090206000072%2C Aspergillus wentii : Aspwe1_0114911%2C Aspergillus sydowii : Aspsy1_0060635 and Aspergillus terreus NIH2624 : ATET_10114;ebi_biotype=protein_coding	AN7025	-1.20691	2.22e-10	-1	-0.588399	0.00369114	NA
	FUN	NA/NA	372	NA	NA	372	NA	NA	316, 326	326	316, 326	316, 326	326	316, 326	ID=AN7029;description=Ortholog(s) have role in cellular response to oxidative stress%2C misfolded or incompletely synthesized protein catabolic process%2C protein import into peroxisome matrix and mitochondrial inner membrane localization;ebi_biotype=protein_coding	AN7029	0.379617	0.0998879	NA	0.202961	0.418943	NA
	bemA	NA/NA	NA	NA	NA	940	NA	1030, 1050	NA	NA	NA	846	NA	846	ID=AN7030;Name=bemA;description=Protein kinase activator Bem1%2C putative;ebi_biotype=protein_coding	AN7030	0.764589	1.61e-07	NA	0.330978	0.0344024	NA
	FUN	-1/NA	308, 378	328	NA	308, 378	328	NA	NA	NA	NA	NA	969	NA	ID=AN7138;description=Has domain(s) with predicted role in transmembrane transport and integral component of membrane localization;ebi_biotype=protein_coding	AN7138	-1.95195	5.54e-08	-1	-0.90962	0.0185517	NA
	FUN	-1/-1	87, 157	137	NA	87, 157	137	NA	NA	NA	NA	NA	NA	664	ID=AN7139;description=Ortholog of A. fumigatus Af293 : Afu4g03730%2C A. niger CBS 513.88 : An14g01430%2C A. oryzae RIB40 : AO090011000309%2C Aspergillus wentii : Aspwe1_0030342 and Aspergillus sydowii : Aspsy1_0034590;ebi_biotype=protein_coding	AN7139	-4.75821	4.11e-33	-1	-4.36872	7.05e-27	-1
	FUN	NA/NA	566	516, 576	526, 606	566	516, 576	526, 606	NA	NA	NA	NA	NA	NA	ID=AN7170;description=protein of unknown function;ebi_biotype=protein_coding	AN7170	0.0420625	0.94591	NA	-0.346403	0.418002	NA
	FUN	-1/-1	NA	NA	NA	911	NA	NA	NA	NA	51	889	NA	51, 889	ID=AN7208;description=SET domain protein;ebi_biotype=protein_coding	AN7208	-2.22776	5.68e-18	-1	-1.47513	1.86e-08	-1
	FUN	-1/-1	NA	602	602, 622	682	602, 662	602, 622	NA	NA	NA	635	635	635	ID=AN7229;description=Transcript induced in response to calcium dichloride in a CrzA-dependent manner;ebi_biotype=protein_coding	AN7229	-1.83336	4.69e-17	-1	-1.22318	7.18e-08	-1
	FUN	-1/-1	539, 579	549, 589	519, 539	539, 579	549, 589	519, 539	NA	NA	NA	NA	518	NA	ID=AN7295;description=Putative transmembrane transporter;ebi_biotype=protein_coding	AN7295	-1.81235	5.95e-11	-1	-2.48855	2.65e-18	-1
	FUN	-1/-1	378	NA	388	378	NA	388	377, 378	377, 378	377, 378	377, 378	377, 378	377, 378	ID=AN7298;description=protein of unknown function;ebi_biotype=protein_coding	AN7298	-2.49241	7.66e-20	-1	-1.96382	1.9e-12	-1
	FUN	-1/-1	272	NA	262	272	NA	262	272, 273	272, 273	272, 273	272, 273	272, 273	272, 273	ID=AN7299;description=Ortholog(s) have DNA binding activity and cytosol%2C nucleus localization;ebi_biotype=protein_coding	AN7299	-1.88217	1.02e-39	-1	-1.75352	1.03e-34	-1
	FUN	NA/NA	197, 237	237, 257	217, 227	197, 237	237, 257	217, 227	237, 238	237, 238	237, 238	237, 238	237, 238	237, 238	ID=AN7325;description=Ortholog(s) have DNA-directed DNA polymerase activity and role in DNA strand elongation involved in DNA replication%2C DNA synthesis involved in UV-damage excision repair;ebi_biotype=protein_coding	AN7325	-0.294031	0.345147	NA	-0.164035	0.623723	NA
	FUN	NA/NA	131, 141	151, 181	121, 141	131, 141	151, 181	121, 141	91, 92	91, 92	91, 92	91, 92	91, 92	91, 92	ID=AN7335;description=Ortholog of A. fumigatus Af293 : Afu2g16510%2C A. niger CBS 513.88 : An15g06990%2C A. oryzae RIB40 : AO090102000205%2C Aspergillus wentii : Aspwe1_0460265 and Aspergillus sydowii : Aspsy1_0169307;ebi_biotype=protein_coding	AN7335	-0.856122	3.14e-09	NA	-0.933942	1.4e-10	NA
	FUN	-1/-1	135, 155	155, 225	205, 225	135, 155	155, 225	205, 225	123	123	123	123	123	123	ID=AN7341;description=Ortholog of A. niger CBS 513.88 : An15g06860%2C A. oryzae RIB40 : AO090102000219%2C Neosartorya fischeri NRRL 181 : NFIA_091700%2C Aspergillus wentii : Aspwe1_0107255 and Aspergillus versicolor : Aspve1_0125535;ebi_biotype=protein_coding	AN7341	-2.8326	2.78e-28	-1	-2.80007	3.19e-27	-1
	FUN	1/NA	322	332, 412	302, 342	322	332, 412	302, 342	355, 356	355, 356	355, 356	355, 356	355, 356	355, 356	ID=AN7366;description=Has domain(s) with predicted metallopeptidase activity;ebi_biotype=protein_coding	AN7366	1.0681	8.47e-05	1	0.492123	0.0900907	NA
	FUN	NA/NA	NA	383	473	NA	383	473	NA	NA	NA	NA	NA	NA	ID=AN7453;description=Ortholog of A. fumigatus Af293 : Afu2g05990%2C A. niger CBS 513.88 : An02g14270%2C Aspergillus wentii : Aspwe1_0032863%2C Aspergillus sydowii : Aspsy1_0090031 and Aspergillus terreus NIH2624 : ATET_06789;ebi_biotype=protein_coding	AN7453	-0.327826	0.00589022	NA	-0.704837	7.75e-10	NA
	FUN	-1/-1	112	42	72	112	42	72	87	87	87	87	87	87	ID=AN7470;description=Ortholog of A. fumigatus Af293 : Afu2g05810%2C A. niger CBS 513.88 : An02g14540%2C A. oryzae RIB40 : AO090001000700%2C Neosartorya fischeri NRRL 181 : NFIA_082530 and Aspergillus wentii : Aspwe1_0120676;ebi_biotype=protein_coding	AN7470	-2.44563	2.53e-34	-1	-2.96891	2.27e-49	-1
	FUN	-1/-1	59	NA	NA	59	NA	NA	66, 67	66, 67	66, 67	66, 67	66, 67	66, 67	ID=AN7524;description=Ortholog(s) have mitochondrion localization;ebi_biotype=protein_coding	AN7524	-1.39854	8.05e-09	-1	-1.27161	2.92e-07	-1
	FUN	-1/-1	-177, -137	-67	-77, -17	-177, -137	-197, -67	-77, -17	NA	NA	NA	NA	NA	NA	ID=AN7590;description=Putative reductase with a predicted role in carbohydrate metabolism;ebi_biotype=protein_coding	AN7590	-6.0829	1.72e-191	-1	-3.79948	6.18e-77	-1
	FUN	NA/-1	72, 132	42	NA	72, 132	42	NA	96	96	96	96	96	96	ID=AN7604;description=Putative phospholipase with a predicted role in phospholipid metabolism;ebi_biotype=protein_coding	AN7604	-0.642768	0.00393726	NA	-1.21258	3.67e-08	-1
	FUN	-1/-1	148, 158	208, 328	198, 248	148, 158	208, 328	198, 248	NA	NA	NA	NA	NA	NA	ID=AN7640;description=Ortholog of A. nidulans FGSC A4 : AN5292%2C A. fumigatus Af293 : Afu5g12490%2C Afu5g13780%2C A. niger CBS 513.88 : An14g06730 and A. oryzae RIB40 : AO090120000374%2C AO090020000661;ebi_biotype=protein_coding	AN7640	-3.07978	4.13e-30	-1	-1.79057	1.05e-10	-1
	Nce102	-1/-1	208, 238	218, 228	198, 208	208, 238	218, 228	198, 208	72	72	72	72	72	72	ID=AN7683;description=Protein associated with the nonclassical protein export pathway;ebi_biotype=protein_coding	AN7683	-6.71721	3.13e-89	-1	-5.47468	9.59e-60	-1	Nce102	oxidative stress (positive under H2O2, paraquat but negative under menadione stress), negative role in myriocin and aureobasidin A (inhibitors of sphingolipid biosynthesis) tolerances at 37 and 42 oC	GO:0070941 (eisosome assembly), GO:0090155 (negative regulation of sphingolipid biosynthetic process), GO:0034599 (cellular response to oxidative stress), GO:0035690 (cellular response to drug), GO:0070887 (cellular response to chemical stimulus)	vegetative tissue	Eisosomal protein involved in eisosome stability; negatively regulates sphingolipid biosynthesis; ortholog of S. cerevisiae Nce102
	FUN	NA/NA	NA	610	650	690	610, 770	650, 660	NA	NA	NA	665	665	665	ID=AN7690;description=Ortholog of A. fumigatus Af293 : Afu2g01610%2C A. niger CBS 513.88 : An03g04840%2C A. oryzae RIB40 : AO090701000787%2C Aspergillus wentii : Aspwe1_0112969 and Aspergillus sydowii : Aspsy1_0058707;ebi_biotype=protein_coding	AN7690	-0.0115714	0.968487	NA	-0.0155562	0.940753	NA
	FUN	NA/NA	NA	NA	279	NA	NA	279	NA	NA	NA	NA	NA	NA	ID=AN7710;description=Ortholog(s) have intracellular localization;ebi_biotype=protein_coding	AN7710	-0.670743	0.00235499	NA	0.329194	0.170047	NA
	pyroA	1/1	392	372, 442	442, 462	392, 722	372, 442	442, 462	NA	NA	NA	719	719	719	ID=AN7725;Name=pyroA;description=Protein required for biosynthesis of pyridoxine;ebi_biotype=protein_coding	AN7725	1.33981	1.88e-10	1	1.39636	5.51e-11	1	PyroA	methylene blue + light	GO:0008615 (pyridoxine biosynthetic process)	vegetative tissue	Protein required for biosynthesis of pyridoxine; highly conserved throughout fungi, plants and bacteria
	FUN	-1/-1	NA	417	NA	NA	417	NA	444, 445	444, 445	444, 445	444, 445	444, 445	444, 445	ID=AN7781;description=Putative alpha-L-arabinofuranosidase;ebi_biotype=protein_coding	AN7781	-4.07267	8.64e-14	-1	-3.36141	3.48e-07	-1
	FUN	-1/NA	109, 149	109, 159	129	109, 149	109, 159	129	76, 77, 180	76, 77	76, 77, 180	76, 77, 180	76, 77	76, 77, 180	ID=AN7892;description=Small heat-shock protein;ebi_biotype=protein_coding	AN7892	-2.95957	6.01e-11	-1	-0.00858904	0.989445	NA
	hk2	-1/-1	112, 122	132	132	112, 122	132	132	114, 139	114, 139	114, 139	114, 139	114, 139	114, 139	ID=AN7945;Name=hk2;description=Putative histidine-containing phosphotransfer protein;ebi_biotype=protein_coding	AN7945	-4.60652	8.86e-85	-1	-4.96298	8.02e-96	-1
	eglC	NA/NA	NA	571	581	NA	571	581	472	472	472	472, 752	472, 752	472, 752	ID=AN7950;Name=eglC;description=Probable glucan endo-1%2C3-beta-glucosidase eglC;ebi_biotype=protein_coding	AN7950	0.00155601	1	NA	-0.141506	0.616758	NA	EglC	negative role in cell wall stress (enzyme - Glucanex - digestion) tolerance	GO:0009251 (glucan catabolic process), GO:0033554 (cellular response to stress)	vegetative tissue	Putative glucan endo-1,3-beta-D-glucosidase with predicted role in degradation of glucans; glycosyl phosphatidylinositol (GPI)-linked protein
	FUN	-1/-1	123, 133	113, 153	123	123, 133	113, 153	123	112, 113	112, 113	112, 113	112, 113, 857	112, 113, 857	112, 113, 857	ID=AN7960;description=Ortholog of A. niger CBS 513.88 : An18g04120%2C A. oryzae RIB40 : AO090009000418%2C Aspergillus wentii : Aspwe1_0180879 and Aspergillus sydowii : Aspsy1_0156233;ebi_biotype=protein_coding	AN7960	-11.6101	3.56e-123	-1	-11.2566	1.81e-118	-1
	FUN	-1/-1	65, 95	125, 145	55, 85	65, 95	125, 145	55, 85	NA	67	NA	NA	67	NA	ID=AN7990;description=Ortholog of A. niger CBS 513.88 : An11g06780%2C Aspergillus wentii : Aspwe1_0176973%2C Aspergillus sydowii : Aspsy1_0047960 and Aspergillus terreus NIH2624 : ATET_06661;ebi_biotype=protein_coding	AN7990	-13.4432	2.15e-54	-1	-11.2869	1.87e-41	-1
	FUN	-1/-1	51, 61	41, 81	111, 121	51, 61	41, 81	111, 121	102	102, 124	102	102	102, 124	102	ID=AN7992;description=Ortholog of A. niger CBS 513.88 : An02g10280%2C Aspergillus wentii : Aspwe1_0042861%2C Aspergillus sydowii : Aspsy1_0047959 and Aspergillus carbonarius ITEM 5010 : Acar5010_203951;ebi_biotype=protein_coding	AN7992	-10.7081	8.77e-132	-1	-9.19895	1.73e-99	-1
	FUN	-1/NA	488	498	518	488	498	518	NA	NA	NA	523, 524	523, 524	523, 524	ID=AN8010;description=Putative glycogen (starch) synthase with a predicted role in glycogen biosynthesis;ebi_biotype=protein_coding	AN8010	-2.01949	7.08e-30	-1	-0.743838	7.86e-05	NA
	FUN	-1/-1	78, 88	38, 98	78	78, 88	38, 98	78	59	59	59	59	59	59	ID=AN8018;description=Transcript induced by light in in developmentally competent mycelia;ebi_biotype=protein_coding	AN8018	-8.23162	6.18e-170	-1	-7.76382	1.92e-146	-1
	FUN	-1/-1	NA	NA	NA	1054	1014	1094	243	243	243	243	243	243	ID=AN8050;description=Ortholog(s) have cytosol%2C nucleus localization;ebi_biotype=protein_coding	AN8050	-2.8095	4.29e-96	-1	-1.82968	2.06e-42	-1
Fungal-specific homology group 2 F-box protein	FUN	-1/-1	455	495	415	455	495	415	477, 478	477, 478	477, 478	477, 478	477, 478	477, 478	ID=AN8051;description=Ortholog of A. fumigatus Af293 : Afu5g02120%2C A. niger CBS 513.88 : An02g11160%2C A. oryzae RIB40 : AO090003001306%2C Aspergillus wentii : Aspwe1_0029924 and Aspergillus sydowii : Aspsy1_0156226;ebi_biotype=protein_coding	AN8051	-2.81149	2.28e-58	-1	-1.78207	1.37e-23	-1
	FUN	-1/-1	NA	162	NA	NA	162	NA	182, 183	183	183	-22, 182, 183	-22, 183	-22, 183	ID=AN8077;description=Has domain(s) with predicted role in transmembrane transport and integral component of membrane localization;ebi_biotype=protein_coding	AN8077	-5.25253	3.05e-98	-1	-4.57603	7.33e-72	-1
	FUN	-1/-1	NA	NA	553	NA	NA	553	NA	NA	NA	NA	NA	NA	ID=AN8122;description=Ortholog(s) have role in cellular response to drug%2C hexose transport%2C pathogenesis;ebi_biotype=protein_coding	AN8122	-6.13676	3.11e-224	-1	-5.85618	1.74e-200	-1
	FUN	-1/-1	NA	161	121, 141	NA	161	121, 141	81	81, 82	81	81, 753	81, 82, 753	81, 753	ID=AN8125;description=Has domain(s) with predicted DNA binding%2C RNA polymerase II transcription factor activity%2C sequence-specific DNA binding%2C zinc ion binding activity and role in regulation of transcription%2C DNA-templated%2C transcription%2C DNA-templated;ebi_biotype=protein_coding	AN8125	-2.00545	5.84e-36	-1	-1.26287	1.33e-14	-1
	citA	-1/-1	321, 361	371, 471	321, 341	321, 361	371, 471	321, 341	412	412	412	412	412	412	ID=AN8275;Name=citA;description=citrate synthase%2C mitochondrial;ebi_biotype=protein_coding	AN8275	-1.97668	2.13e-16	-1	-1.59431	7.59e-11	-1
	FUN	-1/NA	411	411, 441	411, 441	411	411, 441	411, 441	NA	NA	NA	NA	NA	NA	ID=AN8279;description=Ortholog of S. cerevisiae Can1p which has arginine transmembrane transporter activity;ebi_biotype=protein_coding	AN8279	-1.23412	6.29e-05	-1	-0.764168	0.0188867	NA
	FUN	-1/-1	-8, 92	82, 112	102, 122	-8, 92	82, 112	102, 122	93	93, 94	93	93	93, 94	93	ID=AN8339;description=Transcript induced by light in in developmentally competent mycelia;ebi_biotype=protein_coding	AN8339	-6.40897	7.75e-217	-1	-6.1376	1.9e-197	-1
	FUN	-1/-1	NA	43	NA	NA	43	NA	NA	NA	NA	755	755	755	ID=AN8398;description=oxidoreductase%2C putative;ebi_biotype=protein_coding	AN8398	-10.1653	5.07e-137	-1	-9.64115	2.1e-110	-1
	artB	1/1	NA	NA	NA	NA	701	NA	NA	NA	NA	NA	NA	719	ID=AN8489;Name=atrB;description=ABC multidrug transporter;ebi_biotype=protein_coding	AN8489	1.48557	0.000262408	1	3.274	2e-16	1	AtrB	fungicides (Carbendazim, Cyprodinil, Fludioxonil, Kresoxim methyl, Prochloraz - deletion and overexpression strains), negative role in some fungicide tolerances (Ferbam, Thiram, Chlorothalonil, Phleomycin - overexpression strains)	GO:0035690 (cellular response to drug), GO:1990961 (xenobiotic detoxification by transmembrane export across the plasma membrane)	vegetative tissue (deletion and overexpression strains, as indicated)	Putative plasma membrane ATP-binding cassette (ABC) transporter with a predicted role in multidrug resistance; transcript induced by the fungicide imazalil, by camptothecin and by farnesol
	FUN	-1/-1	NA	NA	NA	NA	1252	NA	NA	NA	NA	NA	NA	NA	ID=AN8495;description=Ortholog(s) have endoplasmic reticulum localization;ebi_biotype=protein_coding	AN8495	-2.00967	4.17e-21	-1	-2.29871	4.43e-27	-1
	FUN	-1/-1	NA	NA	96, 206	NA	NA	96, 206	NA	NA	NA	NA	NA	NA	ID=AN8553;description=Putative catalase with a predicted role in gluconic acid and gluconate metabolism;ebi_biotype=protein_coding	AN8553	-8.53598	0	-1	-7.97794	0	-1
	FUN	NA/NA	NA	NA	NA	924	864, 914	944, 984	NA	NA	NA	NA	NA	NA	ID=AN8590;description=Has domain(s) with predicted DNA binding%2C RNA polymerase II transcription factor activity%2C sequence-specific DNA binding%2C zinc ion binding activity and role in regulation of transcription%2C DNA-templated%2C transcription%2C DNA-templated;ebi_biotype=protein_coding	AN8590	0.498266	0.0135122	NA	-0.0989342	0.67588	NA
	FUN	-1/-1	232, 242	252, 292	232, 242	232, 242	252, 292	232, 242	127, 257, 258	127, 257, 258	127, 257, 258	127, 257, 258	127, 257, 258	127, 257, 258	ID=AN8591;description=Has domain(s) with predicted calcium ion binding activity;ebi_biotype=protein_coding	AN8591	-6.12656	1.33e-41	-1	-4.34902	2.18e-21	-1
	FUN	-1/-1	18	NA	28	18	NA	28	10	10	10	-15, -14, 10, 948	-15, 10, 948	-15, 10, 948	ID=AN8628;description=Has domain(s) with predicted oxidoreductase activity%2C transferase activity%2C transferring acyl groups other than amino-acyl groups%2C zinc ion binding activity and role in oxidation-reduction process;ebi_biotype=protein_coding	AN8628	-8.23043	5.99e-256	-1	-8.48095	4.6e-278	-1
	FUN	-1/-1	377, 407	377, 387	377, 387	377, 407	377, 387	377, 387	256, 257, 358	256, 257, 358	256, 257, 358	256, 257, 358, 547, 548	256, 257, 358, 547, 548	256, 257, 358, 547, 548	ID=AN8636;description=Has domain(s) with predicted DNA binding%2C RNA polymerase II transcription factor activity%2C sequence-specific DNA binding%2C zinc ion binding activity and role in regulation of transcription%2C DNA-templated%2C transcription%2C DNA-templated;ebi_biotype=protein_coding	AN8636	-3.51	9.05e-11	-1	-2.18704	0.00010748	-1
	catA	-1/-1	110, 200	90, 120	190, 200	110, 200	90, 120	190, 200	73, 74, 391	74, 391	74, 391	73, 74, 391	74, 391	74, 391	ID=AN8637;Name=catA;description=Conidia-specific catalase;ebi_biotype=protein_coding	AN8637	-11.0244	2.2e-104	-1	-10.4224	1.03e-93	-1	catA	oxidative stress (H2O2)	GO:0006979 (response to oxidative stress), GO:0042744 (hydrogen peroxide catabolic process)	conidiospores	Conidia-specific catalase; predicted role in gluconic acid and gluconate metabolism
	cetJ	-1/-1	270, 360	350, 380	270, 280	270, 360	350, 380	270, 280	79, 396, 397	79, 396	79, 396	79, 396, 397	79, 396	79, 396	ID=AN8638;Name=cetJ;description=Hemerythrin domain-containing protein;ebi_biotype=protein_coding	AN8638	-12.3792	1.45e-134	-1	-11.1335	1.69e-114	-1
	FUN	-1/-1	-116, 254, 694	-126, -46, 744	-76, 234, 704	-116, 254, 694	-126, -46, 744	-76, 234, 704	NA	NA	NA	-6, 692, 693	692, 693	-6, 692, 693	ID=AN8639;description=Putative alpha%2Calpha-trehalose-phosphate synthase (UDP-forming) with a predicted role in trehalose biosynthesis;ebi_biotype=protein_coding	AN8639	-6.77656	2.86e-137	-1	-6.32638	2.6e-118	-1
	conF	-1/-1	-173, 197	127, 207	-153, 157	-173, 197	127, 207	-153, 157	87, 215, 216	215, 216	87, 215, 216	87, 215, 216	215, 216	87, 215, 216	ID=AN8640;Name=conF;description=Conidiation protein Con-6%2C putative;ebi_biotype=protein_coding	AN8640	-11.1785	1.29e-108	-1	-10.2989	8.31e-95	-1	ConF	negative function in desiccation tolerance (in ΔconF ΔconJ ΔcffA triple mutant)	GO:0071470 (cellular response to osmotic stress)	conidiospoes (in ΔconF ΔconJ ΔcffA triple mutant)	Ortholog of N. crassa conF, light-induced transcript expressed during conidiation in N. crassa; double conF conJ deletion results in increased cellular glycerol or erythritol leading to delayed germination and desiccation resistance
	FUN	-1/-1	72, 512	22, 812	62, 532, 842	72, 512, 882	22, 812, 892	62, 532, 842	73, 74	73, 74	73, 74	73, 74, 772, 900, 901	73, 74, 900, 901	73, 74, 772, 900, 901	ID=AN8641;description=Transcript induced by light in in developmentally competent mycelia;ebi_biotype=protein_coding	AN8641	-8.54216	4.65e-214	-1	-7.86407	8.13e-173	-1
	FUN	-1/-1	NA	NA	164	994, 1434	944	164, 984, 1454	NA	110, 111	NA	995, 996	110, 111, 995, 996	995, 996	ID=AN8642;description=Has domain(s) with predicted oxidoreductase activity;ebi_biotype=protein_coding	AN8642	-6.94159	2.47e-86	-1	-7.43614	2.43e-92	-1
	AtfB	-1/-1	-35, 455	365	15, 705	-35, 455	365	15, 705	NA	NA	NA	NA	NA	NA	ID=AN8643;description=Ortholog(s) have role in cellular response to heat%2C cellular response to hydrogen peroxide;ebi_biotype=protein_coding	AN8643	-3.4279	4.77e-28	-1	-3.89069	1.29e-35	-1	AtfB	positive to osmotioc stress (NaCl) but negative under sorbitol exposure, heat (50 oC) stress (conidiospores)	GO:0071470 (cellular response to osmotic stress), GO:0034605 (cellular response to heat)	vegetative tissue and conidiospores (heat)	Ortholog(s) have role in cellular response to heat, cellular response to hydrogen peroxide
	FUN	-1/-1	-157, -147	-117, -87	-147, -137	-157, -147	-117, -87	-147, -137	NA	NA	NA	NA	NA	NA	ID=AN8714;description=protein of unknown function;ebi_biotype=protein_coding	AN8714	-5.63033	2.19e-139	-1	-5.1015	2.47e-113	-1
	cbp4	NA/NA	34	NA	54	34	NA	54	90	90	90	90	90, 924	90	ID=AN8766;Name=cbp4;description=Ortholog of A. fumigatus Af293 : Afu6g02930%2C Aspergillus wentii : Aspwe1_0035873%2C Aspergillus sydowii : Aspsy1_0092082 and Aspergillus terreus NIH2624 : ATET_07157;ebi_biotype=protein_coding	AN8766	-0.0627059	0.87886	NA	-0.202439	0.554629	NA
	FUN	-1/-1	329	309, 369	319, 329	329	309, 369	319, 329	349	349	349	349	349	349	ID=AN8774;description=Transcript induced in response to calcium dichloride in a CrzA-dependent manner;ebi_biotype=protein_coding	AN8774	-1.43783	4.59e-08	-1	-1.57755	3.45e-09	-1
	FUN	NA/NA	269	NA	NA	269	NA	NA	309	309	309	309	309	309	ID=AN8791;description=Ortholog(s) have role in cellular iron ion homeostasis and mitochondrion localization;ebi_biotype=protein_coding	AN8791	-0.836959	8.08e-06	NA	-0.751297	8.65e-05	NA
	FUN	NA/-1	88	168	88	88	168	88	NA	NA	NA	NA	NA	696	ID=AN8812;description=Has domain(s) with predicted ATP binding%2C ATPase activity%2C nucleoside-triphosphatase activity%2C nucleotide binding activity;ebi_biotype=protein_coding	AN8812	-0.828835	0.0794143	NA	-1.99827	1.08e-05	-1
	FUN	-1/-1	561, 601	581, 681	551, 581	561, 601	581, 681	551, 581	478	478	478	478	478	478	ID=AN8815;description=Putative isoflavone reductase family protein;ebi_biotype=protein_coding	AN8815	-2.43863	5e-33	-1	-1.76916	1.11e-17	-1
	FUN	NA/NA	NA	294	NA	NA	294	NA	252	252	252	252	252	252	ID=AN8817;description=Ortholog of A. fumigatus Af293 : Afu5g09420%2C A. niger CBS 513.88 : An15g02370%2C A. oryzae RIB40 : AO090020000561%2C Aspergillus wentii : Aspwe1_0099437 and Aspergillus sydowii : Aspsy1_0159282;ebi_biotype=protein_coding	AN8817	0.127115	0.608215	NA	0.147679	0.547309	NA
putative GABA transporter	FUN	-1/-1	258	238, 268	268	258	238, 268	268	NA	NA	NA	NA	NA	NA	ID=AN8990;description=Ortholog of A. fumigatus Af293 : Afu8g00840%2C A. oryzae RIB40 : AO090023000465%2C Neosartorya fischeri NRRL 181 : NFIA_094290 and Aspergillus wentii : Aspwe1_0046447%2C Aspwe1_0100493;ebi_biotype=protein_coding	AN8990	-1.05544	0.00335982	-1	-2.25434	1.6e-10	-1
	FUN	-1/-1	89, 159	89, 159	149	89, 159	89, 159	149	NA	NA	NA	NA	NA	NA	ID=AN9002;description=Predicted monooxygenase;ebi_biotype=protein_coding	AN9002	-12.0079	3.56e-123	-1	-10.7961	3.79e-114	-1
	FUN	-1/-1	53	43, 53	63	53	43, 53	63	20	20	20	20	20	20	ID=AN9038;description=Has domain(s) with predicted role in Mo-molybdopterin cofactor biosynthetic process%2C molybdopterin cofactor biosynthetic process;ebi_biotype=protein_coding	AN9038	-12.1353	2.33e-72	-1	-9.74021	6.1e-79	-1
	hk-8-7	NA, -1	NA	666, 706	706	766, 816	666, 706	706, 766	NA	NA	NA	822, 823	822, 823	812, 822, 823	ID=AN9048;Name=hk-8-7;description=Putative histidine-containing phosphotransfer protein;ebi_biotype=protein_coding	AN9048	-0.727503	0.0189713	NA	-1.01317	0.00120097	-1
	FUN	NA/NA	NA	21, 41	NA	NA	21, 41	NA	NA	NA	NA	NA	NA	NA	ID=AN9100;description=Ortholog of A. fumigatus Af293 : Afu7g02100%2C A. niger CBS 513.88 : An12g00570%2C A. oryzae RIB40 : AO090038000587%2C Aspergillus wentii : Aspwe1_0112810 and Aspergillus sydowii : Aspsy1_0035583;ebi_biotype=protein_coding	AN9100	-0.155676	0.394777	NA	-0.242894	0.174141	NA
	aifA	-1/-1	24	NA	NA	24	NA	NA	23	23	23	23	23	23	ID=AN9103;Name=aifA;description=Putative apoptosis-inducing factor (AIF)-like mitochondrial oxidoreductase;ebi_biotype=protein_coding	AN9103	-3.35883	8.44e-44	-1	-3.09451	2.93e-37	-1	AifA	oxidative stress (menadione, induced by H2O2, paraquat, menadione), farnesol stress	GO:0034599 (cellular response to oxidative stress), GO:0045454 (cell redox homeostasis), GO:0055114 (oxidation-reduction process), GO:0097308 (cellular response to farnesol)	germlings, vegetative tissue	Putative apoptosis-inducing factor (AIF)-like mitochondrial oxidoreductase; mutants display decreased survival in the presence of farnesol or menadione, decreased electron transport; expression upregulated after exposure to farnesol (
	FUN	-1/-1	208, 288	248	258, 298	208, 288	248	258, 298	151	151	151	151	151	151	ID=AN9131;description=Has domain(s) with predicted catalytic activity;ebi_biotype=protein_coding	AN9131	-2.84053	6.62e-11	-1	-2.37015	1.18e-07	-1
	FUN	-1/-1	24	54, 104	NA	24	54, 104	NA	51, 52	51, 52	51, 52	51, 52	51, 52	51, 52	ID=AN9163;description=Ortholog of A. fumigatus Af293 : Afu8g07190%2C A. niger CBS 513.88 : An14g07150%2C A. oryzae RIB40 : AO090138000059%2C Aspergillus wentii : Aspwe1_0078799 and Aspergillus sydowii : Aspsy1_0061494;ebi_biotype=protein_coding	AN9163	-9.03036	5.62e-237	-1	-7.58351	6.44e-177	-1
	FUN	NA/NA	391	341, 361	341, 351	391	341, 361	341, 351	NA	NA	NA	NA	NA	NA	ID=AN9167;description=Ortholog of A. fumigatus Af293 : Afu3g01090%2C Neosartorya fischeri NRRL 181 : NFIA_001950%2C Aspergillus wentii : Aspwe1_0028617 and Aspergillus fumigatus A1163 : AFUB_047320;ebi_biotype=protein_coding	AN9167	0.305144	0.169831	NA	-0.0155771	0.956162	NA
	FUN	-1/-1	342	312, 352	312, 362	342	312, 352	312, 362, 1352, 1372	NA	NA	NA	NA	NA	NA	ID=AN9168;description=Ortholog(s) have solute:proton symporter activity%2C role in glycerol transport%2C transmembrane transport and plasma membrane localization;ebi_biotype=protein_coding	AN9168	-3.08758	5.39e-25	-1	-1.48288	1.94e-06	-1
	FUN	-1/-1	38, 88	58, 68	58, 88	38, 88	58, 68	58, 88	64, 65, 93, 94, 101	64, 65, 93, 94, 101	101	64, 65, 93, 94, 101	64, 65, 93, 94, 101	101	ID=AN9180;description=Putative transketolase;ebi_biotype=protein_coding	AN9180	-12.6634	5.9e-118	-1	-10.3524	4.65e-92	-1
	FUN	-1/NA	-141, -111	-161, -111	-131	-141, -111	-161, -111	-131	NA	NA	NA	NA	NA	NA	ID=AN9192;description=Ortholog of A. fumigatus Af293 : Afu3g03910%2C A. niger CBS 513.88 : An13g01790%2C A. oryzae RIB40 : AO090038000138%2C Neosartorya fischeri NRRL 181 : NFIA_006190 and Aspergillus kawachii : Aspka1_0177086;ebi_biotype=protein_coding	AN9192	-1.49994	1.53e-11	-1	-0.834511	0.000347137	NA
	ccgA	-1/-1	190, 200	170, 180	190, 220	190, 200	170, 180	190, 220	222, 388, 413, 414	222, 388, 414	222, 388, 414	222, 388, 413, 414	222, 388, 414	222, 388, 414	ID=AN9285;Name=ccgA;description=Glucose-repressible protein Grg1%2C putative;ebi_biotype=protein_coding	AN9285	-9.09051	5.2e-148	-1	-7.38324	1.32e-98	-1
	FUN	-1/-1	-72, -42	-32, -12	-42	-72, -42	-32, -12	-42	NA	NA	NA	NA	NA	NA	ID=AN9369;description=Has domain(s) with predicted catalytic activity;ebi_biotype=protein_coding	AN9369	-4.46207	2.57e-56	-1	-4.14525	4.72e-48	-1
	didB	NA/NA	62	NA	62	62	NA	62	NA	NA	47	NA	NA	47	ID=AN9396;Name=didB;description=Vacuolar protein-sorting-associated protein 46%2C putative;ebi_biotype=protein_coding	AN9396	-0.502651	0.00341812	NA	-0.521824	0.00305434	NA	DidB	alkaline pH (~8.0)	GO:0032511 (late endosome to vacuole transport via multivesicular body sorting pathway), GO:0015031 (protein transport), GO:0071469 (cellular response to alkaline pH)	vegetative tissue	Protein involved in the vacuolar protein sorting via the multivesicular body pathway
	FUN	-1/-1	85	NA	NA	85	NA	NA	64	64	64	64	64	64	ID=AN9483;description=Ortholog of A. nidulans FGSC A4 : AN6861/phbB%2C A. fumigatus Af293 : Afu3g00670%2C Afu5g13060%2C Afu8g01120 and A. niger CBS 513.88 : An03g01130%2C An07g06330%2C An07g00905;ebi_biotype=protein_coding	AN9483	-4.14399	1.12e-46	-1	-2.77738	1.12e-21	-1
	FUN	NA/NA	NA	NA	NA	NA	NA	804	NA	NA	NA	NA	NA	NA	ID=AN9500;description=Has domain(s) with predicted protein kinase binding activity and role in regulation of cyclin-dependent protein serine/threonine kinase activity;ebi_biotype=protein_coding	AN9500	0.742286	0.00176005	NA	0.0736132	0.803964	NA

## Sheet: Results_without NANA
Table S3. A. nidulans genes with AtfA-bound promoters - Sheet 3
(After deleting NA/NA genes - see Expression Summary in Sheet 2)
Color code
			AtfA binding in both unstressed and MSB stressed cultures									value to be highlighted				gene	stress protein gene
																gene	not stress protein gene
			AtfA binding in unstressed cultures									value to be highlighted
																	2 neighboring genes under AtfA control
			AtfA binding in MSB stressed cultures									value to be highlighted					>2 neighboring genes under AtfA control
																	8 neighboring genes under AtfA control (AN8636-AN8643)
			Additional information found in literature									AN ID
		# - Expression Summary: Untr (2d) and/or Untr (3d) / MSB-tr (3d); gene expression changes: -1, down-regulated in the ΔatfA mutant, 1, up-regulated in the ΔatfA mutant, NA, no change in gene expression
		§ - Annotation is based on the FungiDB database (FungiDB-68_AnidulansFGSCA4.gff)
		† - ChIP-seq peaks were confirmed when their centers overlapped with either the - 500 bp upstream region of TSS or the - 1000 ― +50 bp region relative to the TSS.
		‡ - Center of the consensus AtfA binding motif (9 bp) was positioned to the - 500 bp ― TSS or to the - 1000 ― +50 bp (relative to the TSS) regions.
Note	Gene name	Expr. Sum.#	Annotation§	Locus ID	Expression data of ΔatfA vs. wt conidia, unstressed (Kocsis et al. 2023)			Expression data of ΔatfA vs. wt conidia, MSB-treated (Kocsis et al. 2023)			ChIP-seq peak in the -500 ― TSS region†			ChIP-seq peak in the -1000 ― +50 TSS region†			AtfA binding motif in the -500 ― TSS region‡			AtfA binding motif in the -1000 ― +50 TSS region‡			Annotation based on the Aspergillus nidulans Stress Protein Database (Supplementary File S1)
			Protein characterization		Log2(expr. changes)	Adjusted p-value	Direction of significant changes	Log2(expr. changes)	Adjusted p-value	Direction of significant changes	Untr (2d)	Untr (3d)	MSB-tr (3d)	Untr (2d)	Untr (3d)	MSB-tr (3d)	Untr (2d)	Untr (3d)	MSB-tr (3d)	Untr (2d)	Untr (3d)	MSB-tr (3d)	Protein	Stress	GO term	Development	Function
	FUN	-1/-1	ID=AN0045;description=Transcript induced by light in in developmentally competent mycelia;ebi_biotype=protein_coding	AN0045	-8.80555	3.16e-223	-1	-8.20995	5.93e-194	-1	Yes	Yes	Yes	Yes	Yes	Yes	Yes	Yes	Yes	Yes	Yes	Yes
	FUN	-1/-1	ID=AN0168;description=Ortholog of A. fumigatus Af293 : Afu5g11330%2C A. niger CBS 513.88 : An01g02510%2C A. oryzae RIB40 : AO090026000707%2C Aspergillus wentii : Aspwe1_0075145 and Aspergillus sydowii : Aspsy1_0027709;ebi_biotype=protein_coding	AN0168	-1.17639	9.17e-11	-1	-1.609	7.09e-19	-1	Yes	NA	NA	Yes	NA	NA	Yes	Yes	NA	Yes	Yes	NA
	trxA	-1/NA	ID=AN0170;Name=trxA;description=thioredoxin;ebi_biotype=protein_coding	AN0170	-1.30522	5.41e-21	-1	-0.868218	1.11e-09	NA	Yes	Yes	Yes	Yes	Yes	Yes	NA	Yes	Yes	NA	Yes	Yes	TrxA	oxidative stress (H2O2), recombinant proteins TrxA and TrxR, expressed in E. coli, were able to reduce insulin and oxidized glutathione in an NADPH-dependent manner	GO:0034599 (cellular response to oxidative stress), GO:0006979 (response to oxidative stress), GO:0070301 (cellular response to hydrogen peroxide), GO:0042744 (hydrogen peroxide catabolic process), GO:0034614 (cellular response to reactive oxygen species)	vegetative tissue	Thioredoxin; predicted role in cell redox homeostasis; required for conidiation; expression upregulated after exposure to farnesol
	FUN	-1/-1	ID=AN0183;description=Putative molybdopterin binding domain protein;ebi_biotype=protein_coding	AN0183	-1.51962	7.62e-41	-1	-1.28574	1.72e-29	-1	Yes	Yes	NA	Yes	Yes	NA	NA	NA	NA	NA	NA	NA
	FUN	-1/NA	ID=AN0213;description=Ortholog of A. fumigatus Af293 : Afu5g10950%2C A. niger CBS 513.88 : An14g02320%2C A. oryzae RIB40 : AO090010000435%2C Aspergillus wentii : Aspwe1_0440942 and Aspergillus sydowii : Aspsy1_0085799;ebi_biotype=protein_coding	AN0213	-1.40373	2.08e-13	-1	-0.838966	2.57e-05	NA	NA	NA	NA	NA	Yes	NA	NA	Yes	NA	Yes	Yes	NA
	sodA	-1/NA	ID=AN0241;Name=sodA;description=Cu/Zn-superoxide dismutase;ebi_biotype=protein_coding	AN0241	-1.69553	4.38e-28	-1	-0.686859	2.3e-05	NA	Yes	NA	Yes	Yes	NA	Yes	NA	NA	NA	NA	NA	Yes	SodA	oxidative stress (menadione)	GO:0034599 (cellular response to oxidative stress)	vegetative tissue	Cu/Zn-superoxide dismutase
	flbD	1/NA	ID=AN0279;Name=flbD;description=Developmental regulator flbD;ebi_biotype=protein_coding	AN0279	1.02647	6.66e-06	1	0.147714	0.590175	NA	Yes	NA	NA	Yes	NA	NA	NA	NA	NA	NA	NA	NA
	FUN	-1/-1	ID=AN0285;description=Putative 6-phosphogluconolactonase with a predicted role in gluconic acid and gluconate metabolism;ebi_biotype=protein_coding	AN0285	-2.67034	2.45e-60	-1	-3.01921	1.12e-76	-1	Yes	Yes	Yes	Yes	Yes	Yes	Yes	Yes	Yes	Yes	Yes	Yes
	ppe1	-1/-1	ID=AN0293;Name=ppe1;description=Ortholog(s) have carboxylic ester hydrolase activity%2C structural constituent of ribosome activity%2C role in C-terminal protein demethylation and cytosol%2C mitochondrial small ribosomal subunit%2C nucleus localization;ebi_biotype=protein_coding	AN0293	-1.99984	7.95e-23	-1	-1.00247	2.36e-06	-1	Yes	Yes	Yes	Yes	Yes	Yes	Yes	Yes	Yes	Yes	Yes	Yes
	FUN	-1/-1	ID=AN0294;description=Ortholog(s) have cytoplasm localization;ebi_biotype=protein_coding	AN0294	-4.07361	1.78e-46	-1	-2.59443	3.48e-19	-1	Yes	Yes	Yes	Yes	Yes	Yes	Yes	Yes	Yes	Yes	Yes	Yes
	FUN	-1/-1	ID=AN0313;description=Has domain(s) with predicted hydrolase activity and role in metabolic process;ebi_biotype=protein_coding	AN0313	-1.35049	4.25e-09	-1	-1.28787	5.11e-08	-1	Yes	Yes	Yes	Yes	Yes	Yes	Yes	Yes	Yes	Yes	Yes	Yes
	FUN	-1/-1	ID=AN0314;description=Putative aspartyl-tRNA synthetase with a predicted role in tRNA aminoacylation;ebi_biotype=protein_coding	AN0314	-3.07373	3.29e-30	-1	-2.20218	8.96e-16	-1	Yes	Yes	Yes	Yes	Yes	Yes	Yes	Yes	Yes	Yes	Yes	Yes
	cryA	-1/-1	ID=AN0387;Name=cryA;description=deoxyribodipyrimidine photo-lyase;ebi_biotype=protein_coding	AN0387	-2.16207	2.05e-12	-1	-2.73753	7.41e-19	-1	Yes	Yes	NA	Yes	Yes	NA	Yes	Yes	Yes	Yes	Yes	Yes	CryA	UV light (cryA expressed in E. coli increased the UV tolerance of bacteria, overexpression of cryA improved the UV tolerance of the ΔuvsB mutant)	GO:0071492 (cellular response to UV-A), GO:0071483 (cellular response to blue light), GO:0000719 (photoreactive repair)	vegetative tissue (ΔuvsB mutant germlings overexpressing cryA and cryA expressing E. coli cells)	Cryptochrome, nuclearly-localized protein that senses UVA and blue light and represses sexual development by regulating other regulators such as VeA, NsdD, and RosA; member of the class I cyclobutane pyrimidine dimer (CPD) photolyase family
	FUN	-1/-1	ID=AN0396;description=Has domain(s) with predicted protein dimerization activity;ebi_biotype=protein_coding	AN0396	-4.86234	1.97e-15	-1	-4.26252	1.24e-11	-1	NA	NA	NA	NA	Yes	NA	NA	NA	NA	NA	NA	NA
	FUN	-1/-1	ID=AN0400;description=Ortholog of A. fumigatus Af293 : Afu4g09610%2C A. niger CBS 513.88 : An04g07500%2C A. oryzae RIB40 : AO090003001281%2C Neosartorya fischeri NRRL 181 : NFIA_106400 and Aspergillus wentii : Aspwe1_0022929;ebi_biotype=protein_coding	AN0400	-11.7788	1.18e-94	-1	-11.0352	5.69e-91	-1	Yes	Yes	Yes	Yes	Yes	Yes	Yes	Yes	Yes	Yes	Yes	Yes
	mcr1	-1/NA	ID=AN0432;Name=mcr1;description=Ortholog(s) have cytochrome-b5 reductase activity%2C acting on NAD(P)H activity and role in cellular response to oxidative stress%2C ergosterol biosynthetic process;ebi_biotype=protein_coding	AN0432	-1.47844	3.88e-09	-1	-0.756305	0.00436051	NA	Yes	Yes	Yes	Yes	Yes	Yes	Yes	Yes	Yes	Yes	Yes	Yes
	FUN	1/NA	ID=AN0440;description=Subunit of the SAGA transcriptional regulatory complex;ebi_biotype=protein_coding	AN0440	1.30327	3.82e-12	1	0.439901	0.0278916	NA	Yes	NA	NA	Yes	NA	NA	NA	NA	NA	NA	NA	NA
	FUN	-1/-1	ID=AN0454;description=Ortholog of A. fumigatus Af293 : Afu1g04440%2C A. niger CBS 513.88 : An01g03310%2C A. oryzae RIB40 : AO090003000907%2C Aspergillus wentii : Aspwe1_0150842 and Aspergillus sydowii : Aspsy1_0086117;ebi_biotype=protein_coding	AN0454	-1.26307	4.56e-14	-1	-1.18147	3.88e-12	-1	NA	NA	NA	Yes	NA	NA	NA	NA	NA	NA	NA	NA
	vcxA	-1/-1	ID=AN0471;Name=vcxA;description=Putative vacuolar H+/Ca2+ exchanger;ebi_biotype=protein_coding	AN0471	-1.73348	1.62e-21	-1	-1.35039	3.18e-13	-1	Yes	Yes	Yes	Yes	Yes	Yes	Yes	Yes	Yes	Yes	Yes	Yes
	FUN	-1/-1	ID=AN0483;description=Ortholog of Neosartorya fischeri NRRL 181 : NFIA_058180%2C Aspergillus versicolor : Aspve1_0158177%2C Aspergillus clavatus NRRL 1 : ACLA_085420 and Aspergillus zonatus : Aspzo1_0018005;ebi_biotype=protein_coding	AN0483	-8.81615	4.8e-71	-1	-8.49132	2.41e-57	-1	Yes	Yes	NA	Yes	Yes	NA	Yes	Yes	Yes	Yes	Yes	Yes
	FUN	-1/-1	ID=AN0573;description=Has domain(s) with predicted intracellular localization;ebi_biotype=protein_coding	AN0573	-1.1665	1.04e-11	-1	-1.49653	2.67e-18	-1	Yes	NA	NA	Yes	NA	NA	NA	NA	NA	NA	NA	NA
	FUN	-1/-1	ID=AN0600;description=protein of unknown function;ebi_biotype=protein_coding	AN0600	-2.52881	1.33e-20	-1	-2.14983	6.79e-15	-1	Yes	Yes	Yes	Yes	Yes	Yes	Yes	Yes	Yes	Yes	Yes	Yes
	FUN	-1/NA	ID=AN0602;description=protein of unknown function;ebi_biotype=protein_coding	AN0602	-1.33509	0.000944089	-1	-0.843109	0.0486375	NA	Yes	Yes	NA	Yes	Yes	NA	NA	NA	NA	NA	NA	NA
	FUN	-1/-1	ID=AN0604;description=endonuclease%2C putative;ebi_biotype=protein_coding	AN0604	-2.30888	3.03e-13	-1	-2.72387	8.05e-18	-1	Yes	Yes	NA	Yes	Yes	NA	NA	NA	NA	NA	NA	NA
	FUN	-1/-1	ID=AN0635;description=Ortholog(s) have intracellular localization;ebi_biotype=protein_coding	AN0635	-11.4545	2.64e-119	-1	-10.2881	1.54e-107	-1	Yes	Yes	Yes	Yes	Yes	Yes	Yes	Yes	Yes	Yes	Yes	Yes
	plcA	NA/-1	ID=AN0664;Name=plcA;description=Putative 1-phosphatidylinositol-4%2C5-bisphosphate phosphodiesterase with a predicted role in phospholipid metabolism;ebi_biotype=protein_coding	AN0664	-0.895916	1.61e-05	NA	-1.74254	9.27e-18	-1	NA	NA	NA	Yes	NA	NA	NA	NA	NA	NA	NA	NA
	FUN	-1/-1	ID=AN0691;description=Ortholog of A. fumigatus Af293 : Afu1g13530%2C A. niger CBS 513.88 : An08g06600%2C A. oryzae RIB40 : AO090012000522%2C Neosartorya fischeri NRRL 181 : NFIA_011970 and Aspergillus wentii : Aspwe1_0027806;ebi_biotype=protein_coding	AN0691	-7.32773	1.15e-133	-1	-7.40943	5.47e-133	-1	NA	Yes	Yes	NA	Yes	Yes	Yes	Yes	Yes	Yes	Yes	Yes
	FUN	-1/-1	ID=AN0693;description=Transcript induced by light in in developmentally competent mycelia;ebi_biotype=protein_coding	AN0693	-11.1983	1.89e-145	-1	-9.85244	3.3e-116	-1	Yes	Yes	Yes	Yes	Yes	Yes	Yes	NA	Yes	Yes	NA	Yes
	FUN	-1/-1	ID=AN0694;description=Ortholog(s) have intracellular localization;ebi_biotype=protein_coding	AN0694	-11.1477	7.73e-113	-1	-10.2471	4.71e-97	-1	Yes	Yes	Yes	Yes	Yes	Yes	Yes	Yes	Yes	Yes	Yes	Yes
	silG	-1/-1	ID=AN0709;Name=silG;description=Putative zinc-finger protein;ebi_biotype=protein_coding	AN0709	-1.38782	1.34e-06	-1	-2.1375	6.57e-14	-1	Yes	Yes	Yes	Yes	Yes	Yes	Yes	Yes	NA	Yes	Yes	NA
	H4.1	-1/NA	ID=AN0734;Name=H4.1;description=Histone H4.1%2C core histone protein;ebi_biotype=protein_coding	AN0734	-1.25576	0.000945968	-1	0.22285	0.62395	NA	NA	Yes	NA	NA	Yes	NA	NA	NA	NA	NA	NA	NA
	FUN	-1/-1	ID=AN0742;description=Has domain(s) with predicted DNA binding%2C RNA polymerase II transcription factor activity%2C sequence-specific DNA binding%2C zinc ion binding activity and role in regulation of transcription%2C DNA-templated%2C transcription%2C DNA-templated;ebi_biotype=protein_coding	AN0742	-1.69158	1.69e-12	-1	-1.03438	3.36e-05	-1	Yes	Yes	Yes	Yes	Yes	Yes	NA	NA	NA	Yes	Yes	Yes
	FUN	-1/-1	ID=AN0759;description=Ortholog of A. nidulans FGSC A4 : AN10907%2C A. fumigatus Af293 : Afu1g14190%2C Afu5g00975%2C A. niger CBS 513.88 : An01g12200 and A. oryzae RIB40 : AO090005000951;ebi_biotype=protein_coding	AN0759	-4.76293	1.95e-29	-1	-1.40096	0.0019659	-1	Yes	Yes	Yes	Yes	Yes	Yes	NA	NA	NA	Yes	Yes	Yes
	FUN	-1/NA	ID=AN0806;description=Ortholog(s) have role in single-species biofilm formation on inanimate substrate and cytosol%2C nucleus localization;ebi_biotype=protein_coding	AN0806	-1.19377	1.35e-08	-1	-0.667751	0.00267477	NA	NA	Yes	NA	NA	Yes	NA	Yes	Yes	Yes	Yes	Yes	Yes
	FUN	1/NA	ID=AN0833;description=Ortholog of A. fumigatus Af293 : Afu1g14930%2C A. oryzae RIB40 : AO090005001239%2C Aspergillus wentii : Aspwe1_0171773%2C Aspergillus sydowii : Aspsy1_0139633 and Aspergillus terreus NIH2624 : ATET_00857;ebi_biotype=protein_coding	AN0833	1.18641	2.76e-05	1	-0.0482184	0.898595	NA	Yes	Yes	Yes	Yes	Yes	Yes	NA	NA	NA	Yes	Yes	Yes
	FUN	-1/-1	ID=AN0870;description=Putative transporter with a predicted role in small molecule transport;ebi_biotype=protein_coding	AN0870	-2.07148	1.21e-13	-1	-2.07779	1.62e-13	-1	Yes	Yes	Yes	Yes	Yes	Yes	Yes	Yes	Yes	Yes	Yes	Yes
	helA	-1/-1	ID=AN0894;Name=helA;description=Putative ATP-dependent RNA helicase;ebi_biotype=protein_coding	AN0894	-1.26155	1.95e-12	-1	-1.27667	1.48e-12	-1	NA	NA	NA	NA	Yes	Yes	NA	NA	NA	Yes	Yes	NA
	ptcD	-1/NA	ID=AN0914;Name=ptcD;description=Putative serine/threonine phosphatase;ebi_biotype=protein_coding	AN0914	-1.67547	2.33e-33	-1	-0.847304	6.22e-09	NA	Yes	Yes	Yes	Yes	Yes	Yes	Yes	Yes	Yes	Yes	Yes	Yes	PtcD	negative role in 2-deoxy-D-glucose tolerance (on casein)	GO:1904359 (regulation of spore germination), GO:0009267 (cellular response to starvation)	vegetative tissue (conidiospores inoculated before or after germination)	Putative serine/threonine phosphatase
	FUN	-1/-1	ID=AN0930;description=Ortholog(s) have endoplasmic reticulum localization;ebi_biotype=protein_coding	AN0930	-2.19016	1.21e-26	-1	-2.04593	4.47e-23	-1	Yes	Yes	Yes	Yes	Yes	Yes	NA	NA	NA	Yes	NA	Yes
	pbsA	-1/-1	ID=AN0931;Name=pbsA;description=Mitogen activated protein kinase kinase (MAPKK) of the HOG signaling pathway that regulates osmotic stress response;ebi_biotype=protein_coding	AN0931	-2.0114	1.17e-25	-1	-1.91395	4.32e-23	-1	Yes	NA	Yes	Yes	NA	Yes	NA	NA	NA	NA	NA	NA	PbsA/PbsB	osmotic stress (NaCl, sorbitol)	GO:007147 (cellular hyperosmotic response), GO:0006972 (hyperosmotic response), GO:0000169 (activation of MAPK activity involved in osmosensory signaling pathway)	vegetative tissue	Mitogen activated protein kinase kinase (MAPKK) of the HOG signaling pathway that regulates osmotic stress response; mutants are sensitive to NaCl and 1.5 M sucrose
	FUN	-1/-1	ID=AN0950;description=Ortholog of Aspergillus versicolor : Aspve1_0036555 and Aspergillus sydowii : Aspsy1_0038433;ebi_biotype=protein_coding	AN0950	-10.3229	7.61e-208	-1	-9.11301	1.4e-163	-1	Yes	Yes	Yes	Yes	Yes	Yes	Yes	Yes	Yes	Yes	Yes	Yes
	FUN	-1/-1	ID=AN0981;description=Has domain(s) with predicted integral component of membrane localization;ebi_biotype=protein_coding	AN0981	-2.58631	5.27e-13	-1	-1.43678	0.000124172	-1	Yes	Yes	Yes	Yes	Yes	Yes	NA	NA	NA	NA	NA	NA
	FUN	-1/-1	ID=AN10025;description=Ortholog of A. fumigatus Af293 : Afu5g11280%2C A. niger CBS 513.88 : An01g02420%2C A. oryzae RIB40 : AO090026000715%2C Neosartorya fischeri NRRL 181 : NFIA_075990 and Aspergillus clavatus NRRL 1 : ACLA_014360;ebi_biotype=protein_coding	AN10025	-3.17971	3.38e-21	-1	-3.94772	8.72e-31	-1	Yes	Yes	Yes	Yes	Yes	Yes	NA	Yes	NA	NA	Yes	NA
	FUN	-1/-1	ID=AN10040;description=Ortholog of A. fumigatus Af293 : Afu5g09180%2C A. niger CBS 513.88 : An07g03930%2C A. oryzae RIB40 : AO090020000514%2C Aspergillus wentii : Aspwe1_0035291 and Aspergillus terreus NIH2624 : ATET_06551;ebi_biotype=protein_coding	AN10040	-10.0803	1.06e-300	-1	-9.5442	7.07e-282	-1	Yes	Yes	Yes	Yes	Yes	Yes	Yes	Yes	NA	Yes	Yes	NA
	FUN	-1/-1	ID=AN10057;description=Ortholog(s) have role in pathogenesis and cell surface%2C extracellular region localization;ebi_biotype=protein_coding	AN10057	-5.25074	2.38e-35	-1	-3.45815	1.8e-15	-1	Yes	NA	Yes	Yes	NA	Yes	Yes	Yes	Yes	Yes	Yes	Yes
	FUN	-1/-1	ID=AN10060;description=Putative alpha-amylase;ebi_biotype=protein_coding	AN10060	-1.82483	2.93e-08	-1	-2.49759	2.95e-14	-1	Yes	NA	NA	Yes	NA	NA	Yes	Yes	Yes	Yes	Yes	Yes
	FUN	1/NA	ID=AN10099;description=Has domain(s) with predicted FMN binding%2C oxidoreductase activity and role in oxidation-reduction process;ebi_biotype=protein_coding	AN10099	1.75477	6.26e-08	1	0.843494	0.0136536	NA	NA	NA	NA	Yes	Yes	NA	NA	NA	NA	Yes	Yes	Yes
	FUN	-1/-1	ID=AN10149;description=Ortholog of A. fumigatus Af293 : Afu1g11510%2C A. niger CBS 513.88 : An08g03630%2C A. oryzae RIB40 : AO090038000273%2C Neosartorya fischeri NRRL 181 : NFIA_014060 and Aspergillus wentii : Aspwe1_0028047;ebi_biotype=protein_coding	AN10149	-2.4469	4.2e-35	-1	-1.36974	1.9e-11	-1	NA	Yes	Yes	NA	Yes	Yes	Yes	Yes	Yes	Yes	Yes	Yes
	hogA	-1/-1	ID=AN1017;Name=hogA;description=Mitogen-activated protein kinase%2C putative;ebi_biotype=protein_coding	AN1017	-2.43966	9.71e-31	-1	-1.37538	2.84e-10	-1	Yes	Yes	Yes	Yes	Yes	Yes	NA	NA	NA	Yes	Yes	Yes	HogA/SakA	osmotic stress (NaCl, KCl, sorbitol at 30 oC but not at 37 oC)	GO:007147 (cellular hyperosmotic response), GO:0006972 (hyperosmotic response), GO:0007231 (osmosensory signaling pathway), GO:0071470 (cellular response to osmotic stress)	vegetative tissue	Putative mitogen-activated protein kinase (MAPK) involved in osmotic stress response; highly up-regulated under osmotic stress conditions; required for sexual development and sporulation; mutant sensitive to NaCl
	FUN	-1/-1	ID=AN10197;description=Has domain(s) with predicted catalytic activity and role in coenzyme M biosynthetic process;ebi_biotype=protein_coding	AN10197	-5.55454	2.23e-131	-1	-5.67355	4.23e-134	-1	Yes	Yes	Yes	Yes	Yes	Yes	Yes	Yes	Yes	Yes	Yes	Yes
	FUN	-1/-1	ID=AN10222;description=Ortholog(s) have glucose-6-phosphate 1-epimerase activity and cytoplasm%2C nucleus localization;ebi_biotype=protein_coding	AN10222	-1.66657	1.15e-19	-1	-2.068	1.02e-29	-1	NA	Yes	NA	NA	Yes	NA	NA	NA	NA	NA	NA	NA
	FUN	-1/-1	ID=AN10233;description=Has domain(s) with predicted NADP binding%2C coenzyme binding%2C oxidoreductase activity%2C acting on the CH-OH group of donors%2C NAD or NADP as acceptor%2C phosphogluconate dehydrogenase (decarboxylating) activity;ebi_biotype=protein_coding	AN10233	-7.87703	4.48e-97	-1	-8.71418	5.69e-112	-1	Yes	Yes	Yes	Yes	Yes	Yes	Yes	Yes	Yes	Yes	Yes	Yes
	FUN	-1/-1	ID=AN10250;description=Putative protein of unknown function;ebi_biotype=protein_coding	AN10250	-5.74166	5.99e-62	-1	-5.55832	2.34e-54	-1	Yes	Yes	Yes	Yes	Yes	Yes	Yes	Yes	Yes	Yes	Yes	Yes
	FUN	-1/-1	ID=AN10260;description=Intracellular%2C menadione stress-induced protein;ebi_biotype=protein_coding	AN10260	-4.66685	5.83e-61	-1	-4.1229	1.09e-47	-1	Yes	Yes	NA	Yes	Yes	NA	Yes	Yes	Yes	Yes	Yes	Yes
	FUN	1/NA	ID=AN10285;description=Ortholog of A. fumigatus Af293 : Afu5g10660%2C A. niger CBS 513.88 : An14g04040%2C A. oryzae RIB40 : AO090010000472%2C Aspergillus wentii : Aspwe1_0050403 and Aspergillus terreus NIH2624 : ATET_07619;ebi_biotype=protein_coding	AN10285	1.94161	8.55e-18	1	0.765121	0.00148623	NA	NA	NA	Yes	NA	NA	Yes	NA	NA	NA	NA	NA	NA
	FUN	-1/-1	ID=AN10370;description=Ortholog of A. fumigatus Af293 : Afu3g07980%2C A. niger CBS 513.88 : An16g01990%2C A. oryzae RIB40 : AO090005001498%2C Aspergillus wentii : Aspwe1_0173462 and Aspergillus sydowii : Aspsy1_0042585;ebi_biotype=protein_coding	AN10370	-2.62929	2.43e-47	-1	-1.10245	6.05e-09	-1	Yes	NA	NA	Yes	NA	NA	Yes	Yes	Yes	Yes	Yes	Yes
	FUN	-1/NA	ID=AN10371;description=Ortholog of A. fumigatus Af293 : Afu3g07945%2C A. oryzae RIB40 : AO090005001494%2C Neosartorya fischeri NRRL 181 : NFIA_069220%2C Aspergillus wentii : Aspwe1_0029211 and Aspergillus versicolor : Aspve1_0127963;ebi_biotype=protein_coding	AN10371	-2.5582	5.69e-17	-1	-0.0646905	0.875933	NA	Yes	Yes	Yes	Yes	Yes	Yes	Yes	Yes	Yes	Yes	Yes	Yes
	FUN	-1/-1	ID=AN10377;description=Ortholog(s) have plasma membrane localization;ebi_biotype=protein_coding	AN10377	-1.52545	1.93e-14	-1	-1.77262	5.64e-19	-1	Yes	Yes	Yes	Yes	Yes	Yes	NA	NA	NA	NA	NA	NA
	FUN	-1/-1	ID=AN10422;description=protein of unknown function;ebi_biotype=protein_coding	AN10422	-11.1674	7.54e-63	-1	-9.33258	2.22e-52	-1	Yes	Yes	Yes	Yes	Yes	Yes	Yes	Yes	Yes	Yes	Yes	Yes
protease, Ulp1 family	FUN	-1/-1	ID=AN10461;description=protein of unknown function;ebi_biotype=protein_coding	AN10461	-2.28875	6.8e-14	-1	-2.71232	8.09e-19	-1	Yes	Yes	Yes	Yes	Yes	Yes	Yes	Yes	NA	Yes	Yes	NA
	FUN	-1/-1	ID=AN10494;description=Has domain(s) with predicted oxidoreductase activity and role in metabolic process;ebi_biotype=protein_coding	AN10494	-11.4324	8.86e-183	-1	-10.2471	3.54e-166	-1	Yes	Yes	Yes	Yes	Yes	Yes	Yes	Yes	Yes	Yes	Yes	Yes
	FUN	-1/-1	ID=AN10499;description=Ortholog(s) have cytosol%2C nucleus localization;ebi_biotype=protein_coding	AN10499	-11.2564	6.21e-54	-1	-10.7605	8.14e-50	-1	Yes	Yes	Yes	Yes	Yes	Yes	NA	Yes	Yes	NA	Yes	Yes
	veA	1/1	ID=AN1052;Name=veA;description=Protein involved in light-sensitive control of differentiation and secondary metabolism;ebi_biotype=protein_coding	AN1052	1.98027	2.7e-42	1	2.18672	4.25e-51	1	NA	NA	NA	Yes	NA	Yes	NA	NA	NA	Yes	Yes	Yes	VeA	oxidative stress (H2O2), UV light	GO:0071483 (cellular response to blue light), GO:0071491 (cellular response to red light), GO:0071333 (cellular response to glucose stimulus), GO:0034599 (cellular response to oxidative stress), GO:0070301 (cellular response to hydrogen peroxide), GO:0034644 (cellular response to UV)	conidiospores	Protein involved in light-sensitive control of differentiation and secondary metabolism; localizes to the nucleus in dark and to both nucleus and cytoplasm in the light; induced by light; AspGD sequence represents the veA1 mutant allele
	FUN	-1/-1	ID=AN10539;description=Ortholog(s) have cytoplasm localization;ebi_biotype=protein_coding	AN10539	-3.49629	1.79e-43	-1	-2.34952	4.46e-20	-1	Yes	Yes	Yes	Yes	Yes	Yes	Yes	Yes	Yes	Yes	Yes	Yes
	FUN	NA/-1	ID=AN10552;description=Ortholog of A. fumigatus Af293 : Afu4g07060%2C A. niger CBS 513.88 : An04g01460%2C A. oryzae RIB40 : AO090023000870%2C Aspergillus wentii : Aspwe1_0167183 and Aspergillus sydowii : Aspsy1_0094979;ebi_biotype=protein_coding	AN10552	-0.884167	1.32e-05	NA	-1.03334	4.76e-07	-1	Yes	Yes	Yes	Yes	Yes	Yes	Yes	Yes	Yes	Yes	Yes	Yes
	facC	-1/-1	ID=AN1059;Name=facC;description=carnitine acetyltransferase%2C putative;ebi_biotype=protein_coding	AN1059	-3.72967	4.1e-63	-1	-3.12013	2.58e-44	-1	Yes	Yes	Yes	Yes	Yes	Yes	Yes	Yes	Yes	Yes	Yes	Yes
	FUN	-1/-1	ID=AN10614;description=Ortholog(s) have G-quadruplex DNA binding%2C ribosome binding%2C telomeric DNA binding%2C triplex DNA binding activity;ebi_biotype=protein_coding	AN10614	-1.95248	3.38e-26	-1	-1.12501	3.28e-09	-1	Yes	Yes	Yes	Yes	Yes	Yes	Yes	Yes	Yes	Yes	Yes	Yes
	SpoC1-C1C	-1/-1	ID=AN10628;Name=SpoC1-C1C;description=Conidium-specific RNA of unknown function;ebi_biotype=protein_coding	AN10628	-12.3813	5.26e-110	-1	-10.2372	1.24e-92	-1	Yes	Yes	Yes	Yes	Yes	Yes	NA	NA	NA	NA	NA	NA
	FUN	-1/-1	ID=AN10631;description=Ortholog(s) have cytosol%2C nucleus localization;ebi_biotype=protein_coding	AN10631	-10.8915	6.86e-136	-1	-9.19266	6.52e-115	-1	Yes	Yes	Yes	Yes	Yes	Yes	Yes	Yes	Yes	Yes	Yes	Yes
	FUN	-1/-1	ID=AN10634;description=Putative ortholog of S. cerevisiae Yme2p which has role in mitochondrial genome maintenance;ebi_biotype=protein_coding	AN10634	-2.28501	1.11e-26	-1	-1.41774	1.02e-10	-1	Yes	Yes	Yes	Yes	Yes	Yes	Yes	Yes	Yes	Yes	Yes	Yes
	FUN	-1/-1	ID=AN10706;description=Ortholog(s) have endoplasmic reticulum localization;ebi_biotype=protein_coding	AN10706	-2.51455	2.57e-29	-1	-1.95866	7.94e-18	-1	NA	NA	NA	NA	Yes	NA	NA	NA	NA	NA	NA	NA
	FUN	-1/-1	ID=AN10847;description=protein of unknown function;ebi_biotype=protein_coding	AN10847	-3.05467	7.82e-18	-1	-3.39106	1.58e-21	-1	Yes	Yes	Yes	Yes	Yes	Yes	Yes	Yes	Yes	Yes	Yes	Yes
	FUN	-1/NA	ID=AN10857;description=Ortholog of A. fumigatus Af293 : Afu5g13110%2C A. niger CBS 513.88 : An14g06040%2C A. oryzae RIB40 : AO090120000436%2C Aspergillus wentii : Aspwe1_0039047 and Aspergillus sydowii : Aspsy1_0040418;ebi_biotype=protein_coding	AN10857	-1.35145	1.52e-09	-1	-0.455918	0.0608898	NA	Yes	Yes	Yes	Yes	Yes	Yes	Yes	NA	Yes	Yes	Yes	Yes
	artB	-1/-1	ID=AN1089;Name=artB;description=Putative arrestin-related trafficking adapter;ebi_biotype=protein_coding	AN1089	-1.24209	5.82e-06	-1	-1.72977	2.76e-10	-1	Yes	Yes	Yes	Yes	Yes	Yes	Yes	Yes	Yes	Yes	Yes	Yes	ArtB	5-fluorouracil (only this one is mentioned in the paper), 5-fluorocytosine, 5-fluorouridine, p-fluorophenylalanine	GO:0006897 (endocytosis), GO:2000397 (positive regulation of ubiquitin-dependent endocytosis), GO:0035690 (cellular response to drug)	vegetative tissue	Ortholog(s) have ubiquitin protein ligase binding activity, role in endocytosis, positive regulation of ubiquitin-dependent endocytosis, regulation of intracellular transport and early endosome, late endosome localization
	FUN	-1/-1	ID=AN10967;description=Ortholog of Aspergillus versicolor : Aspve1_0096649;ebi_biotype=protein_coding	AN10967	-1.47315	2.15e-12	-1	-1.23166	4.87e-09	-1	Yes	NA	NA	Yes	NA	NA	Yes	Yes	Yes	Yes	Yes	Yes
	nnk1	-1/NA	ID=AN1097;Name=nnk1;description=Ortholog(s) have protein kinase activity%2C role in protein phosphorylation%2C proteolysis and cytoplasm localization;ebi_biotype=protein_coding	AN1097	-1.43723	8.16e-14	-1	-0.939847	2.45e-06	NA	Yes	NA	Yes	Yes	NA	Yes	Yes	Yes	Yes	Yes	Yes	Yes
	FUN	-1	ID=AN10974;description=protein of unknown function;ebi_biotype=protein_coding	AN10974	-1.38231	1.14e-11	-1	-1.50725	1.05e-13	-1	Yes	Yes	Yes	Yes	Yes	Yes	Yes	Yes	Yes	Yes	Yes	Yes
	FUN	-1/-1	ID=AN10977;description=Ortholog(s) have extracellular region localization;ebi_biotype=protein_coding	AN10977	-7.85622	2.89e-137	-1	-5.78531	3.18e-72	-1	Yes	Yes	Yes	Yes	Yes	Yes	Yes	Yes	Yes	Yes	Yes	Yes
	FUN	NA/-1	ID=AN10995;description=protein of unknown function;ebi_biotype=protein_coding	AN10995	-0.684311	0.160624	NA	-1.25896	0.0111973	-1	NA	Yes	NA	NA	Yes	NA	Yes	Yes	Yes	Yes	Yes	Yes
	FUN	-1/-1	ID=AN11016;description=Has domain(s) with predicted role in transmembrane transport and integral component of membrane localization;ebi_biotype=protein_coding	AN11016	-11.1255	4.71e-139	-1	-9.81599	1.79e-98	-1	NA	NA	NA	NA	Yes	NA	Yes	Yes	Yes	Yes	Yes	Yes
	FUN	-1/-1	ID=AN11039;description=Has domain(s) with predicted carbon-sulfur lyase activity and role in metabolic process;ebi_biotype=protein_coding	AN11039	-5.73657	2.7e-251	-1	-6.40755	1.09e-299	-1	Yes	NA	Yes	Yes	NA	Yes	NA	NA	NA	NA	NA	NA
	FUN	-1/-1	ID=AN11095;description=Ortholog of A. niger CBS 513.88 : An03g02610%2C Aspergillus glaucus : Aspgl1_0039624%2C Aspergillus clavatus NRRL 1 : ACLA_008440 and Aspergillus niger ATCC 1015 : 45669-mRNA;ebi_biotype=protein_coding	AN11095	-8.21349	5.33e-228	-1	-6.51139	6.67e-165	-1	Yes	NA	Yes	Yes	NA	Yes	Yes	Yes	Yes	Yes	Yes	Yes
	FUN	-1/-1	ID=AN11306;description=protein of unknown function;ebi_biotype=protein_coding	AN11306	-3.28716	4.41e-13	-1	-2.57941	1.25e-06	-1	Yes	Yes	Yes	Yes	Yes	Yes	Yes	Yes	Yes	Yes	Yes	Yes
	FUN	-1/-1	ID=AN11314;description=Ortholog of Aspergillus glaucus : Aspgl1_0053511%2C Aspergillus versicolor : Aspve1_0037663 and Aspergillus sydowii : Aspsy1_0038825;ebi_biotype=protein_coding	AN11314	-10.0643	1.5e-78	-1	-7.82241	1.31e-64	-1	Yes	Yes	Yes	Yes	Yes	Yes	Yes	Yes	Yes	Yes	Yes	Yes
	FUN	-1/-1	ID=AN11337;description=protein of unknown function;ebi_biotype=protein_coding	AN11337	-10.8484	6.7e-202	-1	-10.2073	2.69e-184	-1	Yes	Yes	Yes	Yes	Yes	Yes	Yes	Yes	Yes	Yes	Yes	Yes
	FUN	-1/-1	ID=AN11378;description=Ortholog of A. oryzae RIB40 : AO090001000134%2C Aspergillus glaucus : Aspgl1_0071332%2C Aspergillus wentii : Aspwe1_0171393 and Aspergillus versicolor : Aspve1_0087914;ebi_biotype=protein_coding	AN11378	-8.00281	7.96e-107	-1	-6.8237	1.04e-76	-1	NA	Yes	Yes	NA	Yes	Yes	Yes	Yes	NA	Yes	Yes	NA
	FUN	-1/-1	ID=AN11477;description=Ortholog of Aspergillus sydowii : Aspsy1_0137382 and Aspergillus aculeatus ATCC16872 : Aacu16872_040719;ebi_biotype=protein_coding	AN11477	-10.1524	3.91e-69	-1	-10.3862	6.65e-72	-1	Yes	Yes	Yes	Yes	Yes	Yes	NA	NA	NA	NA	NA	NA
	FUN	-1/-1	ID=AN1158;description=Ortholog(s) have mRNA 3'-UTR binding%2C mRNA 5'-UTR binding%2C translation repressor activity%2C nucleic acid binding activity;ebi_biotype=protein_coding	AN1158	-1.42356	1.73e-13	-1	-1.53752	2.42e-15	-1	NA	Yes	NA	NA	Yes	NA	NA	NA	NA	Yes	Yes	Yes
	FUN	-1/-1	ID=AN11705;description=Ortholog(s) have role in cation transport%2C cellular response to drug%2C regulation of membrane potential and cytoplasm%2C plasma membrane localization;ebi_biotype=protein_coding	AN11705	-2.59542	1.25e-18	-1	-2.46513	1.03e-16	-1	Yes	Yes	Yes	Yes	Yes	Yes	Yes	Yes	Yes	Yes	Yes	Yes
	FUN	-1/-1	ID=AN11729;description=Ortholog of A. fumigatus Af293 : Afu6g12440%2C A. niger CBS 513.88 : An06g01600%2C A. oryzae RIB40 : AO090009000168%2C Aspergillus wentii : Aspwe1_0033695 and Aspergillus terreus NIH2624 : ATET_03273;ebi_biotype=protein_coding	AN11729	-1.85526	1.2e-25	-1	-1.45695	9.94e-16	-1	Yes	Yes	Yes	Yes	Yes	Yes	Yes	Yes	Yes	Yes	Yes	Yes
	FUN	-1/-1	ID=AN11789;description=Has domain(s) with predicted nucleic acid binding%2C zinc ion binding activity;ebi_biotype=protein_coding	AN11789	-2.26081	4.17e-20	-1	-2.47027	5.32e-23	-1	Yes	Yes	Yes	Yes	Yes	Yes	Yes	Yes	Yes	Yes	Yes	Yes
	FUN	-1/-1	ID=AN11866;description=protein of unknown function;ebi_biotype=protein_coding	AN11866	-1.84741	1.47e-18	-1	-1.33551	5.9e-10	-1	NA	NA	NA	NA	NA	NA	NA	NA	NA	NA	NA	NA
	FUN	-1/-1	ID=AN11882;description=Ortholog of A. fumigatus Af293 : Afu4g09340%2C A. oryzae RIB40 : AO090023000596%2C Neosartorya fischeri NRRL 181 : NFIA_106670%2C Aspergillus wentii : Aspwe1_0166843 and Aspergillus versicolor : Aspve1_0079667;ebi_biotype=protein_coding	AN11882	-1.12672	0.00736294	-1	-1.04811	0.0185723	-1	Yes	Yes	Yes	Yes	Yes	Yes	NA	NA	NA	NA	NA	NA
	FUN	-1/-1	ID=AN11985;description=Ortholog of A. fumigatus Af293 : Afu3g01210%2C A. niger CBS 513.88 : An01g10950%2C A. oryzae RIB40 : AO090026000081%2C Aspergillus wentii : Aspwe1_0103451 and Aspergillus terreus NIH2624 : ATET_07760;ebi_biotype=protein_coding	AN11985	-11.7785	5.67e-81	-1	-10.6846	8.05e-81	-1	Yes	Yes	Yes	Yes	Yes	Yes	Yes	Yes	NA	Yes	Yes	Yes
	FUN	-1/-1	ID=AN1199;description=Ortholog(s) have role in cell-abiotic substrate adhesion;ebi_biotype=protein_coding	AN1199	-2.76523	2.53e-12	-1	-1.7572	1.65e-05	-1	NA	NA	NA	Yes	Yes	Yes	NA	NA	NA	Yes	Yes	Yes
	FUN	-1/-1	ID=AN12035;description=Has domain(s) with predicted carbonate dehydratase activity%2C zinc ion binding activity;ebi_biotype=protein_coding	AN12035	-5.58728	2.51e-131	-1	-4.90621	2.34e-84	-1	Yes	Yes	Yes	Yes	Yes	Yes	Yes	Yes	Yes	Yes	Yes	Yes
	FUN	-1/-1	ID=AN12120;description=Has domain(s) with predicted RNA polymerase II transcription factor activity%2C sequence-specific DNA binding%2C zinc ion binding activity%2C role in regulation of transcription%2C DNA-templated and nucleus localization;ebi_biotype=protein_coding	AN12120	-1.4382	1.06e-09	-1	-1.57031	6.06e-11	-1	Yes	Yes	Yes	Yes	Yes	Yes	Yes	Yes	Yes	Yes	Yes	Yes
	FUN	-1/-1	ID=AN12169;description=Ortholog(s) have mitochondrion localization;ebi_biotype=protein_coding	AN12169	-1.48567	1.09e-09	-1	-1.02316	5.18e-05	-1	Yes	Yes	Yes	Yes	Yes	Yes	NA	Yes	Yes	NA	Yes	Yes
	FUN	-1/-1	ID=AN12198;description=Ortholog of A. fumigatus Af293 : Afu2g15810%2C A. niger CBS 513.88 : An15g06100%2C Aspergillus wentii : Aspwe1_0026874 and Aspergillus sydowii : Aspsy1_0026968;ebi_biotype=protein_coding	AN12198	-6.66179	1.62e-121	-1	-6.39721	6.4e-111	-1	Yes	Yes	Yes	Yes	Yes	Yes	Yes	Yes	Yes	Yes	Yes	Yes
	FUN	-1/-1	ID=AN12232;description=protein of unknown function;ebi_biotype=protein_coding	AN12232	-1.54182	2.09e-16	-1	-0.930574	5.44e-06	NA	Yes	Yes	Yes	Yes	Yes	Yes	Yes	Yes	Yes	Yes	Yes	Yes
	FUN	-1/-1	ID=AN12261;description=protein of unknown function;ebi_biotype=protein_coding	AN12261	-1.35946	1.08e-10	-1	-0.739617	0.000998017	NA	Yes	Yes	Yes	Yes	Yes	Yes	NA	NA	NA	NA	NA	NA
	FUN	-1/-1	ID=AN12426;description=Has domain(s) with predicted integral component of membrane localization;ebi_biotype=protein_coding	AN12426	-5.44707	3.24e-100	-1	-3.68458	9.47e-46	-1	Yes	Yes	Yes	Yes	Yes	Yes	Yes	Yes	Yes	Yes	Yes	Yes
	pgkA	-1/-1	ID=AN1246;Name=pgkA;description=Putative phosphoglycerate kinase with a predicted role in gluconeogenesis and glycolysis;ebi_biotype=protein_coding	AN1246	-1.63388	5.72e-23	-1	-1.52482	5.77e-20	-1	Yes	NA	Yes	Yes	NA	Yes	Yes	Yes	Yes	Yes	Yes	Yes
	FUN	-1/-1	ID=AN1278;description=Ortholog of A. oryzae RIB40 : AO090038000459;ebi_biotype=protein_coding	AN1278	-3.11273	4.81e-37	-1	-2.9519	3.55e-33	-1	Yes	Yes	NA	Yes	Yes	NA	Yes	Yes	Yes	Yes	Yes	Yes
	FUN	-1/-1	ID=AN1279;description=Ortholog of A. fumigatus Af293 : Afu1g09880%2C A. niger CBS 513.88 : An08g01690%2C Neosartorya fischeri NRRL 181 : NFIA_015750 and Aspergillus versicolor : Aspve1_0068298;ebi_biotype=protein_coding	AN1279	-2.87409	1.96e-18	-1	-1.81334	1.07e-07	-1	Yes	Yes	NA	Yes	Yes	NA	Yes	Yes	Yes	Yes	Yes	Yes
	FUN	-1/-1	ID=AN1330;description=Predicted glycosylphosphatidylinositol (GPI)-anchored protein;ebi_biotype=protein_coding	AN1330	-1.53247	1.72e-07	-1	-1.68664	1.4e-08	-1	Yes	Yes	Yes	Yes	Yes	Yes	Yes	Yes	Yes	Yes	Yes	Yes
	FUN	-1/-1	ID=AN1331;description=Has domain(s) with predicted plasma membrane localization;ebi_biotype=protein_coding	AN1331	-1.99295	1.69e-21	-1	-2.33868	1.07e-28	-1	Yes	Yes	Yes	Yes	Yes	Yes	Yes	Yes	Yes	Yes	Yes	Yes
	FUN	-1/-1	ID=AN1356;description=Ortholog of A. fumigatus Af293 : Afu1g09300%2C A. niger CBS 513.88 : An08g00850%2C A. oryzae RIB40 : AO090005001593%2C Aspergillus wentii : Aspwe1_0127273 and Aspergillus sydowii : Aspsy1_0025389;ebi_biotype=protein_coding	AN1356	-2.94294	6.43e-19	-1	-1.76344	2.77e-07	-1	Yes	Yes	Yes	Yes	Yes	Yes	Yes	Yes	Yes	Yes	Yes	Yes
	FUN	-1/-1	ID=AN1396;description=Putative FAD dependent glycerol 3-phosphate dehydrogenase with a predicted role in glycerol metabolism;ebi_biotype=protein_coding	AN1396	-2.43897	8.3e-25	-1	-3.45182	1.14e-48	-1	Yes	NA	Yes	Yes	NA	Yes	NA	NA	NA	NA	NA	NA
	FUN	-1/-1	ID=AN1415;description=protein of unknown function;ebi_biotype=protein_coding	AN1415	-1.40972	4.21e-07	-1	-1.1423	9.47e-05	-1	Yes	Yes	Yes	Yes	Yes	Yes	NA	NA	NA	NA	NA	NA
	FUN	NA/-1	ID=AN1428;description=Ortholog(s) have N-acetylglucosamine-6-phosphate deacetylase activity;ebi_biotype=protein_coding	AN1428	-0.501278	0.0957746	NA	-1.08768	0.000183161	-1	Yes	Yes	Yes	Yes	Yes	Yes	NA	NA	NA	NA	NA	NA
	codA	-1/NA	ID=AN1429;Name=codA;description=Putative choline oxidase;ebi_biotype=protein_coding	AN1429	-1.22086	2.4e-09	-1	-0.656104	0.00239593	NA	Yes	Yes	Yes	Yes	Yes	Yes	Yes	Yes	Yes	Yes	Yes	Yes
	FUN	-1/-1	ID=AN1451;description=Ortholog of A. fumigatus Af293 : Afu8g04390%2C A. niger CBS 513.88 : An16g08650%2C A. oryzae RIB40 : AO090103000064%2C Aspergillus wentii : Aspwe1_0116823 and Aspergillus sydowii : Aspsy1_0144294;ebi_biotype=protein_coding	AN1451	-2.0451	1.57e-16	-1	-1.69209	4.33e-11	-1	Yes	Yes	Yes	Yes	Yes	Yes	Yes	Yes	Yes	Yes	Yes	Yes
	FUN	1/1	ID=AN1465;description=Ortholog of A. nidulans FGSC A4 : AN8786%2C A. fumigatus Af293 : Afu8g01300%2C Afu8g04560%2C A. niger CBS 513.88 : An16g08420 and Aspergillus wentii : Aspwe1_0030845;ebi_biotype=protein_coding	AN1465	2.40476	5.99e-17	1	1.95774	2.12e-11	1	NA	NA	NA	NA	Yes	Yes	NA	NA	NA	NA	NA	NA
	FUN	-1/-1	ID=AN1509;description=Ortholog of A. fumigatus Af293 : Afu8g05120%2C A. niger CBS 513.88 : An16g07630%2C A. oryzae RIB40 : AO090005000631%2C Aspergillus wentii : Aspwe1_0044080 and Aspergillus sydowii : Aspsy1_0028718;ebi_biotype=protein_coding	AN1509	-1.31505	4.6e-08	-1	-2.29871	3.34e-22	-1	Yes	NA	NA	Yes	NA	Yes	NA	NA	NA	NA	NA	NA
	coaT	-1/-1	ID=AN1547;Name=coaT;description=acetyl-CoA hydrolase;ebi_biotype=protein_coding	AN1547	-8.95188	9.05e-231	-1	-8.21325	1.36e-196	-1	Yes	Yes	Yes	Yes	Yes	Yes	Yes	Yes	Yes	Yes	Yes	Yes
	FUN	-1/-1	ID=AN1578;description=Ortholog of Aspergillus wentii : Aspwe1_0177575%2C Aspergillus niger ATCC 1015 : 42227-mRNA%2C Aspergillus sydowii : Aspsy1_0046412 and Aspergillus brasiliensis : Aspbr1_0045436;ebi_biotype=protein_coding	AN1578	-1.02723	1.14e-05	-1	0.123826	0.668294	NA	NA	Yes	Yes	NA	Yes	Yes	NA	NA	NA	Yes	Yes	Yes
	FUN	-1/-1	ID=AN1605;description=Ortholog of Aspergillus sydowii : Aspsy1_0679421;ebi_biotype=protein_coding	AN1605	-2.72184	5.59e-21	-1	-2.39203	3.14e-16	-1	Yes	Yes	Yes	Yes	Yes	Yes	NA	NA	NA	NA	NA	NA
	FUN	-1/-1	ID=AN1607;description=Has domain(s) with predicted transferase activity%2C transferring hexosyl groups activity and role in lipid glycosylation%2C metabolic process;ebi_biotype=protein_coding	AN1607	-3.40862	3.7e-33	-1	-3.97023	5.64e-44	-1	NA	Yes	NA	NA	Yes	NA	Yes	Yes	Yes	Yes	Yes	Yes
	oliC	-1/-1	ID=AN1624;Name=oliC;description=Subunit 9 of the mitochondrial inner membrane F1F0-ATPase complex;ebi_biotype=protein_coding	AN1624	-2.79675	4.65e-20	-1	-1.35325	2.23e-05	-1	NA	NA	NA	NA	NA	Yes	NA	NA	NA	Yes	Yes	Yes	OliC	triethyltin, negative role on oligomycin tolerance	GO:0015986 (ATP synthesis coupled proton transport), GO:0070887 (cellular response to chemical stimulus), GO:0035690 (cellular response to drug)	vegetative tissue (in oliC2 mutant)	Subunit 9 of the mitochondrial inner membrane F1F0-ATPase complex; mutation confers oligomycin resistance; palA-dependent expression independent of pH
	FUN	-1/-1	ID=AN1625;description=Ortholog of A. nidulans FGSC A4 : AN8147%2C A. fumigatus Af293 : Afu3g01080%2C Afu3g12760%2C A. niger CBS 513.88 : An02g08740 and A. oryzae RIB40 : AO090012000846%2C AO090023000643;ebi_biotype=protein_coding	AN1625	-6.15127	2.59e-126	-1	-6.30732	2.65e-128	-1	Yes	NA	NA	Yes	NA	NA	Yes	Yes	Yes	Yes	Yes	Yes
	FUN	-1/-1	ID=AN1631;description=Ortholog(s) have L-methionine secondary active transmembrane transporter activity and role in cysteine transport%2C methionine import;ebi_biotype=protein_coding	AN1631	-2.23576	1.01e-17	-1	-2.44922	5.51e-21	-1	NA	NA	Yes	NA	NA	Yes	NA	NA	NA	NA	NA	NA
	FUN	-1/-1	ID=AN1651;description=Ortholog of A. nidulans FGSC A4 : AN8144%2C A. fumigatus Af293 : Afu5g14600%2C Afu6g00460%2C Afu6g13950%2C A. niger CBS 513.88 : An11g02490%2C An01g11420 and A. oryzae RIB40 : AO090001000384%2C AO090011000740;ebi_biotype=protein_coding	AN1651	-6.54752	3e-59	-1	-8.34115	1.3e-67	-1	NA	Yes	Yes	NA	Yes	Yes	NA	NA	NA	NA	NA	NA
	FUN	-1/-1	ID=AN1654;description=Ortholog of A. fumigatus Af293 : Afu4g08750%2C A. niger CBS 513.88 : An04g03610%2C Aspergillus wentii : Aspwe1_0034423 and Aspergillus sydowii : Aspsy1_0084030;ebi_biotype=protein_coding	AN1654	-3.96537	4.87e-54	-1	-4.10039	7.69e-55	-1	Yes	Yes	NA	Yes	Yes	NA	Yes	Yes	Yes	Yes	Yes	Yes
	FUN	-1/-1	ID=AN1715;description=Putative mannose-6-phosphate isomerase with a predicted role in mannose/mannitol%2C fructose%2C and sorbose/sorbitol metabolism;ebi_biotype=protein_coding	AN1715	-8.20471	1.11e-125	-1	-7.99326	4.94e-120	-1	Yes	Yes	Yes	Yes	Yes	Yes	Yes	Yes	Yes	Yes	Yes	Yes
	FUN	-1/-1	ID=AN1736;description=Has domain(s) with predicted RNA polymerase II transcription factor activity%2C sequence-specific DNA binding%2C zinc ion binding activity%2C role in regulation of transcription%2C DNA-templated and nucleus localization;ebi_biotype=protein_coding	AN1736	-1.81888	2.86e-05	-1	-1.17509	0.0093183	-1	NA	NA	NA	NA	Yes	NA	NA	NA	NA	NA	NA	NA
	FUN	-1/-1	ID=AN1754;description=Putative protein of unknown function;ebi_biotype=protein_coding	AN1754	-3.6374	4.47e-27	-1	-3.65294	5.99e-27	-1	Yes	Yes	Yes	Yes	Yes	Yes	Yes	Yes	Yes	Yes	Yes	Yes
	atg12	-1/NA	ID=AN1760;Name=atg12;description=Ortholog(s) have role in macroautophagy and cytosol%2C nucleus localization;ebi_biotype=protein_coding	AN1760	-1.07508	1.16e-09	-1	-0.817609	8.19e-06	NA	Yes	Yes	Yes	Yes	Yes	Yes	Yes	Yes	Yes	Yes	Yes	Yes
	FUN	NA/-1	ID=AN1761;description=Ortholog(s) have ubiquitin-protein transferase activity;ebi_biotype=protein_coding	AN1761	-0.877192	0.000633209	NA	-1.08036	3.09e-05	-1	Yes	Yes	Yes	Yes	Yes	Yes	NA	NA	NA	Yes	Yes	Yes
	dicB	NA/-1	ID=AN1917;Name=dicB;description=Putative mitochondrial dicarboxylate-tricarboxylate carrier;ebi_biotype=protein_coding	AN1917	-0.414655	0.337203	NA	-1.42495	0.000338026	-1	NA	NA	NA	Yes	Yes	Yes	Yes	Yes	Yes	Yes	Yes	Yes
	acuF	-1/-1	ID=AN1918;Name=acuF;description=phosphoenolpyruvate carboxykinase%2C putative;ebi_biotype=protein_coding	AN1918	-3.16509	2.45e-21	-1	-4.85107	7.85e-49	-1	Yes	Yes	Yes	Yes	Yes	Yes	NA	NA	Yes	NA	NA	Yes
	FUN	-1/-1	ID=AN1930;description=Ortholog of A. nidulans FGSC A4 : AN6413%2C AN6419%2C AN6946%2C AN5312%2C AN5664%2C AN8328%2C AN3241%2C AN10369%2C AN2386%2C AN1738%2C AN11159%2C AN8984%2C AN8951%2C AN1540%2C AN8971%2C AN9387%2C AN9266%2C AN9306%2C AN1317%2C AN10886%2C AN7232%2C AN7774%2C AN12202;ebi_biotype=protein_coding	AN1930	-2.4327	1.99e-34	-1	-2.52163	3.61e-32	-1	NA	NA	NA	Yes	Yes	Yes	Yes	Yes	Yes	Yes	Yes	Yes
	vosA	-1/NA	ID=AN1959;Name=vosA;description=Nuclear protein involved in spore formation and trehalose accumulation;ebi_biotype=protein_coding	AN1959	-1.57389	2.15e-12	-1	-0.955891	4.06e-05	NA	Yes	NA	NA	Yes	Yes	Yes	NA	NA	NA	NA	NA	NA	VosA	oxidative stress (H2O2), heat (50 oC)	GO:0048315 (conidium formation), GO:0030435 (sporulation resulting in formation of a cellular spore), GO:0005992 (trehalose biosynthetic process), GO:0006979 (response to oxidative stress), GO:0070301 (cellular response to hydrogen peroxide), GO:0034605 (cellular response to heat)	conidiospores (ascospores)	Nuclear protein involved in spore formation and trehalose accumulation; potential transcription-activating domain; mutants have low spore viability; two overlapping transcripts; VosA-VelB form a dimeric complex in hyphae grown in the dark
	FUN	NA/-1	ID=AN1996;description=Ortholog(s) have cytoplasm%2C nucleus localization;ebi_biotype=protein_coding	AN1996	-0.906686	2.83e-06	NA	-1.02822	1.55e-07	-1	NA	NA	Yes	NA	NA	Yes	NA	Yes	Yes	NA	Yes	Yes
	ypdA	-1/-1	ID=AN2005;Name=ypdA;description=Histidine-containing phosphotransfer protein%2C part of a two-component signal transducer involved in the HOG signaling pathway that regulates osmotic stress response;ebi_biotype=protein_coding	AN2005	-2.20315	8.89e-28	-1	-1.93395	2.02e-21	-1	Yes	Yes	Yes	Yes	Yes	Yes	Yes	Yes	Yes	Yes	Yes	Yes	YpdA	osmotic stress (NaCl, sorbitol)	GO:0007234 (osmosensory signaling via phosphorelay pathway), GO:0006970 (response to osmotic stress)	vegetative tissue (in hyphae of ypdA-/ypdA+ heterokaryons)	Histidine-containing phosphotransfer protein, part of a two-component signal transducer involved in the HOG signaling pathway that regulates osmotic stress response
	FUN	-1/-1	ID=AN2042;description=FAD binding domain-containing protein;ebi_biotype=protein_coding	AN2042	-1.88032	1.23e-36	-1	-1.76338	3.3e-32	-1	Yes	Yes	Yes	Yes	Yes	Yes	NA	NA	NA	NA	NA	NA
	mdm34	-1/-1	ID=AN2055;Name=mdm34;description=Ortholog of A. fumigatus Af293 : Afu4g09960%2C A. niger CBS 513.88 : An04g07090%2C A. oryzae RIB40 : AO090003001238%2C Aspergillus wentii : Aspwe1_0102496 and Aspergillus sydowii : Aspsy1_0326546;ebi_biotype=protein_coding	AN2055	-2.12989	8.08e-31	-1	-2.38872	4.74e-38	-1	Yes	NA	Yes	Yes	NA	Yes	Yes	Yes	Yes	Yes	Yes	Yes
	FUN	-1/-1	ID=AN2238;description=Ortholog(s) have cytosol%2C nucleus localization;ebi_biotype=protein_coding	AN2238	-1.44441	6.75e-06	-1	-1.65609	3.49e-07	-1	NA	Yes	NA	NA	Yes	NA	NA	NA	NA	NA	NA	NA
	yop1	-1/-1	ID=AN2279;Name=yop1;description=Ortholog(s) have role in cellular protein localization%2C endoplasmic reticulum inheritance%2C endoplasmic reticulum tubular network organization%2C nuclear pore complex assembly%2C vesicle-mediated transport;ebi_biotype=protein_coding	AN2279	-1.53766	7.32e-29	-1	-1.63907	1.37e-32	-1	Yes	Yes	Yes	Yes	Yes	Yes	Yes	Yes	Yes	Yes	Yes	Yes
	FUN	-1/-1	ID=AN2283;description=Ortholog(s) have nucleolus localization;ebi_biotype=protein_coding	AN2283	-1.14738	1.39e-05	-1	-0.731801	0.00782802	NA	Yes	Yes	Yes	Yes	Yes	Yes	NA	NA	NA	Yes	Yes	Yes
	FUN	-1/-1	ID=AN2404;description=protein of unknown function;ebi_biotype=protein_coding	AN2404	-9.98584	3.15e-88	-1	-10.0651	1.4e-88	-1	Yes	Yes	Yes	Yes	Yes	Yes	Yes	Yes	Yes	Yes	Yes	Yes
	aclB	1/NA	ID=AN2436;Name=aclB;description=ATP-citrate synthase%2C putative;ebi_biotype=protein_coding	AN2436	1.99048	4.58e-05	1	0.680939	0.210229	NA	NA	Yes	NA	NA	Yes	NA	NA	NA	NA	NA	NA	NA
	FUN	-1/-1	ID=AN2469;description=Has domain(s) with predicted oxidoreductase activity and role in metabolic process;ebi_biotype=protein_coding	AN2469	-1.04143	0.0352778	-1	-1.38061	0.00676625	-1	NA	NA	NA	Yes	Yes	Yes	NA	NA	NA	Yes	Yes	Yes
	FUN	-1/-1	ID=AN2470;description=Ortholog(s) have Golgi apparatus localization;ebi_biotype=protein_coding	AN2470	-6.89851	4.89e-217	-1	-7.0227	9.56e-221	-1	Yes	Yes	Yes	Yes	Yes	Yes	Yes	Yes	Yes	Yes	Yes	Yes
	FUN	-1/-1	ID=AN2471;description=Ortholog of A. niger CBS 513.88 : An02g07790%2C Neosartorya fischeri NRRL 181 : NFIA_065240%2C Aspergillus clavatus NRRL 1 : ACLA_039940%2C ACLA_078340 and Aspergillus niger ATCC 1015 : 144091-mRNA;ebi_biotype=protein_coding	AN2471	-11.1853	5.53e-56	-1	-10.7311	3.47e-52	-1	Yes	Yes	Yes	Yes	Yes	Yes	NA	NA	NA	NA	NA	NA
	mstB	-1/-1	ID=AN2475;Name=mstB;description=putative sugar transporter;ebi_biotype=protein_coding	AN2475	-9.26037	1.45e-138	-1	-9.05407	4.91e-132	-1	Yes	Yes	Yes	Yes	Yes	Yes	NA	NA	NA	NA	NA	NA
	FUN	NA/-1	ID=AN2488;description=Ortholog of A. fumigatus Af293 : Afu3g00500%2C Afu4g03010%2C A. niger CBS 513.88 : An14g03080%2C A. oryzae RIB40 : AO090012000174 and Aspergillus wentii : Aspwe1_0176515%2C Aspwe1_0622364;ebi_biotype=protein_coding	AN2488	-0.736966	0.0971733	NA	-1.92176	5.85e-06	-1	NA	NA	Yes	Yes	NA	Yes	NA	Yes	NA	NA	Yes	NA
	FUN	-1/-1	ID=AN2531;description=Has domain(s) with predicted role in transmembrane transport and integral component of membrane localization;ebi_biotype=protein_coding	AN2531	-2.44756	1.59e-15	-1	-2.65002	9e-18	-1	Yes	NA	Yes	Yes	NA	Yes	NA	NA	NA	NA	NA	NA
	FUN	-1/-1	ID=AN2535;description=Ortholog of A. fumigatus Af293 : Afu3g14660%2C A. niger CBS 513.88 : An09g01230%2C Aspergillus wentii : Aspwe1_0107397%2C Aspwe1_0171355 and Aspergillus sydowii : Aspsy1_0087029;ebi_biotype=protein_coding	AN2535	-10.0723	3.64e-139	-1	-9.66682	3.66e-128	-1	Yes	Yes	Yes	Yes	Yes	Yes	Yes	Yes	Yes	Yes	Yes	Yes
	hxkB	-1/-1	ID=AN2638;Name=hxkB;description=hexokinase%2C putative;ebi_biotype=protein_coding	AN2638	-10.2041	4.52e-68	-1	-10.6855	3.46e-60	-1	Yes	Yes	Yes	Yes	Yes	Yes	Yes	Yes	Yes	Yes	Yes	Yes
	FUN	-1/-1	ID=AN2640;description=Ortholog of A. fumigatus Af293 : Afu5g14080%2C A. niger CBS 513.88 : An12g05640%2C Neosartorya fischeri NRRL 181 : NFIA_072900 and Aspergillus versicolor : Aspve1_0040725;ebi_biotype=protein_coding	AN2640	-7.88269	1.31e-124	-1	-7.167	8.25e-106	-1	Yes	NA	NA	Yes	NA	NA	NA	NA	NA	NA	NA	NA
	FUN	1/NA	ID=AN2749;description=Has domain(s) with predicted phospholipid binding activity;ebi_biotype=protein_coding	AN2749	1.26881	6.25e-15	1	-0.10187	0.611128	NA	Yes	NA	NA	Yes	NA	NA	NA	NA	NA	NA	NA	NA
	FUN	-1/-1	ID=AN2776;description=Ortholog of A. fumigatus Af293 : Afu3g05980%2C A. niger CBS 513.88 : An11g10620%2C A. oryzae RIB40 : AO090020000068%2C Aspergillus wentii : Aspwe1_0173669 and Aspergillus sydowii : Aspsy1_0029855;ebi_biotype=protein_coding	AN2776	-2.45029	1.25e-38	-1	-1.1125	1.54e-08	-1	Yes	Yes	Yes	Yes	Yes	Yes	Yes	Yes	Yes	Yes	Yes	Yes
	FUN	-1/-1	ID=AN2815;description=Putative mannitol 2-dehydrogenase with a predicted role in mannose/mannitol%2C fructose%2C and sorbose/sorbitol metabolism;ebi_biotype=protein_coding	AN2815	-1.84894	2.55e-16	-1	-2.11297	7.84e-21	-1	Yes	Yes	Yes	Yes	Yes	Yes	NA	NA	NA	NA	NA	NA
	FUN	-1/-1	ID=AN2817;description=protein of unknown function;ebi_biotype=protein_coding	AN2817	-4.78451	8.36e-10	-1	-5.32366	3.2e-05	-1	Yes	NA	NA	Yes	Yes	Yes	Yes	Yes	NA	Yes	Yes	Yes
	FUN	-1/-1	ID=AN2822;description=Has domain(s) with predicted transporter activity%2C role in transport and membrane localization;ebi_biotype=protein_coding	AN2822	-8.55524	8.22e-223	-1	-7.39696	5.64e-177	-1	Yes	Yes	Yes	Yes	Yes	Yes	Yes	Yes	Yes	Yes	Yes	Yes
	FUN	-1/-1	ID=AN2823;description=Has domain(s) with predicted ion channel activity%2C role in transport and integral component of membrane localization;ebi_biotype=protein_coding	AN2823	-8.87626	1.28e-73	-1	-8.08776	2.88e-57	-1	Yes	Yes	NA	Yes	Yes	NA	Yes	Yes	Yes	Yes	Yes	Yes
	FkhB	-1/-1	ID=AN2854;description=Ortholog(s) have DNA replication origin binding%2C RNA polymerase II core promoter proximal region sequence-specific DNA binding%2C centromeric DNA binding and transcriptional activator activity%2C more;ebi_biotype=protein_coding	AN2854	-1.80479	1.33e-12	-1	-1.42785	4.28e-08	-1	Yes	Yes	Yes	Yes	Yes	Yes	NA	NA	NA	NA	NA	NA	FkhB	heat (50 oC)	GO:0034605 (cellular response to heat)	conidiospores	Forkhead gene
	fbaA	-1/-1	ID=AN2875;Name=fbaA;description=fructose-bisphosphate aldolase%2C putative;ebi_biotype=protein_coding	AN2875	-2.812	2.83e-116	-1	-2.67368	3.84e-105	-1	Yes	Yes	Yes	Yes	Yes	Yes	Yes	Yes	Yes	Yes	Yes	Yes
	FUN	-1/-1	ID=AN2877;description=Ortholog(s) have oxysterol binding%2C phosphatidic acid binding%2C phosphatidylinositol-4%2C5-bisphosphate binding%2C phosphatidylinositol-4-phosphate binding%2C sterol transporter activity;ebi_biotype=protein_coding	AN2877	-2.54514	1.2e-45	-1	-2.77645	4.29e-54	-1	Yes	Yes	Yes	Yes	Yes	Yes	Yes	Yes	Yes	Yes	Yes	Yes
	FUN	1/NA	ID=AN2884;description=Ortholog of A. fumigatus Af293 : Afu3g11620%2C A. niger CBS 513.88 : An02g07410%2C Aspergillus wentii : Aspwe1_0736090%2C Aspergillus sydowii : Aspsy1_0776302 and Aspergillus terreus NIH2624 : ATET_04698;ebi_biotype=protein_coding	AN2884	1.52889	4.61e-19	1	0.518361	0.00460424	NA	NA	NA	NA	NA	Yes	NA	NA	NA	NA	NA	NA	Yes
	FUN	-1/-1	ID=AN2894;description=Ortholog of A. fumigatus Af293 : Afu3g11550%2C A. niger CBS 513.88 : An02g07350%2C A. oryzae RIB40 : AO090003000710%2C Aspergillus wentii : Aspwe1_0025131 and Aspergillus sydowii : Aspsy1_0775782;ebi_biotype=protein_coding	AN2894	-9.51366	5.26e-112	-1	-9.11703	7.37e-99	-1	Yes	Yes	Yes	Yes	Yes	Yes	Yes	Yes	Yes	Yes	Yes	Yes
	AtfA	-1/-1	ID=AN2911;Name=atfA;description=Basic-region leucine zipper transcription factor;ebi_biotype=protein_coding	AN2911	-4.58853	1.1e-56	-1	-5.06244	7.41e-68	-1	Yes	Yes	Yes	Yes	Yes	Yes	NA	NA	NA	NA	NA	NA	AtfA	oxidative stress (H2O2), heat (50 oC), cold (4 oC)	GO:0034605 (cellular response to heat), GO:0034599 (cellular response to oxidative stress)	conidiospores	Basic-region leucine zipper transcription factor; plays a role in the response of conidia to stress; expression upregulated after exposure to farnesol
	idpA	-1/-1	ID=AN2999;Name=idpA;description=isocitrate dehydrogenase (NADP+)%2C putative;ebi_biotype=protein_coding	AN2999	-1.00335	1.36e-09	-1	-1.23575	9.1e-14	-1	Yes	Yes	Yes	Yes	Yes	Yes	NA	NA	Yes	NA	NA	Yes
	isr1	-1/NA	ID=AN3001;Name=isr1;description=Serine/threonine-protein kinase ISR1%2C putative;ebi_biotype=protein_coding	AN3001	-1.20736	7.52e-08	-1	-0.883237	0.000143522	NA	NA	NA	NA	Yes	NA	Yes	NA	NA	NA	Yes	Yes	NA
Beta-tubulin folding cofactor C	FUN	-1/-1	ID=AN3022;description=Ortholog of A. fumigatus Af293 : Afu3g08900%2C A. niger CBS 513.88 : An16g02430%2C A. oryzae RIB40 : AO090005001346%2C Aspergillus wentii : Aspwe1_0041802 and Aspergillus sydowii : Aspsy1_0042503;ebi_biotype=protein_coding	AN3022	-3.04748	7.28e-90	-1	-3.11181	3.61e-93	-1	NA	Yes	Yes	NA	Yes	Yes	Yes	Yes	Yes	Yes	Yes	Yes
	FUN	-1/-1	ID=AN3024;description=Ortholog of A. fumigatus Af293 : Afu3g08880%2C A. oryzae RIB40 : AO090005001351%2C Neosartorya fischeri NRRL 181 : NFIA_068240%2C Aspergillus wentii : Aspwe1_0173345 and Aspergillus versicolor : Aspve1_0039444;ebi_biotype=protein_coding	AN3024	-6.05663	1.52e-52	-1	-5.50022	2.67e-42	-1	Yes	Yes	Yes	Yes	Yes	Yes	Yes	Yes	Yes	Yes	Yes	Yes
	FUN	-1/-1	ID=AN3077;description=Has domain(s) with predicted catalytic activity and role in nucleoside metabolic process;ebi_biotype=protein_coding	AN3077	-1.90475	4.13e-06	-1	-1.04901	0.0486405	-1	NA	NA	NA	Yes	NA	Yes	NA	NA	NA	NA	NA	NA
	cetA	-1/-1	ID=AN3079;Name=cetA;description=Secreted thaumatin-like protein;ebi_biotype=protein_coding	AN3079	-3.26071	1.98e-36	-1	-2.22421	2.83e-17	-1	Yes	Yes	Yes	Yes	Yes	Yes	NA	NA	NA	NA	NA	NA
	FUN	-1/NA	ID=AN3087;description=Ortholog of A. fumigatus Af293 : Afu3g12360%2C A. niger CBS 513.88 : An03g02910%2C A. oryzae RIB40 : AO090005000731%2C Aspergillus wentii : Aspwe1_0049379 and Aspergillus sydowii : Aspsy1_0056184;ebi_biotype=protein_coding	AN3087	-1.40532	1.06e-27	-1	-0.380762	0.00689828	NA	Yes	Yes	Yes	Yes	Yes	Yes	Yes	Yes	NA	Yes	Yes	Yes
	phkB	-1/-1	ID=AN3101;Name=phkB;description=Putative histidine-containing phosphotransfer protein;ebi_biotype=protein_coding	AN3101	-1.71022	1.46e-21	-1	-1.6195	3.32e-19	-1	Yes	Yes	Yes	Yes	Yes	Yes	Yes	Yes	Yes	Yes	Yes	Yes
	nsdD	-1/NA	ID=AN3152;Name=nsdD;description=GATA-type zinc-finger transcription factor%2C putative;ebi_biotype=protein_coding	AN3152	-1.02318	2.44e-08	-1	-0.743811	9.06e-05	NA	NA	Yes	NA	NA	Yes	NA	NA	NA	NA	NA	NA	NA
	FUN	-1/-1	ID=AN3180;description=Ortholog of Aspergillus versicolor : Aspve1_0051207 and Aspergillus sydowii : Aspsy1_0056131;ebi_biotype=protein_coding	AN3180	-1.53542	3.3e-14	-1	-1.6342	9.41e-16	-1	Yes	Yes	Yes	Yes	Yes	Yes	NA	NA	NA	NA	NA	NA
	FUN	NA/-1	ID=AN3203;description=Putative F-box protein;ebi_biotype=protein_coding	AN3203	-0.522016	0.295154	NA	-1.56133	0.000776991	-1	Yes	Yes	Yes	Yes	Yes	Yes	Yes	NA	Yes	Yes	Yes	Yes
	pfkA	-1/-1	ID=AN3223;Name=pfkA;description=6-phosphofructokinase%2C putative;ebi_biotype=protein_coding	AN3223	-2.65605	6.68e-61	-1	-2.62497	1.96e-59	-1	Yes	NA	NA	Yes	NA	NA	Yes	Yes	NA	Yes	Yes	NA
	apyA	1/NA	ID=AN3265;Name=apyA;description=HECT-type ubiquitin ligase-interacting protein apyA;ebi_biotype=protein_coding	AN3265	1.19266	0.0172297	1	0.309929	0.643525	NA	NA	NA	NA	Yes	NA	NA	NA	NA	NA	NA	NA	NA
	FUN	-1/-1	ID=AN3334;description=protein of unknown function;ebi_biotype=protein_coding	AN3334	-7.6167	2.06e-158	-1	-9.33195	1.22e-205	-1	Yes	Yes	Yes	Yes	Yes	Yes	NA	Yes	NA	NA	Yes	NA
	nopA	-1/-1	ID=AN3361;Name=nopA;description=Bacterial rhodopsin family G-protein coupled receptor-like protein;ebi_biotype=protein_coding	AN3361	-6.29731	1.07e-149	-1	-6.05902	7.56e-137	-1	Yes	Yes	Yes	Yes	Yes	Yes	Yes	NA	Yes	Yes	NA	Yes
	FUN	-1/-1	ID=AN3433;description=Has domain(s) with predicted RNA polymerase II transcription factor activity%2C sequence-specific DNA binding%2C zinc ion binding activity%2C role in regulation of transcription%2C DNA-templated and nucleus localization;ebi_biotype=protein_coding	AN3433	-3.26941	1.21e-59	-1	-3.64361	1.53e-73	-1	Yes	Yes	Yes	Yes	Yes	Yes	NA	NA	NA	NA	NA	NA
	orlA	-1/-1	ID=AN3441;Name=orlA;description=Trehalose 6-phosphate phosphatase%2C predicted subunit of the trehalose-6-phosphate synthase/phosphatase complex;ebi_biotype=protein_coding	AN3441	-3.20378	1.61e-57	-1	-3.28954	1.4e-60	-1	Yes	NA	Yes	Yes	NA	Yes	Yes	Yes	Yes	Yes	Yes	Yes	OrlA	heat (42 oC)	GO:0034605 (cellular response to heat), GO:0031505 (fungal-type cell wall organization), GO:0005992 (trehalose biosynthetic process)	vegetative tissue, conidiospores	Trehalose 6-phosphate phosphatase, predicted subunit of the trehalose-6-phosphate synthase/phosphatase complex; involved in chitin synthesis at elevated temperatures
	FUN	-1/-1	ID=AN3442;description=Ortholog of A. fumigatus Af293 : Afu3g05640%2C A. niger CBS 513.88 : An11g11000%2C Aspergillus wentii : Aspwe1_0173703%2C Aspergillus sydowii : Aspsy1_0030125 and Aspergillus terreus NIH2624 : ATET_08971;ebi_biotype=protein_coding	AN3442	-2.57523	7.74e-54	-1	-2.04421	1.18e-33	-1	Yes	NA	Yes	Yes	NA	Yes	Yes	Yes	Yes	Yes	Yes	Yes
	FUN	-1/-1	ID=AN3464;description=Ortholog(s) have cytosol%2C nucleus localization;ebi_biotype=protein_coding	AN3464	-1.86797	3.12e-36	-1	-1.91042	3.78e-37	-1	Yes	Yes	Yes	Yes	Yes	Yes	Yes	Yes	Yes	Yes	Yes	Yes
	FUN	-1/-1	ID=AN3480;description=Ortholog of A. niger CBS 513.88 : An11g08860%2C Neosartorya fischeri NRRL 181 : NFIA_008010%2C Aspergillus niger ATCC 1015 : 48080-mRNA and Aspergillus sydowii : Aspsy1_0166071;ebi_biotype=protein_coding	AN3480	-7.91461	4.66e-110	-1	-6.53745	3.62e-77	-1	Yes	NA	NA	Yes	NA	NA	Yes	Yes	Yes	Yes	Yes	Yes
	FUN	-1/-1	ID=AN3512;description=Ortholog of Aspergillus brasiliensis : Aspbr1_0049104%2C Aspergillus glaucus : Aspgl1_0060098%2C Aspergillus flavus NRRL 3357 : AFL2T_08754 and Neosartorya fischeri NRRL 181 : NFIA_073230;ebi_biotype=protein_coding	AN3512	-11.8009	1.07e-156	-1	-10.4873	7.6e-137	-1	Yes	Yes	Yes	Yes	Yes	Yes	NA	Yes	NA	Yes	Yes	NA
	FUN	-1/-1	ID=AN3600;description=Ortholog of A. fumigatus Af293 : Afu4g12760%2C A. niger CBS 513.88 : An01g08280%2C A. oryzae RIB40 : AO090009000304%2C Aspergillus wentii : Aspwe1_0099611 and Aspergillus sydowii : Aspsy1_0032683;ebi_biotype=protein_coding	AN3600	-1.35351	5.01e-19	-1	-1.1547	6.96e-14	-1	NA	NA	NA	Yes	Yes	Yes	NA	NA	NA	NA	NA	NA
	FUN	-1/-1	ID=AN3627;description=Ortholog(s) have intracellular localization;ebi_biotype=protein_coding	AN3627	-2.92348	5.4e-37	-1	-2.50584	2.95e-27	-1	Yes	Yes	Yes	Yes	Yes	Yes	Yes	Yes	Yes	Yes	Yes	Yes
	gukA	-1/NA	ID=AN3641;Name=gukA;description=Gluconokinase%2C putative;ebi_biotype=protein_coding	AN3641	-1.38651	5.52e-07	-1	-0.681724	0.021615	NA	Yes	Yes	NA	Yes	Yes	NA	Yes	Yes	Yes	Yes	Yes	Yes
	FUN	-1/-1	ID=AN3680;description=Ortholog of A. fumigatus Af293 : Afu4g12500%2C A. niger CBS 513.88 : An01g07980%2C Aspergillus wentii : Aspwe1_0033896 and Aspergillus zonatus : Aspzo1_0129782;ebi_biotype=protein_coding	AN3680	-4.54638	2.18e-111	-1	-3.88785	3.01e-81	-1	Yes	Yes	Yes	Yes	Yes	Yes	Yes	Yes	Yes	Yes	Yes	Yes
	FUN	-1/NA	ID=AN3681;description=Ortholog(s) have role in cellular iron ion homeostasis and fungal-type vacuole membrane localization;ebi_biotype=protein_coding	AN3681	-1.0988	5.43e-08	-1	-0.661334	0.00199172	NA	Yes	Yes	Yes	Yes	Yes	Yes	Yes	Yes	Yes	Yes	Yes	Yes
	FUN	-1/-1	ID=AN3703;description=Ortholog of A. fumigatus Af293 : Afu3g02990%2C Neosartorya fischeri NRRL 181 : NFIA_004810%2C Aspergillus wentii : Aspwe1_0643479 and Aspergillus versicolor : Aspve1_0042072;ebi_biotype=protein_coding	AN3703	-6.25543	2.87e-48	-1	-6.68057	1.83e-54	-1	Yes	Yes	Yes	Yes	Yes	Yes	Yes	Yes	Yes	Yes	Yes	Yes
	FUN	1/NA	ID=AN3714;description=Ortholog(s) have endoplasmic reticulum localization;ebi_biotype=protein_coding	AN3714	1.15941	3.99e-08	1	-0.473667	0.0377049	NA	Yes	Yes	Yes	Yes	Yes	Yes	Yes	Yes	Yes	Yes	Yes	Yes
	awh11	NA/1	ID=AN3725;Name=awh11;description=heat shock protein%2C putative;ebi_biotype=protein_coding	AN3725	0.488383	0.327579	NA	1.73719	0.00034818	1	Yes	Yes	Yes	Yes	Yes	Yes	NA	NA	NA	Yes	Yes	Yes
	FUN	-1/-1	ID=AN3783;description=protein of unknown function;ebi_biotype=protein_coding	AN3783	-10.0012	2.57e-108	-1	-9.71518	1.01e-102	-1	Yes	Yes	Yes	Yes	Yes	Yes	NA	Yes	NA	NA	Yes	NA
	FUN	NA/-1	ID=AN3807;description=Ortholog(s) have lipid binding activity;ebi_biotype=protein_coding	AN3807	-0.963297	3.7e-08	NA	-1.24067	1.66e-12	-1	Yes	NA	NA	Yes	NA	NA	NA	Yes	Yes	NA	Yes	Yes
	FUN	-1/-1	ID=AN3829;description=Putative succinate-semialdehyde dehydrogenase [NAD(P)+] with a predicted role in 4-aminobutyrate (GABA) shunt;ebi_biotype=protein_coding	AN3829	-2.87845	8.4e-74	-1	-2.50765	1.48e-56	-1	Yes	Yes	Yes	Yes	Yes	Yes	NA	NA	NA	NA	NA	NA
	FUN	1/NA	ID=AN3835;description=Has domain(s) with predicted DNA binding%2C RNA polymerase II transcription factor activity%2C sequence-specific DNA binding%2C zinc ion binding activity and role in regulation of transcription%2C DNA-templated%2C transcription%2C DNA-templated;ebi_biotype=protein_coding	AN3835	1.06393	5.04e-05	1	0.380229	0.187506	NA	NA	NA	NA	NA	Yes	NA	NA	Yes	NA	NA	Yes	NA
	FUN	-1/NA	ID=AN3848;description=Ortholog of Aspergillus versicolor : Aspve1_0041880 and Aspergillus sydowii : Aspsy1_0131746;ebi_biotype=protein_coding	AN3848	-1.80596	1.11e-11	-1	-0.374279	0.219926	NA	Yes	Yes	Yes	Yes	Yes	Yes	Yes	Yes	Yes	Yes	Yes	Yes
	FUN	-1/-1	ID=AN3918;description=Ortholog(s) have aminopeptidase activity%2C role in protein catabolic process in the vacuole and fungal-type vacuole localization;ebi_biotype=protein_coding	AN3918	-1.59928	1.92e-26	-1	-1.13965	1.03e-13	-1	NA	Yes	NA	NA	Yes	NA	NA	NA	NA	Yes	Yes	Yes
	FUN	-1/NA	ID=AN3919;description=Ortholog(s) have mRNA binding%2C poly(A) binding activity;ebi_biotype=protein_coding	AN3919	-1.1137	1.69e-11	-1	-0.837476	9.03e-07	NA	NA	Yes	NA	NA	Yes	NA	Yes	Yes	Yes	Yes	Yes	Yes
	pilB	-1/-1	ID=AN3931;Name=pilB;description=Putative conserved eisosome protein;ebi_biotype=protein_coding	AN3931	-1.94771	6.85e-05	-1	-5.18018	9.43e-28	-1	Yes	Yes	Yes	Yes	Yes	Yes	NA	NA	NA	NA	NA	NA
	FUN	-1/-1	ID=AN3968;description=protein of unknown function;ebi_biotype=protein_coding	AN3968	-13.6154	1.35e-47	-1	-10.7585	1.66e-85	-1	NA	Yes	Yes	NA	Yes	Yes	Yes	Yes	Yes	Yes	Yes	Yes
	FUM	-1/-1	ID=AN4071;description=Ortholog(s) have role in dolichol biosynthetic process%2C dolichol-linked oligosaccharide biosynthetic process%2C polyprenol catabolic process%2C pseudohyphal growth;ebi_biotype=protein_coding	AN4071	-1.49131	2.39e-27	-1	-1.07848	2.86e-14	-1	NA	Yes	Yes	Yes	Yes	Yes	NA	NA	NA	NA	NA	NA
	FUM	-1/-1	ID=AN4089;description=Ortholog of A. fumigatus Af293 : Afu1g05690%2C A. niger CBS 513.88 : An18g03450%2C A. oryzae RIB40 : AO090009000365%2C Aspergillus wentii : Aspwe1_0104096 and Aspergillus sydowii : Aspsy1_0057643;ebi_biotype=protein_coding	AN4089	-1.87453	5.83e-19	-1	-1.52836	1.1e-12	-1	Yes	Yes	Yes	Yes	Yes	Yes	Yes	Yes	Yes	Yes	Yes	Yes
	FUN	-1/-1	ID=AN4105;description=Putative erythromycin esterase family protein;ebi_biotype=protein_coding	AN4105	-4.19791	2.06e-48	-1	-4.58271	2.54e-56	-1	Yes	Yes	NA	Yes	Yes	NA	NA	Yes	Yes	NA	Yes	Yes
	hk-8-2	-1/-1	ID=AN4113;Name=hk-8-2;description=Histidine kinase%2C histidine-containing phosphotransfer protein;ebi_biotype=protein_coding	AN4113	-5.12941	6.87e-79	-1	-3.98218	1e-47	-1	Yes	Yes	Yes	Yes	Yes	Yes	Yes	Yes	Yes	Yes	Yes	Yes
	xtrE	NA/1	ID=AN4148;Name=xtrE;description=Putative xylose transporter;ebi_biotype=protein_coding	AN4148	0.853557	0.00632937	NA	1.80805	2.98e-09	1	NA	Yes	NA	NA	Yes	NA	NA	NA	NA	NA	NA	NA
	FUN	-1/-1	ID=AN4154;description=Has domain(s) with predicted 1-alkyl-2-acetylglycerophosphocholine esterase activity and role in lipid catabolic process;ebi_biotype=protein_coding	AN4154	-3.7325	5.74e-59	-1	-2.70561	5.46e-31	-1	Yes	Yes	Yes	Yes	Yes	Yes	Yes	Yes	Yes	Yes	Yes	Yes
	FUN	-1/NA	ID=AN4171;description=Ortholog(s) have role in TOR signaling%2C actin filament bundle assembly%2C eisosome assembly%2C endosomal transport and establishment of protein localization to plasma membrane%2C more;ebi_biotype=protein_coding	AN4171	-1.45304	4.46e-24	-1	-0.870192	4.35e-09	NA	Yes	Yes	Yes	Yes	Yes	Yes	NA	NA	Yes	NA	NA	Yes
voiD	voiD	1/NA	ID=AN4252;description=Ortholog of A. nidulans FGSC A4 : AN10165%2C A. fumigatus Af293 : Afu1g06580/hel10%2C Afu1g11910%2C A. niger CBS 513.88 : An18g05640%2C An08g04120 and A. oryzae RIB40 : AO090001000456%2C AO090001000373;ebi_biotype=protein_coding	AN4252	1.01146	0.000121084	1	0.299589	0.31688	NA	Yes	NA	Yes	Yes	NA	Yes	NA	NA	NA	NA	NA	NA
	FUN	-1/-1	ID=AN4256;description=Ortholog of A. fumigatus Af293 : Afu7g04030%2C A. oryzae RIB40 : AO090012000139%2C Neosartorya fischeri NRRL 181 : NFIA_099750 and Aspergillus versicolor : Aspve1_0055292;ebi_biotype=protein_coding	AN4256	-2.44856	7.56e-33	-1	-3.22733	2.94e-55	-1	Yes	Yes	Yes	Yes	Yes	Yes	NA	NA	NA	NA	NA	NA
	FUN	-1/-1	ID=AN4277;description=Ortholog(s) have glucose transmembrane transporter activity%2C role in cellular response to drug and plasma membrane localization;ebi_biotype=protein_coding	AN4277	-8.67623	3.02e-131	-1	-8.27987	1.44e-115	-1	Yes	Yes	Yes	Yes	Yes	Yes	Yes	Yes	Yes	Yes	Yes	Yes
	FUN	-1/-1	ID=AN4299;description=Putative clock-controlled and temperature-regulated gene;ebi_biotype=protein_coding	AN4299	-7.42089	4.25e-238	-1	-7.01259	7.39e-213	-1	Yes	Yes	Yes	Yes	Yes	Yes	Yes	Yes	Yes	Yes	Yes	Yes
	FUN	-1/-1	ID=AN4352;description=Ortholog(s) have mitochondrion%2C plasma membrane localization;ebi_biotype=protein_coding	AN4352	-3.71448	9.6e-164	-1	-2.67077	2.01e-85	-1	NA	Yes	NA	NA	Yes	NA	NA	NA	NA	NA	NA	NA
	FUN	-1/-1	ID=AN4421;description=Has domain(s) with predicted catalytic activity%2C oxidoreductase activity;ebi_biotype=protein_coding	AN4421	-8.26296	1.33e-171	-1	-7.83417	7.21e-159	-1	Yes	Yes	Yes	Yes	Yes	Yes	Yes	Yes	Yes	Yes	Yes	Yes
	FUN	-1/NA	ID=AN4474;description=Ortholog of A. niger CBS 513.88 : An04g02110%2C A. oryzae RIB40 : AO090023000799%2C Neosartorya fischeri NRRL 181 : NFIA_108450 and Aspergillus versicolor : Aspve1_0133959;ebi_biotype=protein_coding	AN4474	-1.01909	0.000707981	-1	-0.6643	0.0368512	NA	NA	NA	Yes	NA	NA	Yes	Yes	Yes	Yes	Yes	Yes	Yes
	FUN	-1/-1	ID=AN4482;description=Has domain(s) with predicted transmembrane transporter activity%2C role in transmembrane transport and integral component of membrane localization;ebi_biotype=protein_coding	AN4482	-5.05833	4.34e-40	-1	-2.28542	6.78e-09	-1	Yes	Yes	Yes	Yes	Yes	Yes	NA	NA	NA	Yes	Yes	Yes
	cmkD	-1/-1	ID=AN4483;Name=cmkD;description=protein kinase%2C putative;ebi_biotype=protein_coding	AN4483	-3.38732	5.42e-63	-1	-3.21313	1.3e-56	-1	Yes	Yes	Yes	Yes	Yes	Yes	NA	NA	NA	Yes	Yes	Yes	CmkD/SrkA	negative in oxidative stress (H2O2, tBOOH, menadione) defence in ΔsakA, ΔsrkA mutant conidiospores, positive under tBOOH stress in ΔsakA, ΔsrkA mutant mycelia	GO:0034599 (cellular response to oxidative stress), GO:0070301 (cellular response to hydrogen peroxide)	conidiospores, vegetative tissue	Predicted protein serine/threonine kinase, part of HogA mitogen-activated protein kinase (MAPK) signaling pathway, involved in regulation of stress response and development
	FUN	-1/NA	ID=AN4500;description=Putative mitochondrial ATPase inhibitor;ebi_biotype=protein_coding	AN4500	-1.21289	7.84e-20	-1	-0.976133	5.24e-13	NA	Yes	Yes	Yes	Yes	Yes	Yes	Yes	Yes	Yes	Yes	Yes	Yes
	FUN	-1/NA	ID=AN4614;description=Ortholog(s) have role in cellular response to calcium ion and RAVE complex%2C cytosol%2C nucleus localization;ebi_biotype=protein_coding	AN4614	-1.64162	1.1e-18	-1	-0.53246	0.00817844	NA	Yes	Yes	Yes	Yes	Yes	Yes	NA	NA	Yes	NA	NA	Yes
	surG	-1/-1	ID=AN4615;Name=surG;description=Transmembrane domain-containing protein with homology to S. cerevisiae Sur7p;ebi_biotype=protein_coding	AN4615	-5.66473	4.84e-78	-1	-4.59642	1.19e-51	-1	Yes	Yes	Yes	Yes	Yes	Yes	NA	NA	Yes	NA	NA	Yes	SurG	negative role in itraconazole tolerance	GO:0035690 (cellular response to drug), GO:0031505 (fungal-type cell wall organization)	vegetative tissue	Transmembrane domain-containing protein with homology to S. cerevisiae Sur7p; SurG-GFP localizes perinuclearly and to patches in the periphery of spores and to the vacuole and endosomes of hyphae
	FUN	-1/-1	ID=AN4636;description=Ortholog(s) have role in ascospore wall assembly and ascospore wall%2C lipid particle%2C prospore membrane localization;ebi_biotype=protein_coding	AN4636	-5.91717	1.54e-69	-1	-4.32112	9.69e-38	-1	Yes	Yes	Yes	Yes	Yes	Yes	Yes	Yes	Yes	Yes	Yes	Yes
	FUN	-1/-1	ID=AN4711;description=Has domain(s) with predicted hydrolase activity;ebi_biotype=protein_coding	AN4711	-2.68779	8.69e-45	-1	-1.63282	9.43e-17	-1	Yes	Yes	NA	Yes	Yes	NA	Yes	Yes	Yes	Yes	Yes	Yes
	FUN	-1/-1	ID=AN4779;description=Ortholog of A. fumigatus Af293 : Afu3g06660%2C A. niger CBS 513.88 : An11g09650%2C A. oryzae RIB40 : AO090020000332%2C Aspergillus wentii : Aspwe1_0173599 and Aspergillus sydowii : Aspsy1_0087834;ebi_biotype=protein_coding	AN4779	-2.96271	2.28e-32	-1	-1.84954	5e-13	-1	Yes	Yes	Yes	Yes	Yes	Yes	Yes	Yes	Yes	Yes	Yes	Yes
	FUN	-1/-1	ID=AN4780;description=Ortholog(s) have cytosol%2C nucleus localization;ebi_biotype=protein_coding	AN4780	-2.5662	7.35e-60	-1	-1.71383	3.59e-27	-1	Yes	Yes	Yes	Yes	Yes	Yes	Yes	Yes	Yes	Yes	Yes	Yes
	ubi1	-1/NA	ID=AN4872;Name=ubi1;description=Fusion protein consisting of N-terminal ubiquitin and C-terminal extension protein (CEP) of the small ribosomal subunit;ebi_biotype=protein_coding	AN4872	-1.3298	2.39e-12	-1	-0.841644	1.89e-05	NA	Yes	Yes	Yes	Yes	Yes	Yes	Yes	Yes	Yes	Yes	Yes	Yes
	FUN	-1/NA	ID=AN4873;description=Ortholog(s) have role in asexual spore wall assembly%2C asexual sporulation resulting in formation of a cellular spore and positive regulation of asexual sporulation resulting in formation of a cellular spore%2C more;ebi_biotype=protein_coding	AN4873	-1.12964	9.6e-05	-1	-0.186543	0.590273	NA	NA	NA	NA	Yes	Yes	Yes	NA	NA	NA	Yes	Yes	Yes
	FUN	-1/-1	ID=AN4901;description=Putative glutaminase A with a predicted role in glutamate and glutamine metabolism;ebi_biotype=protein_coding	AN4901	-1.17681	1.17e-05	-1	-1.45057	8.7e-08	-1	Yes	Yes	Yes	Yes	Yes	Yes	Yes	Yes	Yes	Yes	Yes	Yes
	FUN	-1/-1	ID=AN4911;description=Ortholog of A. fumigatus Af293 : Afu3g10780%2C A. niger CBS 513.88 : An02g06450%2C Neosartorya fischeri NRRL 181 : NFIA_066470%2C Aspergillus wentii : Aspwe1_0362213 and Aspergillus versicolor : Aspve1_0127307;ebi_biotype=protein_coding	AN4911	-3.23101	1.51e-45	-1	-2.65815	8.87e-31	-1	NA	Yes	NA	NA	Yes	NA	Yes	Yes	Yes	Yes	Yes	Yes
	FUN	-1/-1	ID=AN4940;description=Ortholog(s) have role in reciprocal meiotic recombination and endoplasmic reticulum%2C mitochondrion%2C nuclear envelope%2C plasma membrane localization;ebi_biotype=protein_coding	AN4940	-6.71487	4.24e-222	-1	-6.30933	7.97e-196	-1	Yes	Yes	Yes	Yes	Yes	Yes	NA	NA	NA	Yes	Yes	Yes
	FUN	-1/-1	ID=AN4946;description=Ortholog of A. fumigatus Af293 : Afu3g10410%2C A. niger CBS 513.88 : An16g04340%2C A. oryzae RIB40 : AO090003000590%2C Aspergillus wentii : Aspwe1_0169033 and Aspergillus sydowii : Aspsy1_0087645;ebi_biotype=protein_coding	AN4946	-5.43332	2.93e-100	-1	-6.85427	4.99e-145	-1	Yes	Yes	Yes	Yes	Yes	Yes	Yes	Yes	Yes	Yes	Yes	Yes
	FUN	NA/-1	ID=AN4973;description=Ortholog of A. fumigatus Af293 : Afu3g10150%2C A. niger CBS 513.88 : An16g03980%2C A. oryzae RIB40 : AO090003000550%2C Aspergillus wentii : Aspwe1_0049197 and Aspergillus sydowii : Aspsy1_0056460;ebi_biotype=protein_coding	AN4973	-0.976825	3.4e-11	NA	-1.48691	2.61e-24	-1	NA	NA	NA	Yes	Yes	Yes	NA	NA	NA	NA	NA	NA
	TBP	NA/-1	ID=AN4976;Name=TBP;description=Putative TATA-binding protein;ebi_biotype=protein_coding	AN4976	-0.442393	0.0569273	NA	-1.21566	4.46e-08	-1	NA	NA	NA	Yes	Yes	Yes	NA	NA	NA	NA	NA	NA
	FUN	-1/-1	ID=AN4977;description=Ortholog(s) have mitochondrion localization;ebi_biotype=protein_coding	AN4977	-2.14252	1.08e-47	-1	-2.0488	1.22e-43	-1	NA	NA	Yes	Yes	Yes	Yes	NA	NA	NA	NA	NA	NA
	pkaR	-1/-1	ID=AN4987;Name=pkaR;description=Putative protein kinase A (PKA) regulatory subunit;ebi_biotype=protein_coding	AN4987	-1.73891	2.28e-24	-1	-1.54372	2.94e-19	-1	Yes	Yes	Yes	Yes	Yes	Yes	NA	NA	NA	Yes	Yes	Yes
	FUN	-1/-1	ID=AN4988;description=Ortholog(s) have intracellular localization;ebi_biotype=protein_coding	AN4988	-4.06416	3.15e-84	-1	-2.74195	1.32e-38	-1	Yes	Yes	Yes	Yes	Yes	Yes	NA	NA	NA	Yes	Yes	Yes
	FUN	-1/NA	ID=AN4995;description=Has domain(s) with predicted integral component of membrane localization;ebi_biotype=protein_coding	AN4995	-1.10579	3.03e-08	-1	-0.910945	9.73e-06	NA	NA	Yes	NA	NA	Yes	NA	Yes	Yes	Yes	Yes	Yes	Yes
	FUN	-1/-1	ID=AN5004;description=Transcript induced by light in in developmentally competent mycelia;ebi_biotype=protein_coding	AN5004	-7.74727	9.42e-165	-1	-7.05071	2.48e-136	-1	Yes	Yes	Yes	Yes	Yes	Yes	Yes	Yes	Yes	Yes	Yes	Yes
	conJ	-1/-1	ID=AN5015;Name=conJ;description=Conidiation-specific protein con-10%2C putative;ebi_biotype=protein_coding	AN5015	-8.46838	1.73e-125	-1	-8.59796	1.2e-128	-1	Yes	Yes	Yes	Yes	Yes	Yes	NA	NA	NA	Yes	NA	Yes	ConJ	negative function in desiccation tolerance (in ΔconF ΔconJ ΔcffA triple mutant)	GO:0071470 (cellular response to osmotic stress)	conidiospoes (in ΔconF ΔconJ ΔcffA triple mutant)	Putative conidiation gene; transcript induced by light in in developmentally competent mycelia; double conF and conJ deletion results in increased cellular glycerol or erythritol leading to delayed germination and desiccation resistance
	FUN	-1/-1	ID=AN5017;description=Has domain(s) with predicted oxidoreductase activity and role in metabolic process;ebi_biotype=protein_coding	AN5017	-10.954	2.33e-87	-1	-10.2858	5.22e-62	-1	Yes	Yes	Yes	Yes	Yes	Yes	NA	NA	NA	NA	Yes	NA
	FUN	-1/-1	ID=AN5056;description=Homologous to ccg-1 from N. crassa;ebi_biotype=protein_coding	AN5056	-12.2218	1.27e-66	-1	-9.63987	9.14e-47	-1	Yes	Yes	Yes	Yes	Yes	Yes	Yes	Yes	Yes	Yes	Yes	Yes
	SpoC1-C1D	-1/-1	ID=AN5086;Name=SpoC1-C1D;description=Conidium-specific RNA of unknown function;ebi_biotype=protein_coding	AN5086	-8.09123	2.88e-55	-1	-8.67957	1.43e-60	-1	Yes	Yes	Yes	Yes	Yes	Yes	Yes	Yes	Yes	Yes	Yes	Yes
	FUN	-1/-1	ID=AN5109;description=Ortholog(s) have alditol:NADP+ 1-oxidoreductase activity%2C alpha-keto amide reductase activity%2C alpha-keto ester reductase activity and indole-3-acetaldehyde reductase (NADH) activity%2C more;ebi_biotype=protein_coding	AN5109	-1.47553	5.12e-24	-1	-1.63482	2.43e-28	-1	Yes	NA	NA	Yes	NA	NA	Yes	Yes	Yes	Yes	Yes	Yes
	FUN	-1/-1	ID=AN5110;description=Ortholog(s) have cytosol%2C nucleus localization;ebi_biotype=protein_coding	AN5110	-3.75273	1.5e-74	-1	-4.07785	5.3e-87	-1	Yes	NA	NA	Yes	NA	NA	Yes	Yes	Yes	Yes	Yes	Yes
[truncated: 142 more rows]

## Sheet: Function_FUNs restricted
Table S3. A. nidulans genes with AtfA-bound promoters - Sheet 4
[truncated: 328 more rows]

[truncated: 2 more sheets: Function_Revised + BS position, Function_Reduced + BS position]
