# Supplementary material for: Genome-Wide Mapping Reveals an Extensive AtfA Regulatory Influence on Development, Metabolism, and Stress Preparedness in Aspergillus nidulans
Source: Cells. 2025 Dec 10;14(24):1965. doi: 10.3390/cells14241965 (PMC12731236; doi:10.3390/cells14241965)
Supplement: Supplementary file 1 [file cells-14-01965-s001.zip › cells-3923599-supplementary/Supplementary Table S4_R3.xlsx]

## Sheet: GO_enrichment FungiDB
Table S4. GO enrichment analysis of A. nidulans genes with AtfA binding sites in their promoters - Summary Table
* - Number of genes with this term in the background			Color code
** - Number of genes with this term in the results						Selected group of GO terms displayed in the bubble chart shown in Figure S4
# - Of the genes in the background with this term, the percent that are present in the result
§ - The percent of genes with this term in your result divided by the percent of genes with this term in the background
† - Odds ratio statistic from the Fisher's exact test
‡ - Benjamini-Hochberg false discovery rate (FDR)
Gene Ontology ID	Gene Ontology Term	Bgd count*	Result count**	Result gene list	Pct of bgd#	Fold enrichment§	Odds ratio†	P-value (Fisher's exact test)	Benjamini‡
GO:0062197	cellular response to chemical stress	191	35	AN0170,AN0241,AN0363,AN0432,AN0914,AN0931,AN0988,AN1017,AN1624,AN1800,AN1959,AN2005,AN2238,AN2470,AN2911,AN3101,AN3441,AN3725,AN3829,AN4483,AN4987,AN5109,AN5129,AN5324,AN5563,AN5755,AN5803,AN5975,AN6849,AN6982,AN7029,AN7335,AN8637,AN8643,AN9103,	18.3	3.89	4.81	2.80125e-12	5.87143e-09
GO:0006979	response to oxidative stress	165	30	AN0170,AN0241,AN0363,AN0432,AN0914,AN0931,AN0988,AN1017,AN10515,AN1959,AN2911,AN3101,AN3441,AN3725,AN3829,AN4483,AN4935,AN4987,AN5109,AN5324,AN5755,AN5803,AN5975,AN6849,AN7029,AN7335,AN8553,AN8637,AN8643,AN9103,	18.2	3.86	4.72	1.29306e-10	1.35512e-07
GO:0034599	cellular response to oxidative stress	139	27	AN0170,AN0241,AN0363,AN0432,AN0914,AN0931,AN0988,AN1017,AN1959,AN2911,AN3101,AN3441,AN3725,AN3829,AN4483,AN4987,AN5109,AN5324,AN5755,AN5803,AN5975,AN6849,AN7029,AN7335,AN8637,AN8643,AN9103,	19.4	4.13	5.1	2.35199e-10	1.64326e-07
GO:0050896	response to stimulus	1087	96	AN0170,AN0241,AN0279,AN0363,AN0387,AN0432,AN0604,AN0664,AN0914,AN0931,AN0988,AN1017,AN10515,AN1052,AN10614,AN1097,AN1158,AN1245,AN1246,AN1396,AN1418,AN1428,AN1547,AN1624,AN1800,AN1902,AN1959,AN2005,AN2238,AN2265,AN2279,AN2300,AN2470,AN2854,AN2875,AN2911,AN3085,AN3101,AN3361,AN3441,AN3468,AN3725,AN3829,AN4105,AN4113,AN4331,AN4390,AN4483,AN4614,AN4733,AN4935,AN4987,AN5109,AN5129,AN5209,AN5217,AN532…	8.8	1.88	2.19	4.77242e-10	2.50075e-07
GO:0042221	response to chemical	490	55	AN0170,AN0241,AN0363,AN0432,AN0914,AN0931,AN0988,AN1017,AN1052,AN1396,AN1428,AN1547,AN1624,AN1800,AN1959,AN2005,AN2238,AN2300,AN2470,AN2854,AN2911,AN3101,AN3441,AN3725,AN3829,AN4105,AN4483,AN4614,AN4987,AN5109,AN5129,AN5324,AN5563,AN5564,AN5646,AN5722,AN5755,AN5803,AN5975,AN6195,AN6246,AN6305,AN6730,AN6849,AN6982,AN7029,AN7170,AN7208,AN7335,AN7590,AN8489,AN8637,AN8643,AN8817,AN9103,	11.2	2.39	2.75	1.2357e-09	5.18007e-07
GO:0009628	response to abiotic stimulus	250	36	AN0241,AN0363,AN0387,AN0604,AN0664,AN0931,AN1017,AN1052,AN1547,AN1624,AN1800,AN1959,AN2005,AN2238,AN2911,AN3361,AN3441,AN3725,AN4331,AN4483,AN4987,AN5129,AN5217,AN5324,AN5563,AN5564,AN5570,AN5755,AN5975,AN6246,AN6849,AN6982,AN7170,AN7325,AN8637,AN8643,	14.4	3.06	3.59	1.62592e-09	5.67987e-07
GO:0070887	cellular response to chemical stimulus	557	59	AN0170,AN0241,AN0363,AN0432,AN0914,AN0931,AN0988,AN1017,AN1052,AN11705,AN1396,AN1428,AN1624,AN1800,AN1959,AN2005,AN2238,AN2300,AN2470,AN2854,AN2911,AN3101,AN3441,AN3725,AN3829,AN4277,AN4390,AN4483,AN4614,AN4615,AN4987,AN5109,AN5129,AN5324,AN5563,AN5564,AN5646,AN5722,AN5755,AN5803,AN5908,AN5975,AN6195,AN6246,AN6305,AN6730,AN6849,AN6982,AN7029,AN7170,AN7208,AN7335,AN7590,AN8122,AN8489,AN8637,AN8643…	10.6	2.25	2.59	2.76388e-09	8.27583e-07
GO:0051716	cellular response to stimulus	968	84	AN0170,AN0241,AN0279,AN0363,AN0387,AN0432,AN0604,AN0664,AN0914,AN0931,AN0988,AN1017,AN1052,AN10614,AN1097,AN1245,AN1396,AN1428,AN1547,AN1624,AN1800,AN1902,AN1959,AN2005,AN2238,AN2265,AN2279,AN2300,AN2470,AN2854,AN2911,AN3085,AN3101,AN3441,AN3468,AN3725,AN3829,AN4113,AN4331,AN4390,AN4483,AN4614,AN4733,AN4935,AN4987,AN5109,AN5129,AN5209,AN5324,AN5404,AN5563,AN5564,AN5570,AN5604,AN5646,AN5671,AN5722…	8.7	1.84	2.11	1.6738e-08	4.38535e-06
GO:0006793	phosphorus metabolic process	588	56	AN0129,AN0285,AN0313,AN0664,AN0914,AN0931,AN0988,AN1017,AN10233,AN10515,AN10552,AN1097,AN1246,AN1396,AN1418,AN1465,AN1624,AN1675,AN1800,AN1918,AN2005,AN2265,AN2436,AN2638,AN2875,AN3001,AN3085,AN3101,AN3223,AN3641,AN4113,AN4483,AN4935,AN4987,AN5564,AN5589,AN5604,AN5626,AN5722,AN5908,AN6182,AN6195,AN6211,AN6279,AN6305,AN6367,AN6712,AN6820,AN6982,AN7604,AN7725,AN7945,AN8275,AN8817,AN9038,AN9048,	9.5	2.02	2.27	2.87557e-07	6.69688e-05
GO:0034605	cellular response to heat	59	14	AN0931,AN1017,AN2911,AN3441,AN3725,AN4987,AN5324,AN5570,AN5755,AN5975,AN6246,AN6849,AN8637,AN8643,	23.7	5.04	6.45	4.09602e-07	8.58525e-05
GO:0006796	phosphate-containing compound metabolic process	571	54	AN0129,AN0285,AN0313,AN0664,AN0914,AN0931,AN0988,AN1017,AN10233,AN10515,AN10552,AN1097,AN1246,AN1396,AN1465,AN1624,AN1675,AN1800,AN1918,AN2005,AN2265,AN2436,AN2638,AN2875,AN3001,AN3085,AN3101,AN3223,AN3641,AN4113,AN4483,AN4935,AN4987,AN5564,AN5589,AN5604,AN5626,AN5722,AN5908,AN6195,AN6211,AN6279,AN6305,AN6367,AN6712,AN6820,AN6982,AN7604,AN7725,AN7945,AN8275,AN8817,AN9038,AN9048,	9.5	2.01	2.25	5.96894e-07	0.000113735
GO:0016310	phosphorylation	200	27	AN0931,AN0988,AN1017,AN10515,AN1097,AN1246,AN1800,AN1918,AN2005,AN2265,AN2638,AN2875,AN3001,AN3101,AN3223,AN3641,AN4113,AN4483,AN4935,AN4987,AN5589,AN5604,AN5908,AN6305,AN6820,AN7945,AN9048,	13.5	2.87	3.28	7.00257e-07	0.000114284
GO:1901700	response to oxygen-containing compound	120	20	AN0170,AN0241,AN0363,AN1017,AN1052,AN1396,AN1428,AN1547,AN1800,AN1959,AN2911,AN5129,AN5324,AN5564,AN6195,AN6849,AN7208,AN7590,AN8637,AN8643,	16.7	3.54	4.18	7.08824e-07	0.000114284
GO:0104004	cellular response to environmental stimulus	132	21	AN0363,AN0387,AN0664,AN0931,AN1017,AN1052,AN1547,AN1624,AN1800,AN1959,AN2005,AN2238,AN2911,AN3441,AN3725,AN4331,AN4483,AN5129,AN5563,AN6982,AN7325,	15.9	3.38	3.96	8.30485e-07	0.000116046
GO:0071214	cellular response to abiotic stimulus	132	21	AN0363,AN0387,AN0664,AN0931,AN1017,AN1052,AN1547,AN1624,AN1800,AN1959,AN2005,AN2238,AN2911,AN3441,AN3725,AN4331,AN4483,AN5129,AN5563,AN6982,AN7325,	15.9	3.38	3.96	8.30485e-07	0.000116046
GO:0051241	negative regulation of multicellular organismal process	6	5	AN0363,AN0387,AN1052,AN1959,AN4483,	83.3	17.71	102.28	1.3043e-06	0.000160812
GO:0075262	negative regulation of spore-bearing organ development	6	5	AN0363,AN0387,AN1052,AN1959,AN4483,	83.3	17.71	102.28	1.3043e-06	0.000160812
GO:0009408	response to heat	77	15	AN0931,AN1017,AN2911,AN3441,AN3725,AN4987,AN5217,AN5324,AN5570,AN5755,AN5975,AN6246,AN6849,AN8637,AN8643,	19.5	4.14	5.02	2.35975e-06	0.00027478
GO:0071470	cellular response to osmotic stress	60	13	AN0931,AN1017,AN1624,AN1800,AN2005,AN2238,AN2911,AN3441,AN3725,AN4483,AN5129,AN5563,AN6982,	21.7	4.61	5.72	3.20601e-06	0.000353673
GO:0016051	carbohydrate biosynthetic process	70	14	AN0363,AN10060,AN1246,AN1918,AN1959,AN2638,AN2875,AN3223,AN3441,AN5604,AN5908,AN5975,AN8010,AN8639,	20	4.25	5.18	3.69404e-06	0.000387135
GO:0006091	generation of precursor metabolites and energy	194	25	AN0285,AN10060,AN10233,AN1059,AN1246,AN1624,AN1918,AN2436,AN2638,AN2875,AN2999,AN3223,AN3641,AN4977,AN5525,AN5604,AN5634,AN5908,AN6195,AN6246,AN6279,AN6642,AN8010,AN8275,AN9131,	12.9	2.74	3.1	4.26314e-06	0.000425502
GO:0043457	regulation of cellular respiration	4	4	AN0241,AN0914,AN1017,AN1246,	100	21.25	inf	4.84394e-06	0.000461495
GO:0075260	regulation of spore-bearing organ development	17	7	AN0363,AN0387,AN0988,AN1052,AN1800,AN1959,AN4483,	41.2	8.75	14.36	6.30473e-06	0.000574553
GO:1901701	cellular response to oxygen-containing compound	105	17	AN0170,AN0241,AN0363,AN1052,AN1396,AN1428,AN1800,AN1959,AN2911,AN5129,AN5324,AN5564,AN6849,AN7208,AN7590,AN8637,AN8643,	16.2	3.44	4.01	7.24487e-06	0.000632719
GO:0006950	response to stress	717	60	AN0170,AN0241,AN0279,AN0363,AN0387,AN0432,AN0604,AN0914,AN0931,AN0988,AN1017,AN10515,AN10614,AN1245,AN1428,AN1624,AN1800,AN1959,AN2005,AN2238,AN2279,AN2470,AN2911,AN3085,AN3101,AN3441,AN3468,AN3725,AN3829,AN4331,AN4390,AN4483,AN4935,AN4987,AN5109,AN5129,AN5209,AN5217,AN5324,AN5404,AN5563,AN5564,AN5570,AN5604,AN5755,AN5803,AN5975,AN6246,AN6305,AN6849,AN6982,AN7029,AN7170,AN7325,AN7335,AN8553,AN863…	8.4	1.78	1.97	7.74054e-06	0.000648967
GO:0009266	response to temperature stimulus	90	15	AN0931,AN1017,AN2911,AN3441,AN3725,AN4987,AN5217,AN5324,AN5570,AN5755,AN5975,AN6246,AN6849,AN8637,AN8643,	16.7	3.54	4.14	1.74185e-05	0.00131502
GO:0006970	response to osmotic stress	80	14	AN0931,AN1017,AN1624,AN1800,AN2005,AN2238,AN2911,AN3441,AN3725,AN4483,AN5129,AN5563,AN5564,AN6982,	17.5	3.72	4.39	1.86998e-05	0.00131502
GO:0000302	response to reactive oxygen species	34	9	AN0170,AN0241,AN0363,AN1017,AN1959,AN5324,AN6849,AN8637,AN8643,	26.5	5.63	7.41	1.9202e-05	0.00131502
GO:0000160	phosphorelay signal transduction system	20	7	AN1800,AN2005,AN3101,AN4113,AN6820,AN7945,AN9048,	35	7.44	11.05	2.22102e-05	0.00131502
GO:0006757	ATP generation from ADP	27	8	AN1246,AN1918,AN2638,AN2875,AN3223,AN3641,AN5604,AN5908,	29.6	6.3	8.65	2.28012e-05	0.00131502
GO:0006096	glycolytic process	27	8	AN1246,AN1918,AN2638,AN2875,AN3223,AN3641,AN5604,AN5908,	29.6	6.3	8.65	2.28012e-05	0.00131502
GO:0051223	regulation of protein transport	27	8	AN0931,AN1017,AN1089,AN4935,AN4987,AN5570,AN6195,AN6305,	29.6	6.3	8.65	2.28012e-05	0.00131502
GO:0051239	regulation of multicellular organismal process	14	6	AN0363,AN0387,AN1052,AN1800,AN1959,AN4483,	42.9	9.11	15.36	2.28787e-05	0.00131502
GO:0007154	cell communication	427	40	AN0241,AN0279,AN0664,AN0931,AN0988,AN1017,AN10614,AN1097,AN1428,AN1800,AN1902,AN2005,AN2265,AN2911,AN3085,AN3101,AN3441,AN4113,AN4390,AN4733,AN4935,AN4987,AN5209,AN5604,AN5671,AN5755,AN5768,AN6195,AN6210,AN6305,AN6487,AN6712,AN6820,AN6849,AN6982,AN7945,AN8637,AN8812,AN8817,AN9048,	9.4	1.99	2.19	2.31935e-05	0.00131502
GO:0070941	eisosome assembly	5	4	AN3931,AN4171,AN5217,AN7683,	80	17	81.66	2.3315e-05	0.00131502
GO:0006469	negative regulation of protein kinase activity	5	4	AN1800,AN3931,AN4987,AN5217,	80	17	81.66	2.3315e-05	0.00131502
GO:0070793	regulation of conidiophore development	9	5	AN0363,AN0988,AN1052,AN1800,AN1959,	55.6	11.81	25.56	2.43279e-05	0.00131502
GO:0001933	negative regulation of protein phosphorylation	9	5	AN1800,AN3931,AN4987,AN5217,AN7683,	55.6	11.81	25.56	2.43279e-05	0.00131502
GO:0033554	cellular response to stress	663	55	AN0170,AN0241,AN0279,AN0363,AN0387,AN0432,AN0604,AN0914,AN0931,AN0988,AN1017,AN10614,AN1245,AN1428,AN1624,AN1800,AN1959,AN2005,AN2238,AN2279,AN2470,AN2911,AN3085,AN3101,AN3441,AN3468,AN3725,AN3829,AN4331,AN4390,AN4483,AN4987,AN5109,AN5129,AN5209,AN5324,AN5404,AN5563,AN5570,AN5604,AN5755,AN5803,AN5975,AN6246,AN6305,AN6849,AN6982,AN7029,AN7170,AN7325,AN7335,AN8637,AN8643,AN8817,AN9103,	8.3	1.76	1.93	2.44685e-05	0.00131502
GO:0070201	regulation of establishment of protein localization	28	8	AN0931,AN1017,AN1089,AN4935,AN4987,AN5570,AN6195,AN6305,	28.6	6.07	8.22	3.06193e-05	0.00157694
GO:0042542	response to hydrogen peroxide	21	7	AN0363,AN1017,AN1959,AN5324,AN6849,AN8637,AN8643,	33.3	7.08	10.26	3.19729e-05	0.00157694
GO:0006094	gluconeogenesis	21	7	AN1246,AN1918,AN2638,AN2875,AN3223,AN5604,AN5908,	33.3	7.08	10.26	3.19729e-05	0.00157694
GO:0019220	regulation of phosphate metabolic process	84	14	AN1017,AN1096,AN1800,AN2137,AN2877,AN3725,AN3931,AN4984,AN4987,AN5217,AN5857,AN7030,AN7683,AN9500,	16.7	3.54	4.14	3.31036e-05	0.00157694
GO:0051174	regulation of phosphorus metabolic process	84	14	AN1017,AN1096,AN1800,AN2137,AN2877,AN3725,AN3931,AN4984,AN4987,AN5217,AN5857,AN7030,AN7683,AN9500,	16.7	3.54	4.14	3.31036e-05	0.00157694
GO:0001932	regulation of protein phosphorylation	54	11	AN1017,AN1096,AN1800,AN2137,AN3931,AN4984,AN4987,AN5217,AN7030,AN7683,AN9500,	20.4	4.33	5.28	3.40336e-05	0.00158521
GO:0034614	cellular response to reactive oxygen species	29	8	AN0170,AN0241,AN0363,AN1959,AN5324,AN6849,AN8637,AN8643,	27.6	5.86	7.82	4.05594e-05	0.00173495
GO:0046031	ADP metabolic process	29	8	AN1246,AN1918,AN2638,AN2875,AN3223,AN3641,AN5604,AN5908,	27.6	5.86	7.82	4.05594e-05	0.00173495
GO:0046939	nucleotide phosphorylation	29	8	AN1246,AN1918,AN2638,AN2875,AN3223,AN3641,AN5604,AN5908,	27.6	5.86	7.82	4.05594e-05	0.00173495
GO:0006165	nucleoside diphosphate phosphorylation	29	8	AN1246,AN1918,AN2638,AN2875,AN3223,AN3641,AN5604,AN5908,	27.6	5.86	7.82	4.05594e-05	0.00173495
GO:0050793	regulation of developmental process	144	19	AN0129,AN0279,AN0363,AN0387,AN0914,AN0988,AN1052,AN1800,AN1959,AN3152,AN4483,AN4873,AN4987,AN5020,AN5129,AN5722,AN6305,AN6982,AN7030,	13.2	2.8	3.16	4.32978e-05	0.0017507
GO:0019319	hexose biosynthetic process	22	7	AN1246,AN1918,AN2638,AN2875,AN3223,AN5604,AN5908,	31.8	6.76	9.57	4.50054e-05	0.0017507
GO:0006083	acetate metabolic process	22	7	AN1059,AN1547,AN1918,AN5626,AN5634,AN6279,AN6525,	31.8	6.76	9.57	4.50054e-05	0.0017507
GO:0046364	monosaccharide biosynthetic process	22	7	AN1246,AN1918,AN2638,AN2875,AN3223,AN5604,AN5908,	31.8	6.76	9.57	4.50054e-05	0.0017507
GO:0046351	disaccharide biosynthetic process	10	5	AN0363,AN1959,AN3441,AN5604,AN8639,	50	10.63	20.45	4.67744e-05	0.0017507
GO:0009312	oligosaccharide biosynthetic process	10	5	AN0363,AN1959,AN3441,AN5604,AN8639,	50	10.63	20.45	4.67744e-05	0.0017507
GO:0042326	negative regulation of phosphorylation	10	5	AN1800,AN3931,AN4987,AN5217,AN7683,	50	10.63	20.45	4.67744e-05	0.0017507
GO:0009179	purine ribonucleoside diphosphate metabolic process	30	8	AN1246,AN1918,AN2638,AN2875,AN3223,AN3641,AN5604,AN5908,	26.7	5.67	7.47	5.30541e-05	0.00191726
GO:0009135	purine nucleoside diphosphate metabolic process	30	8	AN1246,AN1918,AN2638,AN2875,AN3223,AN3641,AN5604,AN5908,	26.7	5.67	7.47	5.30541e-05	0.00191726
GO:0005991	trehalose metabolic process	16	6	AN0363,AN1959,AN3441,AN4987,AN6305,AN8639,	37.5	7.97	12.29	5.62743e-05	0.00199917
GO:0031324	negative regulation of cellular metabolic process	227	25	AN0241,AN0387,AN0988,AN1019,AN1052,AN1158,AN1761,AN1800,AN1902,AN2854,AN2911,AN3468,AN3725,AN3919,AN3931,AN4935,AN4987,AN5217,AN5517,AN5570,AN6195,AN6305,AN6849,AN6982,AN7683,	11	2.34	2.59	6.46816e-05	0.00225954
GO:0033673	negative regulation of kinase activity	6	4	AN1800,AN3931,AN4987,AN5217,	66.7	14.17	40.83	6.73365e-05	0.00231373
GO:0009416	response to light stimulus	49	10	AN0241,AN0363,AN0387,AN0604,AN0664,AN1052,AN1959,AN3361,AN4331,AN7325,	20.4	4.34	5.28	7.60636e-05	0.00257144
GO:0010563	negative regulation of phosphorus metabolic process	17	6	AN1800,AN3725,AN3931,AN4987,AN5217,AN7683,	35.3	7.5	11.17	8.35305e-05	0.00273562
GO:0045936	negative regulation of phosphate metabolic process	17	6	AN1800,AN3725,AN3931,AN4987,AN5217,AN7683,	35.3	7.5	11.17	8.35305e-05	0.00273562
GO:0009185	ribonucleoside diphosphate metabolic process	32	8	AN1246,AN1918,AN2638,AN2875,AN3223,AN3641,AN5604,AN5908,	25	5.31	6.84	8.77361e-05	0.00282915
GO:0007165	signal transduction	275	28	AN0664,AN0931,AN1017,AN10614,AN1097,AN1800,AN1902,AN2005,AN2265,AN2911,AN3101,AN4113,AN4733,AN4935,AN4987,AN5209,AN5671,AN5755,AN5768,AN6210,AN6305,AN6487,AN6712,AN6820,AN7945,AN8812,AN8817,AN9048,	10.2	2.16	2.37	9.68396e-05	0.00307539
GO:0023052	signaling	276	28	AN0664,AN0931,AN1017,AN10614,AN1097,AN1800,AN1902,AN2005,AN2265,AN2911,AN3101,AN4113,AN4733,AN4935,AN4987,AN5209,AN5671,AN5755,AN5768,AN6210,AN6305,AN6487,AN6712,AN6820,AN7945,AN8812,AN8817,AN9048,	10.1	2.16	2.36	0.000103131	0.00314545
GO:1903715	regulation of aerobic respiration	3	3	AN0914,AN1017,AN1246,	100	21.25	inf	0.000103548	0.00314545
GO:0070794	negative regulation of conidiophore development	3	3	AN0363,AN1052,AN1959,	100	21.25	inf	0.000103548	0.00314545
GO:0042325	regulation of phosphorylation	61	11	AN1017,AN1096,AN1800,AN2137,AN3931,AN4984,AN4987,AN5217,AN7030,AN7683,AN9500,	18	3.83	4.53	0.000110324	0.00330343
GO:0051049	regulation of transport	72	12	AN0056,AN0931,AN1017,AN10515,AN1089,AN4935,AN4987,AN5570,AN5768,AN6195,AN6305,AN7683,	16.7	3.54	4.13	0.000120023	0.00354321
GO:0009314	response to radiation	52	10	AN0241,AN0363,AN0387,AN0604,AN0664,AN1052,AN1959,AN3361,AN4331,AN7325,	19.2	4.09	4.9	0.000128984	0.00375485
GO:0009132	nucleoside diphosphate metabolic process	34	8	AN1246,AN1918,AN2638,AN2875,AN3223,AN3641,AN5604,AN5908,	23.5	5	6.32	0.000139375	0.00400179
GO:2000242	negative regulation of reproductive process	53	10	AN0363,AN0387,AN1017,AN1052,AN1959,AN2911,AN4483,AN4935,AN4987,AN6305,	18.9	4.01	4.79	0.000152403	0.0043167
GO:0035556	intracellular signal transduction	212	23	AN0664,AN0931,AN1017,AN10614,AN1097,AN1800,AN2005,AN2265,AN2911,AN3101,AN4113,AN4935,AN4987,AN5209,AN5671,AN5768,AN6210,AN6305,AN6712,AN6820,AN7945,AN8812,AN9048,	10.8	2.31	2.54	0.00015797	0.00441474
GO:0070301	cellular response to hydrogen peroxide	19	6	AN0363,AN1959,AN5324,AN6849,AN8637,AN8643,	31.6	6.71	9.45	0.000168947	0.00459869
GO:0031400	negative regulation of protein modification process	19	6	AN1800,AN3725,AN3931,AN4987,AN5217,AN7683,	31.6	6.71	9.45	0.000168947	0.00459869
GO:0048523	negative regulation of cellular process	405	36	AN0241,AN0363,AN0387,AN0988,AN1017,AN1019,AN10515,AN1052,AN10614,AN1158,AN1761,AN1800,AN1902,AN1959,AN2854,AN2911,AN3441,AN3468,AN3725,AN3919,AN3931,AN4483,AN4935,AN4987,AN5129,AN5209,AN5217,AN5517,AN5570,AN5768,AN5803,AN6195,AN6305,AN6849,AN6982,AN7683,	8.9	1.89	2.05	0.000173243	0.00459869
GO:0045859	regulation of protein kinase activity	35	8	AN1096,AN1800,AN2137,AN3931,AN4984,AN4987,AN5217,AN9500,	22.9	4.86	6.08	0.000173329	0.00459869
GO:0006006	glucose metabolic process	27	7	AN1246,AN1918,AN2638,AN2875,AN3223,AN5604,AN5908,	25.9	5.51	7.18	0.000190897	0.0050015
GO:0051222	positive regulation of protein transport	13	5	AN0931,AN1017,AN1089,AN4987,AN6305,	38.5	8.17	12.78	0.00021229	0.00542633
GO:1904951	positive regulation of establishment of protein localization	13	5	AN0931,AN1017,AN1089,AN4987,AN6305,	38.5	8.17	12.78	0.00021229	0.00542633
GO:0045733	acetate catabolic process	8	4	AN1059,AN5626,AN5634,AN6279,	50	10.63	20.41	0.000291288	0.0073559
GO:0071482	cellular response to light stimulus	29	7	AN0363,AN0387,AN0664,AN1052,AN1959,AN4331,AN7325,	24.1	5.13	6.52	0.000309156	0.00759869
GO:0071478	cellular response to radiation	29	7	AN0363,AN0387,AN0664,AN1052,AN1959,AN4331,AN7325,	24.1	5.13	6.52	0.000309156	0.00759869
GO:0033157	regulation of intracellular protein transport	21	6	AN0931,AN1017,AN4935,AN4987,AN5570,AN6305,	28.6	6.07	8.19	0.000311778	0.00759869
GO:0009311	oligosaccharide metabolic process	39	8	AN0363,AN1959,AN3441,AN4987,AN5604,AN6286,AN6305,AN8639,	20.5	4.36	5.3	0.000383891	0.00924869
GO:1902001	fatty acid transmembrane transport	4	3	AN1014,AN1059,AN6279,	75	15.94	61.12	0.000399659	0.00944122
GO:0051094	positive regulation of developmental process	49	9	AN0279,AN0363,AN1052,AN1800,AN3152,AN4873,AN4987,AN5020,AN6305,	18.4	3.9	4.62	0.000400892	0.00944122
GO:0015976	carbon utilization	22	6	AN1017,AN1918,AN5604,AN5626,AN5634,AN6279,	27.3	5.8	7.68	0.000411818	0.00948539
GO:0034644	cellular response to UV	22	6	AN0363,AN0387,AN0664,AN1959,AN4331,AN7325,	27.3	5.8	7.68	0.000411818	0.00948539
GO:0006090	pyruvate metabolic process	40	8	AN1246,AN1918,AN2638,AN2875,AN3223,AN3641,AN5604,AN5908,	20	4.25	5.13	0.000460417	0.0104895
GO:0045595	regulation of cell differentiation	83	12	AN0129,AN0279,AN0363,AN0914,AN0988,AN1052,AN1959,AN3152,AN4873,AN4987,AN5722,AN6305,	14.5	3.07	3.48	0.000473094	0.0106624
GO:0032386	regulation of intracellular transport	31	7	AN0931,AN1017,AN1089,AN4935,AN4987,AN5570,AN6305,	22.6	4.8	5.98	0.000479998	0.0107029
GO:0005992	trehalose biosynthetic process	9	4	AN0363,AN1959,AN3441,AN8639,	44.4	9.45	16.33	0.000504856	0.0111387
GO:0019637	organophosphate metabolic process	366	32	AN0285,AN0313,AN0664,AN10233,AN10552,AN1246,AN1396,AN1465,AN1624,AN1675,AN1918,AN2436,AN2638,AN2875,AN3085,AN3223,AN3641,AN5564,AN5589,AN5604,AN5626,AN5908,AN6195,AN6211,AN6279,AN6367,AN6712,AN7604,AN7725,AN8275,AN8817,AN9038,	8.7	1.86	2	0.000527429	0.0115155
GO:0065009	regulation of molecular function	147	17	AN0241,AN0573,AN1017,AN1096,AN1800,AN2137,AN2877,AN3725,AN3931,AN4483,AN4500,AN4984,AN4987,AN5217,AN5722,AN5803,AN9500,	11.6	2.46	2.71	0.000534293	0.0115451
GO:0043549	regulation of kinase activity	41	8	AN1096,AN1800,AN2137,AN3931,AN4984,AN4987,AN5217,AN9500,	19.5	4.15	4.97	0.000548865	0.011739
GO:0005996	monosaccharide metabolic process	99	13	AN10499,AN1246,AN1715,AN1918,AN2638,AN2875,AN3223,AN5109,AN5563,AN5604,AN5908,AN6182,AN7590,	13.1	2.79	3.12	0.000718054	0.0149152
GO:0005984	disaccharide metabolic process	33	7	AN0363,AN1959,AN3441,AN4987,AN5604,AN6305,AN8639,	21.2	4.51	5.52	0.000718721	0.0149152
GO:0009411	response to UV	33	7	AN0363,AN0387,AN0604,AN0664,AN1959,AN4331,AN7325,	21.2	4.51	5.52	0.000718721	0.0149152
GO:0006972	hyperosmotic response	10	4	AN0931,AN1017,AN5563,AN5564,	40	8.5	13.6	0.000810244	0.0160214
GO:0061986	negative regulation of transcription by glucose	10	4	AN0988,AN6195,AN6305,AN6982,	40	8.5	13.6	0.000810244	0.0160214
GO:0045014	carbon catabolite repression of transcription by glucose	10	4	AN0988,AN6195,AN6305,AN6982,	40	8.5	13.6	0.000810244	0.0160214
GO:0051348	negative regulation of transferase activity	10	4	AN1800,AN3931,AN4987,AN5217,	40	8.5	13.6	0.000810244	0.0160214
GO:0051403	stress-activated MAPK cascade	10	4	AN0931,AN1017,AN1800,AN2911,	40	8.5	13.6	0.000810244	0.0160214
GO:0043467	regulation of generation of precursor metabolites and energy	17	5	AN0241,AN0914,AN1017,AN1246,AN4987,	29.4	6.25	8.51	0.000872647	0.0170941
GO:0005975	carbohydrate metabolic process	475	38	AN0285,AN0363,AN10060,AN10222,AN10499,AN1246,AN1396,AN1418,AN1428,AN1607,AN1715,AN1918,AN1959,AN2638,AN2815,AN2875,AN3223,AN3441,AN3641,AN4987,AN5109,AN5563,AN5589,AN5604,AN5634,AN5907,AN5908,AN5975,AN6182,AN6286,AN6305,AN7590,AN7950,AN8010,AN8275,AN8553,AN8637,AN8639,	8	1.7	1.82	0.000918098	0.0178179
GO:0071786	endoplasmic reticulum tubular network organization	5	3	AN2279,AN5404,AN6059,	60	12.75	30.56	0.000964175	0.0183719
GO:0019594	mannitol metabolic process	5	3	AN2815,AN5975,AN7590,	60	12.75	30.56	0.000964175	0.0183719
GO:0009890	negative regulation of biosynthetic process	187	19	AN0387,AN0988,AN1019,AN1052,AN1158,AN1761,AN1902,AN2854,AN2911,AN3468,AN4935,AN5217,AN5517,AN5570,AN6195,AN6305,AN6849,AN6982,AN7683,	10.2	2.16	2.34	0.0012805	0.0237655
GO:0031327	negative regulation of cellular biosynthetic process	187	19	AN0387,AN0988,AN1019,AN1052,AN1158,AN1761,AN1902,AN2854,AN2911,AN3468,AN4935,AN5217,AN5517,AN5570,AN6195,AN6305,AN6849,AN6982,AN7683,	10.2	2.16	2.34	0.0012805	0.0237655
GO:0009405	obsolete pathogenesis	145	16	AN0241,AN10057,AN1017,AN1158,AN1418,AN1428,AN3441,AN3807,AN4390,AN4987,AN5634,AN5803,AN6305,AN7170,AN7683,AN8122,	11	2.35	2.56	0.00128125	0.0237655
GO:0045597	positive regulation of cell differentiation	37	7	AN0279,AN0363,AN1052,AN3152,AN4873,AN4987,AN6305,	18.9	4.02	4.78	0.00147188	0.0265395
GO:0043938	positive regulation of sporulation	37	7	AN0279,AN0363,AN1052,AN3152,AN4873,AN4987,AN6305,	18.9	4.02	4.78	0.00147188	0.0265395
GO:0019400	alditol metabolic process	37	7	AN1396,AN2815,AN5563,AN5589,AN5908,AN5975,AN7590,	18.9	4.02	4.78	0.00147188	0.0265395
GO:0009150	purine ribonucleotide metabolic process	120	14	AN10552,AN1246,AN1624,AN1918,AN2436,AN2638,AN2875,AN3223,AN3641,AN5604,AN5626,AN5908,AN6279,AN8275,	11.7	2.48	2.72	0.00148363	0.0265395
GO:0032879	regulation of localization	107	13	AN0056,AN0931,AN1017,AN10515,AN1089,AN4483,AN4935,AN4987,AN5570,AN5768,AN6195,AN6305,AN7683,	12.1	2.58	2.85	0.00149411	0.0265395
GO:0034637	cellular carbohydrate biosynthetic process	48	8	AN0363,AN10060,AN1959,AN3441,AN5604,AN5975,AN8010,AN8639,	16.7	3.54	4.1	0.00162409	0.0285645
GO:0045881	positive regulation of sporulation resulting in formation of a cellular spore	28	6	AN0363,AN1052,AN3152,AN4873,AN4987,AN6305,	21.4	4.55	5.58	0.00163537	0.0285645
GO:0010035	response to inorganic substance	83	11	AN0241,AN0363,AN1017,AN1959,AN4614,AN5324,AN5722,AN6730,AN6849,AN8637,AN8643,	13.3	2.82	3.14	0.00167682	0.0290465
GO:0046015	regulation of transcription by glucose	12	4	AN0988,AN6195,AN6305,AN6982,	33.3	7.08	10.2	0.00177126	0.0294648
GO:0090316	positive regulation of intracellular protein transport	12	4	AN0931,AN1017,AN4987,AN6305,	33.3	7.08	10.2	0.00177126	0.0294648
GO:0031098	stress-activated protein kinase signaling cascade	12	4	AN0931,AN1017,AN1800,AN2911,	33.3	7.08	10.2	0.00177126	0.0294648
GO:0046777	protein autophosphorylation	12	4	AN10515,AN1800,AN3101,AN4113,	33.3	7.08	10.2	0.00177126	0.0294648
GO:0010515	negative regulation of induction of conjugation with cellular fusion	12	4	AN1017,AN4483,AN4935,AN6305,	33.3	7.08	10.2	0.00177126	0.0294648
GO:0032365	intracellular lipid transport	6	3	AN1059,AN2877,AN6279,	50	10.63	20.37	0.00186101	0.0305027
GO:0044403	biological process involved in symbiotic interaction	49	8	AN1158,AN1246,AN2875,AN4218,AN4390,AN5525,AN6305,AN6487,	16.3	3.47	4	0.00186276	0.0305027
GO:0006163	purine nucleotide metabolic process	123	14	AN10552,AN1246,AN1624,AN1918,AN2436,AN2638,AN2875,AN3223,AN3641,AN5604,AN5626,AN5908,AN6279,AN8275,	11.4	2.42	2.65	0.00188091	0.0305612
GO:0051050	positive regulation of transport	29	6	AN0056,AN0931,AN1017,AN1089,AN4987,AN6305,	20.7	4.4	5.34	0.00198134	0.0319453
GO:0019318	hexose metabolic process	61	9	AN1246,AN1715,AN1918,AN2638,AN2875,AN3223,AN5604,AN5908,AN6182,	14.8	3.14	3.55	0.00205258	0.0328413
GO:0006853	carnitine shuttle	2	2	AN1059,AN6279,	100	21.25	inf	0.00220929	0.0338006
GO:1903694	obsolete positive regulation of mitotic G1 cell cycle arrest in response to nitrogen starvation	2	2	AN1017,AN2911,	100	21.25	inf	0.00220929	0.0338006
GO:0006043	glucosamine catabolic process	2	2	AN1418,AN1428,	100	21.25	inf	0.00220929	0.0338006
GO:0030388	fructose 1,6-bisphosphate metabolic process	2	2	AN3223,AN5604,	100	21.25	inf	0.00220929	0.0338006
GO:1900181	negative regulation of protein localization to nucleus	2	2	AN4483,AN4935,	100	21.25	inf	0.00220929	0.0338006
GO:0010846	activation of reciprocal meiotic recombination	2	2	AN1017,AN2911,	100	21.25	inf	0.00220929	0.0338006
GO:0032880	regulation of protein localization	62	9	AN0931,AN1017,AN1089,AN4483,AN4935,AN4987,AN5570,AN6195,AN6305,	14.5	3.09	3.48	0.00230349	0.0349863
GO:0051701	biological process involved in interaction with host	40	7	AN1158,AN1246,AN2875,AN4218,AN5525,AN6305,AN6487,	17.5	3.72	4.34	0.00235981	0.0355839
GO:0048519	negative regulation of biological process	501	38	AN0170,AN0241,AN0363,AN0387,AN0988,AN1017,AN1019,AN10515,AN1052,AN10614,AN1158,AN1761,AN1800,AN1902,AN1959,AN2854,AN2911,AN3441,AN3442,AN3468,AN3725,AN3919,AN3931,AN4483,AN4935,AN4987,AN5129,AN5209,AN5217,AN5517,AN5570,AN5768,AN5803,AN6195,AN6305,AN6849,AN6982,AN7683,	7.6	1.61	1.72	0.0023954	0.0358626
GO:0009847	spore germination	51	8	AN0363,AN1017,AN1052,AN1959,AN2911,AN6305,AN7030,AN8637,	15.7	3.33	3.81	0.00242262	0.0360129
GO:0044262	cellular carbohydrate metabolic process	244	22	AN0285,AN0363,AN10060,AN1396,AN1959,AN2638,AN2815,AN3441,AN3641,AN4987,AN5563,AN5589,AN5604,AN5634,AN5908,AN5975,AN6305,AN7590,AN8010,AN8553,AN8637,AN8639,	9	1.92	2.05	0.00259754	0.0383412
GO:0051172	negative regulation of nitrogen compound metabolic process	101	12	AN1019,AN1052,AN1158,AN1800,AN2911,AN3725,AN3919,AN3931,AN4987,AN5217,AN6305,AN7683,	11.9	2.53	2.77	0.00271045	0.039728
GO:0030436	asexual sporulation	200	19	AN0279,AN0363,AN0931,AN1017,AN10515,AN1052,AN11891,AN1959,AN2911,AN3441,AN3470,AN4873,AN4935,AN4987,AN5086,AN5755,AN6305,AN7030,AN7683,	9.5	2.02	2.17	0.00278368	0.040518
GO:0051445	regulation of meiotic cell cycle	64	9	AN0363,AN0988,AN1017,AN1052,AN1959,AN2911,AN3152,AN4935,AN4987,	14.1	2.99	3.36	0.00287821	0.0414208
GO:0051726	regulation of cell cycle	231	21	AN0363,AN0931,AN0988,AN1017,AN1019,AN10433,AN1052,AN1096,AN1959,AN2137,AN2854,AN2911,AN3152,AN3725,AN4483,AN4935,AN4984,AN4987,AN5209,AN6982,AN9500,	9.1	1.93	2.07	0.00291842	0.0414208
GO:0009259	ribonucleotide metabolic process	129	14	AN10552,AN1246,AN1624,AN1918,AN2436,AN2638,AN2875,AN3223,AN3641,AN5604,AN5626,AN5908,AN6279,AN8275,	10.9	2.31	2.51	0.00294212	0.0414208
GO:0030435	sporulation resulting in formation of a cellular spore	201	19	AN0363,AN0931,AN1017,AN1052,AN11891,AN1959,AN2071,AN3441,AN3470,AN4390,AN4615,AN4636,AN4873,AN4935,AN4987,AN5086,AN6305,AN7683,AN8637,	9.5	2.01	2.16	0.00294393	0.0414208
GO:0031399	regulation of protein modification process	102	12	AN1017,AN1096,AN1800,AN2137,AN3725,AN3931,AN4984,AN4987,AN5217,AN7030,AN7683,AN9500,	11.8	2.5	2.74	0.00294451	0.0414208
GO:0071900	regulation of protein serine/threonine kinase activity	22	5	AN1096,AN2137,AN4984,AN4987,AN9500,	22.7	4.83	6.01	0.00305631	0.0422333
GO:0051338	regulation of transferase activity	53	8	AN1096,AN1800,AN2137,AN3931,AN4984,AN4987,AN5217,AN9500,	15.1	3.21	3.64	0.00310638	0.0422333
GO:0043937	regulation of sporulation	77	10	AN0279,AN0363,AN0988,AN1052,AN1959,AN3152,AN4873,AN4987,AN6305,AN6982,	13	2.76	3.06	0.0031275	0.0422333
GO:0015908	fatty acid transport	7	3	AN1014,AN1059,AN6279,	42.9	9.11	15.28	0.00314332	0.0422333
GO:1904589	regulation of protein import	7	3	AN0931,AN1017,AN4935,	42.9	9.11	15.28	0.00314332	0.0422333
GO:0042306	regulation of protein import into nucleus	7	3	AN0931,AN1017,AN4935,	42.9	9.11	15.28	0.00314332	0.0422333
GO:1904359	regulation of spore germination	7	3	AN0129,AN0914,AN5722,	42.9	9.11	15.28	0.00314332	0.0422333
GO:0007231	osmosensory signaling pathway	14	4	AN0931,AN1017,AN1800,AN2005,	28.6	6.07	8.16	0.00332278	0.0427273
GO:0045013	carbon catabolite repression of transcription	14	4	AN0988,AN6195,AN6305,AN6982,	28.6	6.07	8.16	0.00332278	0.0427273
GO:0000165	MAPK cascade	14	4	AN0931,AN1017,AN1800,AN2911,	28.6	6.07	8.16	0.00332278	0.0427273
GO:0036003	positive regulation of transcription from RNA polymerase II promoter in response to stress	14	4	AN0241,AN1017,AN4987,AN5570,	28.6	6.07	8.16	0.00332278	0.0427273
GO:0061985	carbon catabolite repression	14	4	AN0988,AN6195,AN6305,AN6982,	28.6	6.07	8.16	0.00332278	0.0427273
GO:0046824	positive regulation of nucleocytoplasmic transport	14	4	AN0931,AN1017,AN4987,AN6305,	28.6	6.07	8.16	0.00332278	0.0427273
GO:0043945	positive regulation of asexual sporulation resulting in formation of a cellular spore	14	4	AN1052,AN4873,AN4987,AN6305,	28.6	6.07	8.16	0.00332278	0.0427273
GO:0051447	negative regulation of meiotic cell cycle	32	6	AN0363,AN1052,AN1959,AN2911,AN4935,AN4987,	18.8	3.99	4.72	0.0033542	0.0428683
GO:0006897	endocytosis	78	10	AN0056,AN1089,AN2071,AN2877,AN3807,AN3931,AN4615,AN5020,AN5217,AN5803,	12.8	2.72	3.02	0.00344065	0.0437067
GO:0016567	protein ubiquitination	66	9	AN0056,AN1019,AN10433,AN1761,AN2000,AN4872,AN5129,AN5209,AN6342,	13.6	2.9	3.24	0.00356066	0.0449587
GO:0072593	reactive oxygen species metabolic process	23	5	AN0170,AN0241,AN5604,AN7030,AN8637,	21.7	4.62	5.67	0.0037566	0.0468681
GO:0007029	endoplasmic reticulum organization	23	5	AN2279,AN5404,AN5624,AN5625,AN6059,	21.7	4.62	5.67	0.0037566	0.0468681
GO:0045786	negative regulation of cell cycle	119	13	AN0363,AN0988,AN1017,AN1019,AN1052,AN1959,AN2911,AN3725,AN4483,AN4935,AN4987,AN5209,AN6982,	10.9	2.32	2.52	0.00386513	0.0473587
GO:0019693	ribose phosphate metabolic process	133	14	AN10552,AN1246,AN1624,AN1918,AN2436,AN2638,AN2875,AN3223,AN3641,AN5604,AN5626,AN5908,AN6279,AN8275,	10.5	2.24	2.42	0.00389112	0.0473587
GO:0044419	biological process involved in interspecies interaction between organisms	55	8	AN1158,AN1246,AN2875,AN4218,AN4390,AN5525,AN6305,AN6487,	14.5	3.09	3.49	0.00393149	0.0473587
GO:1903825	organic acid transmembrane transport	55	8	AN1014,AN1059,AN1199,AN1631,AN2875,AN5226,AN6279,AN8279,	14.5	3.09	3.49	0.00393149	0.0473587
GO:1905039	carboxylic acid transmembrane transport	55	8	AN1014,AN1059,AN1199,AN1631,AN2875,AN5226,AN6279,AN8279,	14.5	3.09	3.49	0.00393149	0.0473587
GO:0042173	regulation of sporulation resulting in formation of a cellular spore	55	8	AN0363,AN0988,AN1052,AN1959,AN3152,AN4873,AN4987,AN6305,	14.5	3.09	3.49	0.00393149	0.0473587
GO:0043934	sporulation	285	24	AN0279,AN0363,AN0931,AN1017,AN10515,AN1052,AN11891,AN1959,AN2071,AN2911,AN3441,AN3470,AN4390,AN4615,AN4636,AN4873,AN4935,AN4987,AN5086,AN5755,AN6305,AN7030,AN7683,AN8637,	8.4	1.79	1.91	0.00412456	0.0489201
GO:0006869	lipid transport	44	7	AN1014,AN1059,AN2055,AN2877,AN3807,AN5624,AN6279,	15.9	3.38	3.87	0.0041255	0.0489201
GO:0045892	negative regulation of transcription, DNA-templated	120	13	AN0387,AN0988,AN1902,AN2854,AN2911,AN3468,AN4935,AN5517,AN5570,AN6195,AN6305,AN6849,AN6982,	10.8	2.3	2.5	0.00415448	0.0489201
GO:1903507	negative regulation of nucleic acid-templated transcription	120	13	AN0387,AN0988,AN1902,AN2854,AN2911,AN3468,AN4935,AN5517,AN5570,AN6195,AN6305,AN6849,AN6982,	10.8	2.3	2.5	0.00415448	0.0489201

## Sheet: Figures 4-8
Table S4. GO enrichment analysis of A. nidulans genes with AtfA binding sites in their promoters - Genes in Figures 4-8
Genes and GO terms relevant to the physiological functions shown in Figure 4
Locus	Gene name		GO term(s)
AN5015	conJ		NA
AN8640	conF		NA
AN3079	cetA		NA
AN4636			sporulation resulting in formation of a cellular spore; sporulation
AN4873			positive regulation of sporulation; positive regulation of sporulation resulting in formation of a cellular spore; asexual sporulation; sporulation resulting in formation of a cellular spore; regulation of sporulation; positive regulation of asexual sporulation resulting in formation of a cellular spore; regulation of sporulation resulting in formation of a cellular spore; sporulation
AN8774	vadZ		NA
AN1959	vosA		regulation of spore-bearing organ development; regulation of conidiophore development; negative regulation of conidiophore development; negative regulation of reproductive process; spore germination; asexual sporulation; sporulation resulting in formation of a cellular spore; regulation of sporulation; regulation of sporulation resulting in formation of a cellular spore; sporulation
AN1052	veA		negative regulation of spore-bearing organ development; regulation of spore-bearing organ development; regulation of conidiophore development; negative regulation of conidiophore development; negative regulation of reproductive process; positive regulation of sporulation; positive regulation of sporulation resulting in formation of a cellular spore; spore germination; asexual sporulation; sporula…
AN0279	flbD		positive regulation of sporulation; asexual sporulation; regulation of sporulation; sporulation
AN0709	silG		NA
AN3152	nsdD		positive regulation of sporulation; positive regulation of sporulation resulting in formation of a cellular spore; regulation of sporulation; regulation of sporulation resulting in formation of a cellular spore
AN2854	fkhB		NA
AN3433			NA
AN0742			NA
AN5086	spoC1-C1C		asexual sporulation; sporulation resulting in formation of a cellular spore; sporulation
AN10628	spoC1-C1D		NA
Genes and GO terms relevant to the physiological functions shown in Figure 5
Locus	Gene name		GO term(s)
AN1800	tcsB		cellular response to osmotic stress; response to stress; response to osmotic stress; phosphorelay signal transduction system; cellular response to stress; signal transduction; signaling; intracellular signal transduction; stress-activated MAPK cascade; stress-activated protein kinase signaling cascade; osmosensory signaling pathway; MAPK cascade; regulation of spore-bearing organ development; res…
AN2005	ypdA		cellular response to osmotic stress; response to osmotic stress; phosphorelay signal transduction system; signal transduction; signaling; intracellular signal transduction; osmosensory signaling pathway
AN3101	phkB		response to oxidative stress; cellular response to oxidative stress; phosphorelay signal transduction system; signal transduction; signaling; intracellular signal transduction
AN0931	pbsA		response to oxidative stress; cellular response to oxidative stress; cellular response to osmotic stress; response to osmotic stress; signal transduction; signaling; intracellular signal transduction; hyperosmotic response; stress-activated MAPK cascade; stress-activated protein kinase signaling cascade; asexual sporulation; sporulation resulting in formation of a cellular spore; osmosensory sign…
AN1017	hogA		response to oxidative stress; cellular response to oxidative stress; response to oxygen-containing compound; cellular response to osmotic stress; response to osmotic stress; response to reactive oxygen species; response to hydrogen peroxide; signal transduction; signaling; negative regulation of reproductive process; intracellular signal transduction; hyperosmotic response; stress-activated MAPK …
AN8643	atfB		response to oxidative stress; cellular response to oxidative stress; response to oxygen-containing compound; cellular response to oxygen-containing compound; response to reactive oxygen species; response to hydrogen peroxide; cellular response to reactive oxygen species; cellular response to hydrogen peroxide
AN8637	catA		response to oxidative stress; cellular response to oxidative stress; response to oxygen-containing compound; cellular response to oxygen-containing compound; response to reactive oxygen species; response to hydrogen peroxide; cellular response to reactive oxygen species; cellular response to hydrogen peroxide; spore germination; sporulation resulting in formation of a cellular spore; reactive oxy…
AN0170	trxA		response to oxidative stress; cellular response to oxidative stress; response to oxygen-containing compound; cellular response to oxygen-containing compound; response to reactive oxygen species; cellular response to reactive oxygen species; reactive oxygen species metabolic process
AN0241	sodA		response to oxidative stress; cellular response to oxidative stress; response to oxygen-containing compound; cellular response to oxygen-containing compound; response to reactive oxygen species; cellular response to reactive oxygen species; response to light stimulus; response to radiation; reactive oxygen species metabolic process
AN5217	pilA		eisosome assembly; endocytosis
AN3931	pilB		eisosome assembly; endocytosis
AN4615	surG		sporulation resulting in formation of a cellular spore; endocytosis; sporulation
AN9285	ccgA		NA
AN8638	cetJ		NA
AN3361	nopA		response to light stimulus; response to radiation
AN0387	cryA		negative regulation of spore-bearing organ development; regulation of spore-bearing organ development; response to light stimulus; response to radiation; negative regulation of reproductive process; cellular response to light stimulus; cellular response to radiation; cellular response to UV; response to UV
AN5015	conJ		NA
AN1959	vosA		regulation of spore-bearing organ development; regulation of conidiophore development; negative regulation of conidiophore development; negative regulation of reproductive process; spore germination; asexual sporulation; sporulation resulting in formation of a cellular spore; regulation of sporulation; regulation of sporulation resulting in formation of a cellular spore; sporulation
AN1052	veA		negative regulation of spore-bearing organ development; regulation of spore-bearing organ development; regulation of conidiophore development; negative regulation of conidiophore development; negative regulation of reproductive process; positive regulation of sporulation; positive regulation of sporulation resulting in formation of a cellular spore; spore germination; asexual sporulation; sporula…
Genes and GO terms relevant to the physiological functions shown in Figure 6
Locus	Gene name		GO term(s)
AN1052	veA		negative regulation of spore-bearing organ development; regulation of spore-bearing organ development; regulation of conidiophore development; negative regulation of conidiophore development; negative regulation of reproductive process; positive regulation of sporulation; positive regulation of sporulation resulting in formation of a cellular spore; spore germination; asexual sporulation; sporula…
AN0363	velB		negative regulation of spore-bearing organ development; regulation of spore-bearing organ development; regulation of conidiophore development; negative regulation of conidiophore development; negative regulation of reproductive process; positive regulation of sporulation; positive regulation of sporulation resulting in formation of a cellular spore; spore germination; asexual sporulation; sporula…
AN8774	vadZ		NA
AN1959	vosA		regulation of spore-bearing organ development; regulation of conidiophore development; negative regulation of conidiophore development; negative regulation of reproductive process; spore germination; asexual sporulation; sporulation resulting in formation of a cellular spore; regulation of sporulation; regulation of sporulation resulting in formation of a cellular spore; sporulation
Genes and GO terms relevant to the physiological functions shown in Figure 7
Locus	Gene name		GO term(s)
AN5226	acpA		organic acid transmembrane transport; carboxylic acid transmembrane transport
AN5626	facA		acetate metabolic process; acetate catabolic process; carbon utilization
AN1059	facC		generation of precursor metabolites and energy; acetate metabolic process; acetate catabolic process; carnitine shuttle
AN1918	acuF		carbohydrate biosynthetic process; generation of precursor metabolites and energy; glycolytic process; gluconeogenesis; hexose biosynthetic process; acetate metabolic process; monosaccharide biosynthetic process; glucose metabolic process; carbon utilization; pyruvate metabolic process; monosaccharide metabolic process; carbohydrate metabolic process; hexose metabolic process
AN5634	acuD		generation of precursor metabolites and energy; acetate metabolic process; acetate catabolic process; carbon utilization; carbohydrate metabolic process; cellular carbohydrate metabolic process
AN6279	acuJ		generation of precursor metabolites and energy; acetate metabolic process; acetate catabolic process; carbon utilization; carnitine shuttle; organic acid transmembrane transport; carboxylic acid transmembrane transport
AN5525	acoA		generation of precursor metabolites and energy
AN8275	citA		generation of precursor metabolites and energy; carbohydrate metabolic process
AN2999	idpA		generation of precursor metabolites and energy
Genes and GO terms relevant to the physiological functions shown in Figure 8
Locus	Gene name		GO term(s)
AN5604	acuG		carbohydrate biosynthetic process; generation of precursor metabolites and energy; glycolytic process; gluconeogenesis; hexose biosynthetic process; monosaccharide biosynthetic process; disaccharide biosynthetic process; oligosaccharide biosynthetic process; glucose metabolic process; oligosaccharide metabolic process; carbon utilization; pyruvate metabolic process; monosaccharide metabolic proce…
AN2815			carbohydrate metabolic process; mannitol metabolic process; cellular carbohydrate metabolic process
AN5144	pfkZ		NA
AN3223	pfkA		carbohydrate biosynthetic process; generation of precursor metabolites and energy; glycolytic process; gluconeogenesis; hexose biosynthetic process; monosaccharide biosynthetic process; glucose metabolic process; pyruvate metabolic process; monosaccharide metabolic process; carbohydrate metabolic process; hexose metabolic process; fructose 1,6-bisphosphate metabolic process
AN2875	fbaA		carbohydrate biosynthetic process; generation of precursor metabolites and energy; glycolytic process; gluconeogenesis; hexose biosynthetic process; monosaccharide biosynthetic process; glucose metabolic process; pyruvate metabolic process; monosaccharide metabolic process; carbohydrate metabolic process; hexose metabolic process
AN10222			carbohydrate metabolic process
AN2638	hxkB		carbohydrate biosynthetic process; generation of precursor metabolites and energy; glycolytic process; gluconeogenesis; hexose biosynthetic process; monosaccharide biosynthetic process; glucose metabolic process; pyruvate metabolic process; monosaccharide metabolic process; carbohydrate metabolic process; hexose metabolic process; cellular carbohydrate metabolic process
AN1396			carbohydrate metabolic process; cellular carbohydrate metabolic process
AN8639			carbohydrate biosynthetic process; disaccharide biosynthetic process; oligosaccharide biosynthetic process; trehalose metabolic process; oligosaccharide metabolic process; trehalose biosynthetic process; disaccharide metabolic process; carbohydrate metabolic process; cellular carbohydrate biosynthetic process; cellular carbohydrate metabolic process
AN3441	orlA		disaccharide biosynthetic process; oligosaccharide biosynthetic process; trehalose metabolic process; oligosaccharide metabolic process; trehalose biosynthetic process; disaccharide metabolic process; carbohydrate metabolic process; cellular carbohydrate biosynthetic process; cellular carbohydrate metabolic process
AN5589	gcnA		carbohydrate metabolic process; cellular carbohydrate metabolic process
AN1246	pgkA		carbohydrate biosynthetic process; generation of precursor metabolites and energy; glycolytic process; gluconeogenesis; hexose biosynthetic process; monosaccharide biosynthetic process; glucose metabolic process; pyruvate metabolic process; monosaccharide metabolic process; regulation of generation of precursor metabolites and energy; carbohydrate metabolic process; hexose metabolic process
AN10499			monosaccharide metabolic process; carbohydrate metabolic process
