# Supplementary material for: Genome-Wide Mapping Reveals an Extensive AtfA Regulatory Influence on Development, Metabolism, and Stress Preparedness in Aspergillus nidulans
Source: Cells. 2025 Dec 10;14(24):1965. doi: 10.3390/cells14241965 (PMC12731236; doi:10.3390/cells14241965)
Supplement: Supplementary file 1 [file cells-14-01965-s001.zip › cells-3923599-supplementary/Supplementary Table S5_R3.xlsx]

## Sheet: Munka1
Table S5. Structural origin of the proteins displayed with 3D structures in Figures 5-8.
* indicates structures with a corresponding PDB ID.
"AF”-labeled structures refer to AlphaFold predictions available in the UniProt database.
For proteins without known structures, or in cases where it was meaningful to examine them as complexes, we predicted the structure using AlphaFold3.
AN_id	Name	Structure	Complex structure
AN1800	TcsB	AF-Q9P4U6-F1
AN2005	YpdA	AF-Q5BBS5-F1
AN3101	PhkB	our AF3 structure
AN3688	SrrA	AF-C8V7M0-F1
AN9008	FphA	AF-G5EB62-F1
AN7697	SskA	AF-Q5AVI3-F1
AN10153	SskB	our AF3 structure
AN0931	PbsA	AF-Q5BEU9-F1
AN1017	HogA	AF-Q9P419-F1
AN2911	AtfA	AF-C8VJ72-F1	our (dimer) AF3 structure
AN7252	SteD	AF-Q5AWS8-F1
AN2269	SteC	AF-G5EB26-F1
AN3422	MkkB	AF-Q5B7Q8-F1	our AF3 structure
AN3719	MpkB	AF-C8V7D1-F1
AN2701	HamE	NA
AN2290	SteA	AF-O74252-F1
AN1052	VeA	AF-G2Y3E7-F1
AN0807	LaeA	AF-C8VQG9-F1
AN0363	VelB	AF-C8VTS4-F1	our AF3 structure
AN1959	VosA	4N6R*
AN8774	VadZ	our AF3 structure
AN5226	AcpA	AF-Q5B2K4-F1
AN5626	FacA	AF-P16928-F1
AN1059	FacC	our AF3 structure
AN6279	AcuJ	AF-C8V1G3-F1
AN8275	CitA	AF-O00098-F1
AN5525	AcoA	AF-C8VG90-F1
AN2999	IdpA	AF-C8VIX5-F1
AN5571	KgdA	AF-Q5B1K9-F1
AN5634	AcuD	1DQU*
AN6653	AcuE	AF-P28344-F1
AN6933	MaeB	our AF3 structure
AN1918	AcuF	AF-Q96UL8-F1
AN2815	NA	AF-Q5B9G5-F1
AN5604	AcuG	AF-G5EAZ6-F1
AN3223	PfkA	AF-Q5B8A7-F1
AN2875	FbaA	AF-Q5B9A5-F1
AN1246	PgkA	AF-P11977-F1
AN5908	TpiB	AF-Q5B0M2-F1
AN6792	GfdB	AF-Q5AY38-F1
AN1396	NA	AF-C8VRM5-F1
AN5563	GldB	AF-G5EB57-F1
AN10499	NA	AF-C8V5X5-F1
AN0034	NA	AF-Q5BHE6-F1
AN10222	NA	AF-C8VNK6-F1
AN2638	HxkB	AF-C8VHG4-F1
AN2867	PgmB	AF-Q9P931-F1
AN8639	NA	our AF3 structure
AN3441	OrlA	AF-C8VHC8-F1
